# Supplementary material for: Palladium/Xu-Phos-catalyzed asymmetric carboamination towards isoxazolidines and pyrrolidines
Source: Chem Sci. 2021 May 5;12(23):8241–5. doi: 10.1039/d1sc01337h (PMC8208297; doi:10.1039/d1sc01337h)
Supplement: SC-012-D1SC01337H-s002 [file SC-012-D1SC01337H-s002.cif]

# Electronic Supplementary Material (ESI) for Chemical Science.
# This journal is © The Royal Society of Chemistry 2021

####################################################################### 
# 
# This file contains crystal structure data downloaded from the 
# Cambridge Structural Database (CSD) hosted by the Cambridge 
# Crystallographic Data Centre (CCDC).
# 
# Full information about CCDC data access policies and citation 
# guidelines are available at http://www.ccdc.cam.ac.uk/access/V1 
# 
# Audit and citation data items may have been added by the CCDC. 
# Please retain this information to preserve the provenance of 
# this file and to allow appropriate attribution of the data. 
# 
#######################################################################

data_exp_1472
_database_code_depnum_ccdc_archive 'CCDC 2053552'
loop_
_audit_author_name
_audit_author_address
'Xiaoli Zhao'
;East China Normal University
China
;
_audit_update_record             
;
2021-01-03 deposited with the CCDC.	2021-05-04 downloaded from the CCDC.
;
_audit_creation_date             2021-01-03
_audit_creation_method           
;
Olex2 1.3-beta
(compiled 2020.11.12 svn.r5f609507 for OlexSys, GUI svn.r6226)
;
_chemical_formula_moiety         'C15 H20 Cl N O3'
_chemical_formula_sum            'C15 H20 Cl N O3'
_chemical_formula_weight         297.783
_chemical_absolute_configuration unk
loop_
_atom_type_symbol
_atom_type_scat_dispersion_real
_atom_type_scat_dispersion_imag
_atom_type_scat_Cromer_Mann_a1
_atom_type_scat_Cromer_Mann_a2
_atom_type_scat_Cromer_Mann_a3
_atom_type_scat_Cromer_Mann_a4
_atom_type_scat_Cromer_Mann_b1
_atom_type_scat_Cromer_Mann_b2
_atom_type_scat_Cromer_Mann_b3
_atom_type_scat_Cromer_Mann_b4
_atom_type_scat_Cromer_Mann_c
_atom_type_scat_source
_atom_type_scat_dispersion_source
H 0.00000 0.00000 0.49300 0.32291 0.14019 0.04081 10.51090 26.12570 3.14236
57.79970 0.0030380000826
'International Tables Volume C Table 6.1.1.4 (pp. 500-502)'
'Henke, Gullikson and Davis, At. Data and Nucl. Data Tables, 1993, 54, 2'
C 0.01920 0.00962 2.31000 1.02000 1.58860 0.86500 20.84390 10.20750 0.56870
51.65120 0.215599998832
'International Tables Volume C Table 6.1.1.4 (pp. 500-502)'
'Henke, Gullikson and Davis, At. Data and Nucl. Data Tables, 1993, 54, 2'
Cl 0.36843 0.69943 11.46040 7.19640 6.25560 1.64550 0.01040 1.16620 18.51940
47.77840 -9.55739974976
'International Tables Volume C Table 6.1.1.4 (pp. 500-502)'
'Henke, Gullikson and Davis, At. Data and Nucl. Data Tables, 1993, 54, 2'
O 0.05239 0.03377 3.04850 2.28680 1.54630 0.86700 13.27710 5.70110 0.32390
32.90890 0.250800013542
'International Tables Volume C Table 6.1.1.4 (pp. 500-502)'
'Henke, Gullikson and Davis, At. Data and Nucl. Data Tables, 1993, 54, 2'
N 0.03256 0.01839 12.21260 3.13220 2.01250 1.16630 0.00570 9.89330 28.99750
0.58260 -11.5290002823
'International Tables Volume C Table 6.1.1.4 (pp. 500-502)'
'Henke, Gullikson and Davis, At. Data and Nucl. Data Tables, 1993, 54, 2'

_space_group_crystal_system      orthorhombic
_space_group_IT_number           19
_space_group_name_H-M_alt        'P 21 21 21'
_space_group_name_Hall           ' P 2ac 2ab'
loop_
_space_group_symop_id
_space_group_symop_operation_xyz
1 x,y,z
2 x+1/2,-y+1/2,-z
3 -x,y+1/2,-z+1/2
4 -x+1/2,-y,z+1/2

_symmetry_Int_Tables_number      19
_cell_length_a                   9.5536(1)
_cell_length_b                   10.5647(1)
_cell_length_c                   15.0670(1)
_cell_angle_alpha                90
_cell_angle_beta                 90
_cell_angle_gamma                90
_cell_volume                     1520.73(2)
_cell_formula_units_Z            4
_cell_measurement_reflns_used    27717
_cell_measurement_temperature    99.99(10)
_cell_measurement_theta_max      74.1260
_cell_measurement_theta_min      4.6510
_exptl_absorpt_coefficient_mu    2.285
_exptl_absorpt_correction_T_max  1.00000
_exptl_absorpt_correction_T_min  0.35927
_exptl_absorpt_correction_type   multi-scan
_exptl_absorpt_process_details   
;
CrysAlisPro 1.171.39.32a (Rigaku Oxford Diffraction, 2017)
Empirical absorption correction using spherical harmonics,
 implemented in SCALE3 ABSPACK scaling algorithm.
;
_exptl_crystal_colour            'clear light colourless'
_exptl_crystal_colour_lustre     clear
_exptl_crystal_colour_modifier   light
_exptl_crystal_colour_primary    colourless
_exptl_crystal_density_diffrn    1.301
_exptl_crystal_description       block
_exptl_crystal_F_000             635.363
_exptl_crystal_size_max          0.32
_exptl_crystal_size_mid          0.28
_exptl_crystal_size_min          0.26
_diffrn_reflns_av_R_equivalents  0.0349
_diffrn_reflns_av_unetI/netI     0.0141
_diffrn_reflns_Laue_measured_fraction_full 0.9944
_diffrn_reflns_Laue_measured_fraction_max 0.9944
_diffrn_reflns_limit_h_max       11
_diffrn_reflns_limit_h_min       -11
_diffrn_reflns_limit_k_max       13
_diffrn_reflns_limit_k_min       -13
_diffrn_reflns_limit_l_max       18
_diffrn_reflns_limit_l_min       -18
_diffrn_reflns_number            36528
_diffrn_reflns_point_group_measured_fraction_full 0.9949
_diffrn_reflns_point_group_measured_fraction_max 0.9926
_diffrn_reflns_theta_full        67.6840
_diffrn_reflns_theta_max         74.50
_diffrn_reflns_theta_min         5.11
_diffrn_ambient_environment      N~2~
_diffrn_ambient_temperature      99.99(10)
_diffrn_detector                 'CCD plate'
_diffrn_measured_fraction_theta_full 0.9944
_diffrn_measured_fraction_theta_max 0.9944
_diffrn_measurement_details      
;
List of Runs (angles in degrees, time in seconds):

  # Type    Start    End  Width  t~exp~   \w     \q     \k     \f   Frames
#--------------------------------------------------------------------------
  1  \w     35.00  76.00   1.00    1.00    --    0.00  38.00 -90.00   41
  2  \w     60.00  85.00   1.00    1.00    --    0.00  19.00 120.00   25
  3  \w     53.00  84.00   1.00    1.00    --    0.00  77.00-180.00   31
  4  \w    -16.00  20.00   1.00    1.00    --    0.00 -57.00 -90.00   36
  5  \w      8.00  66.00   1.00    1.00    --    0.00  82.00  30.00   58
  6  \w     52.00  78.00   1.00    1.00    --    0.00  38.00   0.00   26
  7  \w    -18.00  49.00   1.00    1.00    --    0.00  38.00   0.00   67
  8  \w    -30.00  -3.00   1.00    1.00    --    0.00  82.00  30.00   27
  9  \w    -84.00 -41.00   1.00    1.00    --    0.00 -57.00 -90.00   43
 10  \w     -9.00  25.00   1.00    1.00    --    0.00  38.00 -90.00   34
 11  \w    -22.00  46.00   1.00    1.00    --    0.00  19.00 120.00   68
 12  \w     29.00  81.00   1.00    1.00    --    0.00  38.00 150.00   52
 13  \w    -29.00   8.00   1.00    1.00    --    0.00  77.00-180.00   37
 14  \w    -19.00  21.00   1.00    1.00    --    0.00  38.00 150.00   40
 15  \w     65.00  90.00   1.00    1.00    --   95.80  82.00 150.00   25
 16  \w     26.00 128.00   1.00    1.00    --   95.80 -82.00-150.00  102
 17  \w     73.00 115.00   1.00    1.00    --   95.80  55.00 135.18   42
 18  \w     81.00 127.00   1.00    1.00    --   95.80 -82.00  60.00   46
 19  \w     64.00 110.00   1.00    1.00    --   95.80 -61.00-150.00   46
 20  \w     69.00  95.00   1.00    1.00    --   95.80  66.00   6.49   26
 21  \w     72.00 121.00   1.00    1.00    --   95.80  59.00   7.14   49
 22  \w     63.00  94.00   1.00    1.00    --   95.80  82.00-180.00   31
 23  \w     65.00  91.00   1.00    1.00    --   95.80  77.00-120.00   26
 24  \w     64.00  90.00   1.00    1.00    --   95.80  82.00 -90.00   26
 25  \w     63.00  88.00   1.00    1.00    --   95.80  82.00-150.00   25
 26  \w     75.00 168.00   1.00    1.00    --   95.80  45.00-120.00   93
 27  \w     72.00 185.00   1.00    1.00    --   95.80  61.00 -90.00  113
 28  \w     67.00  93.00   1.00    1.00    --   95.80  82.00-120.00   26
 29  \w     65.00  93.00   1.00    1.00    --   95.80  77.00 120.00   28
 30  \w      6.00 117.00   1.00    1.00    --   95.80 -61.00   0.00  111
 31  \w     71.00  97.00   1.00    1.00    --   95.80  61.00-120.00   26
 32  \w     66.00  91.00   1.00    1.00    --   95.80  77.00 -30.00   25
 33  \w     65.00  90.00   1.00    1.00    --   95.80  77.00  60.00   25
 34  \w    126.00 170.00   1.00    1.00    --   95.80  82.00 -60.00   44
 35  \w    143.00 182.00   1.00    1.00    --   95.80  59.00-102.36   39
 36  \w    143.00 169.00   1.00    1.00    --   95.80  74.00  84.62   26
 37  \w     72.00 114.00   1.00    1.00    --   95.80  61.00 -60.00   42
 38  \w     75.00 173.00   1.00    1.00    --   95.80  45.00   0.00   98
 39  \w     71.00 184.00   1.00    1.00    --   95.80  61.00  90.00  113
 40  \w     65.00  90.00   1.00    1.00    --   95.80  77.00 -90.00   25
 41  \w      8.00  34.00   1.00    1.00    --   95.80 -82.00 -60.00   26
 42  \w     41.00 128.00   1.00    1.00    --   95.80 -82.00 -60.00   87
 43  \w     64.00  90.00   1.00    1.00    --   95.80  82.00 -60.00   26
 44  \w     75.00 185.00   1.00    1.00    --   95.80  45.00-150.00  110
 45  \w     65.00  90.00   1.00    1.00    --   95.80  77.00 150.00   25
 46  \w     65.00  90.00   1.00    1.00    --   95.80  77.00-180.00   25
 47  \w      8.00 127.00   1.00    1.00    --   95.80 -82.00   0.00  119
 48  \w     63.00  88.00   1.00    1.00    --   95.80  82.00  90.00   25
 49  \w     63.00  99.00   1.00    1.00    --   95.80  82.00 120.00   36
 50  \w     75.00 133.00   1.00    1.00    --   95.80  45.00  90.00   58
 51  \w     65.00  90.00   1.00    1.00    --   95.80  77.00 -60.00   25
 52  \w     77.00 103.00   1.00    1.00    --   95.80  45.00-180.00   26
 53  \w     72.00  98.00   1.00    1.00    --   95.80  59.00-102.36   26
 54  \w     75.00 154.00   1.00    1.00    --   95.80  45.00  60.00   79
 55  \w     65.00  90.00   1.00    1.00    --   95.80  77.00   0.00   25
 56  \w     65.00  91.00   1.00    1.00    --   95.80  82.00   0.00   26
 57  \w    110.00 184.00   1.00    1.00    --   95.80  82.00   0.00   74
 58  \w     63.00  88.00   1.00    1.00    --   95.80  82.00  30.00   25
 59  \w     38.00 109.00   1.00    1.00    --   95.80 -82.00 150.00   71
 60  \w     76.00 160.00   1.00    1.00    --   95.80  30.00-180.00   84
 61  \w     65.00  91.00   1.00    1.00    --   95.80  77.00  90.00   26
 62  \w     65.00  91.00   1.00    1.00    --   95.80  77.00  30.00   26
 63  \w    120.00 145.00   1.00    1.00    --   95.80  55.00 135.18   25
 64  \w     66.00  91.00   1.00    1.00    --   95.80  74.00  84.62   25
 65  \w    119.00 185.00   1.00    1.00    --   95.80  43.00 -21.36   66
 66  \w     75.00 111.00   1.00    1.00    --   95.80  43.00 -21.36   36
;
_diffrn_measurement_device       'four-circle diffractometer'
_diffrn_measurement_device_type  'XtaLAB AFC12 (RINC): Kappa dual home/near'
_diffrn_measurement_method       '\w scans'
_diffrn_orient_matrix_type       
'CrysAlisPro convention (1999,Acta A55,543-557)'
_diffrn_orient_matrix_UB_11      0.0239517000
_diffrn_orient_matrix_UB_12      0.1388604000
_diffrn_orient_matrix_UB_13      0.0271592000
_diffrn_orient_matrix_UB_21      0.0343540000
_diffrn_orient_matrix_UB_22      -0.0427710000
_diffrn_orient_matrix_UB_23      0.0952586000
_diffrn_orient_matrix_UB_31      0.1558136000
_diffrn_orient_matrix_UB_32      -0.0119397000
_diffrn_orient_matrix_UB_33      -0.0252178000
_diffrn_radiation_monochromator  graphite
_diffrn_radiation_probe          x-ray
_diffrn_radiation_type           'Cu K\a'
_diffrn_radiation_wavelength     1.54184
_diffrn_source                   'fine-focus sealed X-ray tube'
_diffrn_source_type              'Enhance (Cu) X-ray Source'
_reflns_Friedel_coverage         0.990
_reflns_limit_h_max              11
_reflns_limit_h_min              -11
_reflns_limit_k_max              13
_reflns_limit_k_min              -13
_reflns_limit_l_max              18
_reflns_limit_l_min              -18
_reflns_number_gt                3063
_reflns_number_total             3079
_reflns_odcompleteness_completeness 100.00
_reflns_odcompleteness_iscentric 1
_reflns_odcompleteness_theta     66.97
_reflns_threshold_expression     I>=2u(I)
_computing_cell_refinement       'CrysAlisPro 1.171.39.32a (Rigaku OD, 2017)'
_computing_data_collection       'CrysAlisPro 1.171.39.32a (Rigaku OD, 2017)'
_computing_data_reduction        'CrysAlisPro 1.171.39.32a (Rigaku OD, 2017)'
_computing_molecular_graphics    'Olex2 1.3-beta (Dolomanov et al., 2009)'
_computing_publication_material  'Olex2 1.3-beta (Dolomanov et al., 2009)'
_computing_structure_refinement  'olex2.refine 1.3-beta (Bourhis et al., 2015)'
_computing_structure_solution    'SHELXT 2014/5 (Sheldrick, 2014)'
_refine_diff_density_max         0.1329
_refine_diff_density_min         -0.2676
_refine_diff_density_rms         0.0342
_refine_ls_abs_structure_details 
'Flack, H. D. (1983). Acta Cryst. A39, 876-881.'
_refine_ls_abs_structure_Flack   0.017(9)
_refine_ls_d_res_high            0.8000
_refine_ls_d_res_low             8.6501
_refine_ls_goodness_of_fit_ref   1.0359
_refine_ls_hydrogen_treatment    constr
_refine_ls_matrix_type           full
_refine_ls_number_constraints    31
_refine_ls_number_parameters     184
_refine_ls_number_reflns         3079
_refine_ls_number_restraints     0
_refine_ls_R_factor_all          0.0229
_refine_ls_R_factor_gt           0.0228
_refine_ls_restrained_S_all      1.0359
_refine_ls_shift/su_max          0.0054
_refine_ls_shift/su_mean         0.0003
_refine_ls_structure_factor_coef Fsqd
_refine_ls_weighting_details     
'w=1/[\s^2^(Fo^2^)+(0.0314P)^2^+0.3555P] where P=(Fo^2^+2Fc^2^)/3'
_refine_ls_weighting_scheme      calc
_refine_ls_wR_factor_gt          0.0586
_refine_ls_wR_factor_ref         0.0587
_olex2_refinement_description    
;
1. Fixed Uiso
 At 1.2 times of:
  All C(H) groups, All C(H,H) groups
 At 1.5 times of:
  All C(H,H,H) groups
2.a Ternary CH refined with riding coordinates:
 C8(H8)
2.b Secondary CH2 refined with riding coordinates:
 C9(H9a,H9b), C7(H7a,H7b), C10(H10a,H10b)
2.c Aromatic/amide H refined with riding coordinates:
 C5(H5), C3(H3), C2(H2), C1(H1)
2.d Idealised Me refined as rotating group:
 C14(H14a,H14b,H14c), C13(H13a,H13b,H13c), C15(H15a,H15b,H15c)
;
_atom_sites_solution_primary     dual
loop_
_atom_site_label
_atom_site_type_symbol
_atom_site_fract_x
_atom_site_fract_y
_atom_site_fract_z
_atom_site_U_iso_or_equiv
_atom_site_adp_type
_atom_site_occupancy
_atom_site_refinement_flags_posn
Cl1 Cl 0.68684(3) 0.25797(3) 0.44026(2) 0.02932(8) Uani 1.000000 .
O3 O 0.39708(9) 0.75511(8) 0.66140(5) 0.02109(17) Uani 1.000000 .
O2 O 0.56993(9) 0.63096(8) 0.60332(5) 0.02118(18) Uani 1.000000 .
O1 O 0.39537(9) 0.88865(8) 0.51231(6) 0.02011(18) Uani 1.000000 .
N1 N 0.46197(10) 0.76880(9) 0.51500(6) 0.0161(2) Uani 1.000000 .
C11 C 0.47238(12) 0.72174(10) 0.60132(8) 0.0157(2) Uani 1.000000 .
C8 C 0.58227(12) 0.77521(10) 0.45329(7) 0.0166(2) Uani 1.000000 .
H8 H 0.66216(12) 0.72855(10) 0.47766(7) 0.0199(3) Uiso 1.000000 R
C6 C 0.50157(13) 0.58173(11) 0.36731(7) 0.0185(2) Uani 1.000000 .
C5 C 0.59916(13) 0.49403(11) 0.39830(8) 0.0190(2) Uani 1.000000 .
H5 H 0.68742(13) 0.52052(11) 0.41656(8) 0.0229(3) Uiso 1.000000 R
C4 C 0.56324(13) 0.36692(11) 0.40159(8) 0.0203(2) Uani 1.000000 .
C9 C 0.61616(13) 0.91842(11) 0.44840(8) 0.0210(2) Uani 1.000000 .
H9a H 0.71127(13) 0.93522(11) 0.46761(8) 0.0252(3) Uiso 1.000000 R
H9b H 0.60386(13) 0.95052(11) 0.38858(8) 0.0252(3) Uiso 1.000000 R
C7 C 0.54051(13) 0.72059(11) 0.36320(7) 0.0191(2) Uani 1.000000 .
H7a H 0.46154(13) 0.76809(11) 0.34023(7) 0.0229(3) Uiso 1.000000 R
H7b H 0.61781(13) 0.73116(11) 0.32212(7) 0.0229(3) Uiso 1.000000 R
C12 C 0.57600(13) 0.54046(11) 0.67842(7) 0.0190(2) Uani 1.000000 .
C14 C 0.44232(15) 0.46389(13) 0.67969(10) 0.0282(3) Uani 1.000000 .
H14a H 0.3644(2) 0.5190(2) 0.6909(7) 0.0423(4) Uiso 1.000000 GR
H14b H 0.4300(6) 0.4230(9) 0.6233(3) 0.0423(4) Uiso 1.000000 GR
H14c H 0.4477(5) 0.4011(7) 0.7256(5) 0.0423(4) Uiso 1.000000 GR
C10 C 0.51061(14) 0.97690(12) 0.51164(9) 0.0237(3) Uani 1.000000 .
H10a H 0.48056(14) 1.05930(12) 0.49058(9) 0.0285(3) Uiso 1.000000 R
H10b H 0.55021(14) 0.98616(12) 0.57056(9) 0.0285(3) Uiso 1.000000 R
C13 C 0.60313(15) 0.60931(13) 0.76519(8) 0.0251(3) Uani 1.000000 .
H13a H 0.6818(7) 0.6649(7) 0.7583(2) 0.0377(4) Uiso 1.000000 GR
H13b H 0.5220(4) 0.6578(8) 0.7811(4) 0.0377(4) Uiso 1.000000 GR
H13c H 0.6228(11) 0.54873(13) 0.81102(18) 0.0377(4) Uiso 1.000000 GR
C3 C 0.43303(15) 0.32342(12) 0.37534(9) 0.0265(3) Uani 1.000000 .
H3 H 0.41103(15) 0.23775(12) 0.37796(9) 0.0318(3) Uiso 1.000000 R
C2 C 0.33652(15) 0.41101(14) 0.34510(10) 0.0320(3) Uani 1.000000 .
H2 H 0.24818(15) 0.38408(14) 0.32735(10) 0.0384(4) Uiso 1.000000 R
C15 C 0.70124(16) 0.45867(13) 0.65493(9) 0.0290(3) Uani 1.000000 .
H15a H 0.6858(5) 0.4191(8) 0.5984(4) 0.0435(4) Uiso 1.000000 GR
H15b H 0.7837(3) 0.5104(2) 0.6520(7) 0.0435(4) Uiso 1.000000 GR
H15c H 0.7135(7) 0.3947(7) 0.6995(4) 0.0435(4) Uiso 1.000000 GR
C1 C 0.37030(14) 0.53891(13) 0.34099(9) 0.0269(3) Uani 1.000000 .
H1 H 0.30428(14) 0.59655(13) 0.32039(9) 0.0323(3) Uiso 1.000000 R

loop_
_atom_site_aniso_label
_atom_site_aniso_U_11
_atom_site_aniso_U_22
_atom_site_aniso_U_33
_atom_site_aniso_U_12
_atom_site_aniso_U_13
_atom_site_aniso_U_23
Cl1 0.02916(16) 0.01702(13) 0.04177(17) 0.00067(12) -0.00155(13) 0.00254(13)
O3 0.0221(4) 0.0219(4) 0.0192(4) 0.0045(4) 0.0041(3) -0.0011(3)
O2 0.0255(4) 0.0199(4) 0.0182(4) 0.0089(3) 0.0056(3) 0.0062(3)
O1 0.0159(4) 0.0152(4) 0.0292(4) 0.0046(3) 0.0031(3) 0.0052(3)
N1 0.0158(5) 0.0126(5) 0.0198(4) 0.0029(4) 0.0019(3) 0.0025(4)
C11 0.0156(5) 0.0130(5) 0.0185(5) 0.0006(4) -0.0008(4) -0.0005(4)
C8 0.0154(5) 0.0164(5) 0.0179(5) 0.0002(4) 0.0017(4) 0.0013(4)
C6 0.0196(6) 0.0212(6) 0.0145(5) -0.0005(5) 0.0017(4) -0.0019(4)
C5 0.0165(6) 0.0201(6) 0.0206(5) -0.0022(4) 0.0011(4) -0.0024(4)
C4 0.0214(6) 0.0191(6) 0.0204(5) 0.0011(5) 0.0030(5) -0.0012(4)
C9 0.0213(6) 0.0159(5) 0.0257(6) -0.0020(4) 0.0042(5) 0.0014(5)
C7 0.0196(6) 0.0207(6) 0.0169(5) 0.0016(4) 0.0007(4) 0.0015(4)
C12 0.0234(6) 0.0179(5) 0.0156(5) 0.0041(5) 0.0017(4) 0.0060(4)
C14 0.0288(7) 0.0212(6) 0.0346(7) -0.0036(5) -0.0037(6) 0.0054(5)
C10 0.0239(6) 0.0155(6) 0.0318(6) -0.0001(5) 0.0063(5) 0.0015(5)
C13 0.0289(7) 0.0258(6) 0.0206(5) 0.0028(5) -0.0035(5) 0.0013(5)
C3 0.0281(7) 0.0220(6) 0.0294(6) -0.0078(5) 0.0008(5) -0.0030(5)
C2 0.0207(7) 0.0333(7) 0.0420(7) -0.0080(5) -0.0084(6) -0.0036(6)
C15 0.0342(7) 0.0268(6) 0.0260(6) 0.0122(6) 0.0066(6) 0.0084(5)
C1 0.0218(6) 0.0291(7) 0.0300(6) 0.0016(5) -0.0054(5) -0.0012(5)

loop_
_geom_bond_atom_site_label_1
_geom_bond_atom_site_label_2
_geom_bond_distance
_geom_bond_site_symmetry_2
_geom_bond_publ_flag
Cl1 C4 1.7489(13) . ?
O3 C11 1.2088(14) . ?
O2 C11 1.3376(13) . ?
O2 C12 1.4824(13) . ?
O1 N1 1.4176(12) . ?
O1 C10 1.4428(15) . ?
N1 C11 1.3959(14) . ?
N1 C8 1.4799(14) . ?
C8 H8 0.9800 . ?
C8 C9 1.5490(15) . ?
C8 C7 1.5279(15) . ?
C6 C5 1.3949(17) . ?
C6 C7 1.5147(16) . ?
C6 C1 1.3909(18) . ?
C5 H5 0.9300 . ?
C5 C4 1.3869(17) . ?
C4 C3 1.3838(18) . ?
C9 H9a 0.9700 . ?
C9 H9b 0.9700 . ?
C9 C10 1.5187(17) . ?
C7 H7a 0.9700 . ?
C7 H7b 0.9700 . ?
C12 C14 1.5119(18) . ?
C12 C13 1.5184(16) . ?
C12 C15 1.5177(17) . ?
C14 H14a 0.9600 . ?
C14 H14b 0.9600 . ?
C14 H14c 0.9600 . ?
C10 H10a 0.9700 . ?
C10 H10b 0.9700 . ?
C13 H13a 0.9600 . ?
C13 H13b 0.9600 . ?
C13 H13c 0.9600 . ?
C3 H3 0.9300 . ?
C3 C2 1.383(2) . ?
C2 H2 0.9300 . ?
C2 C1 1.391(2) . ?
C15 H15a 0.9600 . ?
C15 H15b 0.9600 . ?
C15 H15c 0.9600 . ?
C1 H1 0.9300 . ?

loop_
_geom_angle_atom_site_label_1
_geom_angle_atom_site_label_2
_geom_angle_atom_site_label_3
_geom_angle
_geom_angle_site_symmetry_1
_geom_angle_site_symmetry_3
_geom_angle_publ_flag
C12 O2 C11 120.46(9) . . ?
C10 O1 N1 103.58(8) . . ?
C11 N1 O1 112.14(8) . . ?
C8 N1 O1 106.84(8) . . ?
C8 N1 C11 123.12(9) . . ?
O2 C11 O3 127.36(10) . . ?
N1 C11 O3 123.46(10) . . ?
N1 C11 O2 109.03(9) . . ?
H8 C8 N1 110.26(6) . . ?
C9 C8 N1 103.70(9) . . ?
C9 C8 H8 110.26(6) . . ?
C7 C8 N1 109.76(9) . . ?
C7 C8 H8 110.26(6) . . ?
C7 C8 C9 112.41(9) . . ?
C7 C6 C5 119.52(11) . . ?
C1 C6 C5 118.82(11) . . ?
C1 C6 C7 121.66(11) . . ?
H5 C5 C6 120.34(7) . . ?
C4 C5 C6 119.32(11) . . ?
C4 C5 H5 120.34(7) . . ?
C5 C4 Cl1 118.82(10) . . ?
C3 C4 Cl1 118.92(10) . . ?
C3 C4 C5 122.26(12) . . ?
H9a C9 C8 111.12(6) . . ?
H9b C9 C8 111.12(6) . . ?
H9b C9 H9a 109.1 . . ?
C10 C9 C8 103.22(9) . . ?
C10 C9 H9a 111.12(7) . . ?
C10 C9 H9b 111.12(7) . . ?
C6 C7 C8 113.18(9) . . ?
H7a C7 C8 108.94(6) . . ?
H7a C7 C6 108.94(7) . . ?
H7b C7 C8 108.94(6) . . ?
H7b C7 C6 108.94(6) . . ?
H7b C7 H7a 107.8 . . ?
C14 C12 O2 108.76(10) . . ?
C13 C12 O2 110.79(9) . . ?
C13 C12 C14 112.93(11) . . ?
C15 C12 O2 102.71(9) . . ?
C15 C12 C14 111.37(11) . . ?
C15 C12 C13 109.81(11) . . ?
H14a C14 C12 109.5 . . ?
H14b C14 C12 109.5 . . ?
H14b C14 H14a 109.5 . . ?
H14c C14 C12 109.5 . . ?
H14c C14 H14a 109.5 . . ?
H14c C14 H14b 109.5 . . ?
C9 C10 O1 104.37(10) . . ?
H10a C10 O1 110.88(6) . . ?
H10a C10 C9 110.88(7) . . ?
H10b C10 O1 110.88(6) . . ?
H10b C10 C9 110.88(7) . . ?
H10b C10 H10a 108.9 . . ?
H13a C13 C12 109.5 . . ?
H13b C13 C12 109.5 . . ?
H13b C13 H13a 109.5 . . ?
H13c C13 C12 109.5 . . ?
H13c C13 H13a 109.5 . . ?
H13c C13 H13b 109.5 . . ?
H3 C3 C4 120.95(8) . . ?
C2 C3 C4 118.10(12) . . ?
C2 C3 H3 120.95(8) . . ?
H2 C2 C3 119.67(8) . . ?
C1 C2 C3 120.66(13) . . ?
C1 C2 H2 119.67(8) . . ?
H15a C15 C12 109.5 . . ?
H15b C15 C12 109.5 . . ?
H15b C15 H15a 109.5 . . ?
H15c C15 C12 109.5 . . ?
H15c C15 H15a 109.5 . . ?
H15c C15 H15b 109.5 . . ?
C2 C1 C6 120.84(13) . . ?
H1 C1 C6 119.58(8) . . ?
H1 C1 C2 119.58(8) . . ?

loop_
_diffrn_refln_index_h
_diffrn_refln_index_k
_diffrn_refln_index_l
_diffrn_refln_intensity_net
_diffrn_refln_intensity_u
0 0 -1 0.17 0.11
0 0 2 3158.53 92.55
0 0 -2 3308.84 92.56
0 0 -2 3145.15 92.49
0 0 -2 3378.61 92.68
0 0 -3 0.87 0.27
0 0 -3 2.33 0.4
0 0 3 3.03 0.44
0 0 -3 0.27 0.67
0 0 -4 4170.32 118.22
0 0 -4 4073.67 118.33
0 0 4 4094.75 117.99
0 0 5 0.73 0.35
0 0 -5 0.35 0.25
0 0 5 0.44 0.56
0 0 -5 -0.23 0.65
0 0 -6 1267.45 36.56
0 0 6 1234.53 36.75
0 0 6 1237.46 38.3
0 0 6 1195.41 37.38
0 0 7 0.12 1.37
0 0 7 0.67 0.93
0 0 7 0.68 0.46
0 0 -7 0.43 0.35
0 0 -8 88.8 4.01
0 0 8 62.05 3.5
0 0 8 73.73 4.12
0 0 -8 64.05 3.47
0 0 8 64.1 3.41
0 0 -8 67.57 3.58
0 0 8 68.72 4.14
0 0 8 77.36 4.56
0 0 8 74.59 4.43
0 0 -8 67.44 3.87
0 0 -8 62.14 3.67
0 0 -8 67.61 3.59
0 0 8 69 4.86
0 0 -8 63.14 3.5
0 0 8 62.56 3.42
0 0 8 65.73 3.75
0 0 -9 -0.21 1.03
0 0 9 0.75 1.29
0 0 -9 -0.08 0.69
0 0 9 -0.17 0.65
0 0 -9 0.7 0.89
0 0 -9 0.25 0.52
0 0 9 0.24 1.2
0 0 9 0.51 1.37
0 0 9 0.11 0.99
0 0 -9 -0.27 0.81
0 0 9 1.02 0.9
0 0 9 -0.08 0.32
0 0 -9 -0.17 0.57
0 0 -10 164.1 6.91
0 0 10 150.3 6.9
0 0 -10 150.46 6.84
0 0 10 146.19 6.58
0 0 10 145.46 7.7
0 0 10 151.07 7.68
0 0 10 141.13 7.12
0 0 10 142.84 7.04
0 0 -10 136.85 6.5
0 0 -10 136.61 6.91
0 0 -10 153.09 7.17
0 0 11 1.61 1.43
0 0 -11 0.35 1.06
0 0 -11 -0.22 0.68
0 0 11 1.36 1.37
0 0 -11 0.12 1.04
0 0 11 4.55 1.15
0 0 -11 -0.52 1.16
0 0 11 1.44 0.98
0 0 11 -0.47 1.53
0 0 11 0.16 1.47
0 0 -11 0.22 0.7
0 0 -12 193.61 8.4
0 0 12 184.61 8.97
0 0 -12 183.35 8.44
0 0 12 197.01 9.88
0 0 -12 185.98 8.88
0 0 12 191.62 9.08
0 0 12 181.56 8.93
0 0 12 183.74 8.58
0 0 12 181.26 9.01
0 0 12 181.51 9.43
0 0 12 177.09 8.04
0 0 13 1.09 1.55
0 0 13 -0.53 2.15
0 0 13 -0.16 1.57
0 0 13 2.43 1.77
0 0 -13 -0.36 0.77
0 0 13 3.18 1.39
0 0 -13 0.51 1.16
0 0 13 0.3 1.66
0 0 13 0.73 2.23
0 0 13 -0.34 0.85
0 0 -13 0.75 1.14
0 0 -14 35.39 3.51
0 0 14 37.99 4.33
0 0 -14 36.04 3.1
0 0 14 45.83 4.1
0 0 -14 38.58 3.28
0 0 14 39.96 3.81
0 0 14 39.19 3.86
0 0 14 39.64 3.55
0 0 14 38.88 4.17
0 0 14 33.53 2.91
0 0 14 37.53 3.67
0 0 15 1.45 1.49
0 0 15 1.13 1.33
0 0 15 0.59 0.76
0 0 -15 -0.11 0.76
0 0 15 0.96 1.35
0 0 15 0.52 1.08
0 0 -15 0.28 1.05
0 0 -15 -0.11 0.85
0 0 15 -0.73 1.49
0 0 15 -1.48 1.89
0 0 16 2.76 1.37
0 0 16 3.57 1.22
0 0 16 1.02 1.16
0 0 -16 3.47 1.29
0 0 -17 0.47 0.75
0 0 -17 0.39 0.84
0 0 17 0.27 0.92
0 0 17 0.7 0.75
0 0 18 251.4 8.57
0 0 18 226.43 8.37
0 -1 0 0.29 0.11
0 -1 0 0.38 0.09
0 1 0 0.39 0.09
0 -1 1 1680.06 48.79
0 1 1 1735.29 49.15
0 -1 1 1756.02 48.96
0 1 -1 1671.84 49.02
0 -1 -1 1761.96 48.97
0 1 -1 1656.68 48.81
0 -1 -1 1779.13 49.2
0 1 -2 239.31 7.6
0 1 -2 243.79 7.36
0 1 -2 240.1 7.71
0 1 -2 254.68 7.66
0 -1 -2 251.82 7.8
0 -1 2 259.46 7.86
0 -1 2 254.94 7.62
0 1 2 255.5 7.64
0 1 2 250.14 8.09
0 -1 -2 260.7 7.65
0 1 -3 5.71 0.57
0 1 3 5.03 1.14
0 -1 3 6.61 0.61
0 -1 3 8.69 0.98
0 -1 -3 6.35 0.61
0 1 3 8.23 1.13
0 -1 3 5.09 0.55
0 1 3 5.61 0.57
0 1 -3 5.2 0.66
0 1 -3 6.56 0.67
0 -1 -3 7.82 0.9
0 1 -4 123.37 4.37
0 -1 -4 128.91 4.5
0 1 -4 127.22 4.58
0 -1 4 126.33 4.42
0 -1 4 126.59 4.56
0 -1 -4 122.56 4.8
0 1 4 124.22 4.91
0 1 -4 128 4.58
0 -1 4 120.02 4.82
0 -1 4 124.3 4.38
0 1 4 111 5.26
0 1 -4 124.38 4.35
0 1 4 128.01 4.45
0 -1 5 561.6 19.74
0 1 -5 651.68 19.48
0 -1 -5 633.74 19.36
0 1 -5 620.73 19.47
0 -1 5 637.61 19.28
0 1 -5 667.84 19.27
0 -1 5 632.96 19.19
0 -1 -5 654.53 19.17
0 -1 -5 641.62 19.79
0 -1 5 638.46 19.43
0 1 5 656.23 19.34
0 1 -5 621.68 19.17
0 1 5 628.18 20.55
0 -1 -6 326.65 10.75
0 -1 -6 326.67 10.45
0 1 -6 320.68 10.45
0 1 6 323.69 10.65
0 -1 -6 321.42 11.19
0 -1 6 325.24 10.6
0 1 6 329.2 12.14
0 1 6 321.32 10.76
0 1 -6 314.97 10.81
0 -1 6 326.45 10.5
0 1 -6 324.08 10.6
0 -1 6 323.74 10.77
0 1 -6 324.04 10.83
0 -1 -7 2815.65 77.81
0 1 7 2634.11 76.96
0 -1 7 2683.95 76.94
0 1 -7 2629.91 77.19
0 -1 7 2649.91 77.13
0 1 7 2611.85 78.45
0 1 -7 2640.73 77.55
0 -1 7 2709.06 78.09
0 1 7 2539.32 77.37
0 -1 7 2660.67 78.95
0 1 -7 2629.02 76.68
0 -1 -7 2624.26 77.22
0 -1 -7 2716.45 76.73
0 1 7 2410.57 78.72
0 1 7 2671.63 77.22
0 -1 7 2546.13 77.52
0 1 -8 1.95 0.95
0 -1 8 2.52 1.05
0 -1 -8 3.33 0.98
0 1 -8 3.52 1.34
0 1 8 3.5 1.62
0 -1 8 6.54 1.16
0 -1 -8 2.95 1.01
0 -1 -8 1.97 0.73
0 1 -8 2.57 0.72
0 1 8 2.22 0.62
0 1 8 2.13 0.84
0 -1 -8 3.41 1.04
0 1 -8 6.3 1.77
0 1 -8 2.52 0.64
0 -1 -8 2.44 0.58
0 -1 -8 5.75 0.98
0 1 8 2.07 0.73
0 -1 8 3.61 0.82
0 -1 8 2.01 1.34
0 1 -8 2.51 1.36
0 -1 -8 2.58 0.75
0 -1 8 1.57 1.59
0 1 8 2.6 1.6
0 -1 8 2.05 0.59
0 1 8 2.91 0.99
0 1 8 2.06 0.7
0 1 -8 3.96 0.85
0 -1 -9 213.42 8.63
0 -1 -9 225.83 8.39
0 -1 9 208.54 8.51
0 -1 -9 241.33 8.76
0 1 9 228.61 10.03
0 -1 -9 238.98 8.88
0 -1 -9 224.97 8.96
0 -1 9 215.01 9.5
0 1 -9 231.17 9.45
0 1 -9 216.94 8.89
0 1 9 217.62 8.46
0 1 -9 222.82 8.74
0 1 -9 219 8.09
0 -1 9 219.98 8.82
0 1 -9 214.76 8.42
0 1 9 212.43 8.91
0 -1 9 219.38 8.47
0 -1 9 226.14 9.21
0 -1 -9 220.29 9.01
0 1 9 223.59 8.8
0 -1 -9 210.56 8.04
0 1 -9 231.95 9.15
0 1 9 218.36 9.54
0 -1 -10 555.13 18.83
0 -1 10 515.11 17.89
0 1 10 536.2 18.63
0 1 10 539.53 19.82
0 1 10 539.14 19.61
0 -1 -10 512.92 18.15
0 1 10 555.39 19.5
0 -1 -10 542.63 18.39
0 1 10 507.43 18.24
0 -1 10 535.91 18.5
0 -1 10 554.74 18.91
0 1 -10 549.11 18.88
0 1 -10 558.33 18.11
0 1 -10 520.39 18.98
0 1 -10 536.91 18.6
0 -1 -10 571.6 18.71
0 -1 -10 552.37 18.32
0 -1 11 216.5 8.78
0 1 11 217.7 10.4
0 1 11 214.08 9.09
0 -1 -11 232.02 9.67
0 1 11 218.45 9.4
0 1 -11 199.46 8.65
0 -1 11 215.37 9.6
0 -1 -11 227.02 9.28
0 1 -11 214.05 9.68
0 1 11 214.26 10.25
0 -1 11 218.43 9.7
0 -1 -11 217.23 9.05
0 -1 11 212.89 9.94
0 1 -11 218.27 9.38
0 -1 11 224.13 9.36
0 1 11 214.99 10.2
0 1 -11 215.09 9.57
0 -1 -11 193.3 9.05
0 -1 11 219.19 9.96
0 -1 -12 15.35 2.11
0 -1 -12 15.89 2.15
0 -1 -12 19.09 2.3
0 -1 12 14.87 1.86
0 -1 12 17.52 2.89
0 -1 12 15.45 2.17
0 1 -12 16.94 2.35
0 1 12 14.52 2.91
0 1 12 15.45 2.05
0 1 12 16.94 2.61
0 1 12 15.34 2.31
0 1 -12 13.77 1.8
0 1 -12 15.77 2.45
0 -1 -12 14.32 2.31
0 1 12 17.14 2.91
0 -1 12 15.24 2.53
0 1 -12 15.43 2.33
0 -1 12 16.48 2.8
0 1 -13 8.42 1.46
0 -1 13 7.61 2.12
0 -1 13 6.16 1.29
0 1 -13 7.79 1.8
0 1 13 9.02 2.2
0 1 -13 9.16 2.06
0 -1 -13 8.33 1.68
0 1 13 8.86 2.18
0 -1 -13 10.9 2.12
0 -1 -13 8.17 1.61
0 1 13 7.84 1.89
0 1 -13 7.93 1.89
0 1 13 8.11 1.61
0 -1 13 9.08 1.78
0 -1 13 6.52 2.16
0 -1 -13 8.66 1.69
0 1 13 2.94 2.15
0 -1 13 7.85 2.25
0 1 13 8.57 2.07
0 1 13 8.38 2.45
0 -1 13 9.03 2.39
0 1 14 130.99 7.06
0 -1 -14 123.45 6.71
0 -1 14 130.18 6.24
0 -1 14 136.75 7.53
0 1 -14 136.15 6.98
0 1 14 126.74 7.69
0 1 14 115.47 7.61
0 -1 14 126.24 7.23
0 1 -14 138.52 7.49
0 1 14 127.54 6.56
0 -1 14 134.7 7.4
0 -1 14 141.53 7.12
0 1 14 137.98 7.18
0 1 14 145.11 7.6
0 1 14 135.1 7.31
0 -1 -14 138.42 7.25
0 -1 14 128.35 7.32
0 1 15 96.62 5.26
0 1 15 96 5.82
0 -1 15 106.9 5.77
0 1 15 97.12 5.94
0 1 15 98.82 5.6
0 1 -15 102.25 5.64
0 -1 15 104.67 6.2
0 1 15 106.87 6.22
0 1 15 96.19 6.33
0 -1 -15 101.42 5.91
0 -1 15 102.69 5.95
0 1 -15 109.07 6.21
0 -1 15 97.2 5.93
0 1 -16 116.35 5.66
0 -1 -16 117.42 5.74
0 1 16 125.34 6.3
0 1 -16 131.22 6.6
0 1 16 129.51 6.33
0 1 16 109.59 5.38
0 -1 16 115.99 6.24
0 1 16 117.34 6.38
0 -1 16 117.29 5.91
0 -1 -16 123.05 6.26
0 1 -17 60.52 4.38
0 -1 -17 64.98 3.87
0 -1 17 63.2 3.89
0 -1 17 63.13 3.65
0 1 17 67.74 3.86
0 1 -17 70.03 4.16
0 1 17 67.1 3.89
0 1 -18 14.95 1.6
0 -1 18 14.35 1.44
0 -1 18 14.46 1.32
0 1 18 15.19 1.45
0 -1 -18 13.6 1.34
0 1 18 13.88 1.27
0 2 0 300.03 8.88
0 -2 0 295.52 9.09
0 -2 0 309.83 9.3
0 2 0 290.05 9.17
0 -2 0 306.47 8.99
0 -2 1 1293.97 37.03
0 -2 1 1304.42 36.89
0 -2 1 1249.81 37.04
0 2 -1 1274.95 37.01
0 -2 1 1287.61 36.72
0 2 1 1282.78 36.97
0 2 -1 1247.06 37.02
0 -2 -1 1262.14 37.17
0 -2 -2 2539.56 75.23
0 2 -2 2748.9 75.24
0 2 -2 2543.23 75.38
0 -2 2 2560.97 75.32
0 2 -2 2807.08 75.43
0 -2 2 2608.48 74.88
0 -2 2 2424.45 75.2
0 -2 -2 2686.23 75.8
0 2 2 2740.01 75.54
0 2 2 2616.03 75.22
0 2 -3 751.2 22.23
0 -2 -3 781.82 22.27
0 2 3 738.39 22.86
0 -2 -3 747.08 22.25
0 2 -3 809.05 22.56
0 2 -3 740.82 22.39
0 -2 3 741.91 22.52
0 -2 3 764.6 22.21
0 -2 -3 683.48 22.4
0 2 -3 735.33 22.3
0 2 -3 743.34 21.76
0 2 3 753.16 22.24
0 2 -4 16.3 0.84
0 2 -4 15.93 1.19
0 2 4 17.24 1.17
0 2 4 17.4 1.85
0 -2 -4 16.64 1.19
0 -2 -4 17.7 1.21
0 -2 4 16.86 1.15
0 -2 4 18.36 1.54
0 2 -4 17.19 1.3
0 -2 4 16.52 1.2
0 2 4 16.46 1.66
0 -2 -4 16.97 1.38
0 2 5 513.91 17.45
0 -2 -5 551.83 16.82
0 2 -5 530.66 16.58
0 2 -5 539.43 16.65
0 2 -5 525.75 15.57
0 2 -5 522.47 15.88
0 -2 5 517.02 16.95
0 2 -5 529.62 16.33
0 2 5 541.99 17.24
0 -2 5 522.9 16.32
0 2 5 542.85 16.37
0 -2 -5 526.07 16.42
0 -2 -5 516.19 16.43
0 -2 5 522.55 16.28
0 2 6 991.74 31.13
0 -2 6 970.63 29.51
0 -2 -6 990.17 29.46
0 -2 -6 992.46 30.16
0 2 -6 978.75 28.63
0 2 6 955.88 29.55
0 -2 -6 1010.07 29.76
0 -2 6 993.28 29.55
0 2 -6 1023.72 29.97
0 -2 6 978.65 30.4
0 2 -6 966.1 29.02
0 -2 6 971.92 29.78
0 2 6 991.93 30.52
0 -2 -6 1002.78 29.7
0 2 -6 941.15 29.47
0 2 -6 1017.88 29.96
0 2 6 987.36 29.76
0 -2 -7 804.17 27.15
0 -2 7 805.76 27.3
0 -2 7 862.66 27
0 2 -7 929.93 27.3
0 2 -7 869.9 27.41
0 2 7 880.72 28.67
0 -2 -7 899.78 26.97
0 -2 7 900.45 27.82
0 2 -7 879.57 26.67
0 2 -7 873.51 28.57
0 -2 7 885.33 26.71
0 -2 7 881.72 27.45
0 2 7 893.29 27.08
0 -2 7 867.96 27.07
0 2 -7 864.22 25.64
0 -2 -7 872.14 27.48
0 -2 -7 891.82 27.03
0 2 -7 891.78 28.56
0 -2 7 926.85 28.11
0 2 -7 862.39 27.89
0 -2 -7 861.66 27.19
0 -2 -7 882.99 27.07
0 2 -7 931.77 27.28
0 2 7 875.63 26.81
0 -2 -7 863.4 26.57
0 2 7 850.51 27.24
0 -2 7 876.79 27.83
0 2 -7 892.89 28.6
0 -2 7 878.3 26.78
0 -2 8 79.36 5.28
0 -2 8 81.86 4.53
0 -2 8 88.49 4.89
0 -2 -8 72.75 4.24
0 2 8 79.16 5.29
0 -2 -8 76.15 4.4
0 -2 -8 80.62 4.07
0 -2 8 77.79 3.85
0 2 -8 78.22 4.38
0 -2 -8 80.22 4.46
0 -2 -8 78.49 4.08
0 2 8 76.08 4
0 -2 -8 76.54 4.04
0 2 8 77.19 4.26
0 2 8 78.95 3.96
0 -2 8 80.52 4.15
0 -2 -8 73.71 4.13
0 2 8 76.05 4.74
0 -2 8 83.79 4.89
0 -2 8 80.66 3.93
0 -2 -8 79.08 3.75
0 2 -8 83.8 4.31
0 2 -8 79.14 4.18
0 -2 8 76.82 4.4
0 2 8 77.93 4.13
0 -2 8 83.41 4.88
0 2 -8 76.44 3.81
0 2 -8 75.13 4.73
0 2 -8 82.84 5.21
0 -2 8 78.84 4.14
0 2 9 280.06 12.07
0 -2 9 272.39 10.6
0 -2 -9 293.23 10.67
0 2 -9 276.64 11.45
0 -2 9 273.95 10.16
0 2 -9 284.89 10.99
0 -2 9 289.06 11.62
0 -2 9 282.52 11.13
0 -2 -9 301.97 11.19
0 -2 -9 261.04 9.92
0 2 9 278.64 10.48
0 2 9 272.59 10.74
0 -2 9 297.65 11.76
0 -2 -9 281.18 10.89
0 -2 -9 298.52 10.83
0 -2 9 290.9 11.49
0 2 9 276.24 10.34
0 -2 9 284.27 11.18
0 -2 9 293.03 11.69
0 -2 10 384.37 14.67
0 2 -10 361.12 14.48
0 -2 -10 372.04 13.61
0 -2 -10 388.69 13.88
0 2 -10 368.75 14.04
0 2 10 367.21 14.62
0 -2 10 379.63 13.65
0 -2 10 377.64 14.59
0 -2 10 374.49 14.74
0 -2 -10 363.47 13.98
0 2 -10 364.65 13.97
0 2 10 387.43 13.92
0 -2 -10 387.78 14.08
0 -2 -10 365.1 12.97
0 2 10 368.41 15.19
0 -2 10 368.63 13.09
0 -2 10 354.91 14.03
0 2 10 389.26 14.49
0 -2 10 384.69 14.78
0 -2 10 380.24 14.32
0 -2 11 1.69 1.54
0 2 11 0.49 1.68
0 -2 11 1.3 0.74
0 2 -11 3.11 1.26
0 -2 11 0.47 1.54
0 -2 -11 0.13 1.06
0 2 -11 0.53 1.09
0 2 11 1.04 1.2
0 -2 -11 1.31 1.02
0 -2 -11 0.77 0.57
0 -2 11 1.04 0.95
0 2 -11 0.76 1.37
0 -2 11 3.85 1.85
0 -2 -11 1.32 0.88
0 -2 11 1.27 1.59
0 -2 11 1.21 1.51
0 2 11 -1.28 2.1
0 2 11 1.59 1.74
0 2 11 0.24 0.91
0 -2 -11 -0.11 0.72
0 2 11 1.16 1.47
0 2 12 195.81 9.31
0 -2 12 170.01 9.24
0 -2 -12 197.39 8.78
0 -2 12 164.38 9.08
0 -2 -12 191.2 8.55
0 2 12 167.12 9.27
0 2 -12 170.49 8.91
0 -2 -12 170.8 8.48
0 2 -12 188.39 8.85
0 -2 12 188.09 8.45
0 2 12 175.69 9.37
0 2 12 184.02 8.54
0 -2 -12 184.47 8.66
0 -2 12 177.87 7.71
0 -2 12 198.73 9.33
0 2 12 200.35 8.98
0 -2 12 164.34 9.03
0 2 -12 200.53 9.18
0 -2 13 15.37 2.9
0 2 13 15.07 2.91
0 2 -13 16.03 2.53
0 -2 13 15.08 2.16
0 2 -13 15.8 2.53
0 2 13 16.67 2.26
0 2 13 15.23 2.34
0 -2 -13 15.19 2.21
0 2 -13 16.1 2.44
0 -2 13 16.35 2.83
0 -2 13 15.9 2.72
0 -2 13 14.57 1.78
0 -2 13 15.41 2.96
0 -2 -13 14.02 2.17
0 2 13 14.21 2.59
0 2 13 16.48 2.61
0 2 13 14.95 2.4
0 2 13 16.6 2.98
0 -2 -13 18.5 2.54
0 2 14 69.59 5.03
0 -2 14 70.65 5.23
0 2 -14 64.79 4.71
0 -2 -14 69.72 4.73
0 2 14 66.67 4.48
0 2 14 69.4 5.24
0 -2 14 66.08 5.14
0 2 -14 74.24 5.15
0 2 14 64.16 5.27
0 2 -14 64.61 4.8
0 -2 14 66.79 4.48
0 2 14 69.02 4.87
0 -2 14 69.34 5.08
0 -2 -14 70.54 4.79
0 2 14 68.19 4.86
0 2 14 58.51 5.04
0 -2 -14 63.63 4.6
0 2 15 201.89 9.61
0 -2 15 185.98 9.06
0 -2 15 190.33 8.97
0 -2 -15 205.92 9.04
0 2 15 201.79 9.6
0 -2 15 192.36 9.19
0 -2 -15 194.99 8.94
0 2 15 202.08 9.18
0 2 -15 197.76 8.82
0 2 15 203.42 9
0 2 15 199.6 8.96
0 -2 15 182.53 8.5
0 2 15 192.68 8.4
0 2 -15 203.73 9.38
0 2 -15 175.7 8.48
0 -2 15 194.02 8.49
0 2 16 38.37 3.15
0 2 16 30.42 2.51
0 -2 -16 29.97 2.72
0 2 -16 36.08 2.88
0 -2 16 35.16 3.15
0 2 -16 41.48 3.39
0 -2 16 34.73 2.72
0 -2 16 33.7 2.74
0 2 16 33.29 3.08
0 -2 -16 35.07 2.88
0 2 16 34.64 2.98
0 2 -17 259.74 9.94
0 2 17 235.36 9.05
0 2 17 244.52 9.48
0 -2 -17 234.26 8.97
0 -2 17 250.22 9.58
0 -2 -17 252.76 9.25
0 -2 17 247.79 9.11
0 2 -17 269.07 11
0 2 18 19.63 1.6
0 -2 18 17.86 1.55
0 -2 18 14.13 1.18
0 2 -18 17.44 1.78
0 3 0 0.09 0.14
0 3 0 1.59 0.42
0 -3 0 0.32 0.44
0 -3 0 0.69 0.45
0 -3 0 0.55 0.33
0 -3 0 1.45 0.57
0 -3 -1 389.87 12.08
0 3 -1 396.51 11.93
0 -3 -1 380.54 12.01
0 -3 1 395.21 12.1
0 -3 1 360.4 11.9
0 -3 1 376.09 11.8
0 3 1 403.43 12.11
0 3 -2 282.74 9.46
0 -3 2 292.46 9.43
0 3 -2 293.72 9.58
0 -3 -2 294.55 9.54
0 3 2 293.23 9.62
0 3 2 288.88 9.36
0 -3 2 287.76 8.97
0 3 2 309.08 9.43
0 -3 -2 289.18 9.81
0 3 -2 301.34 9.39
0 -3 2 301.6 9.09
0 -3 2 297.74 9.55
0 -3 3 2865.09 83.03
0 3 -3 2909.76 83.11
0 3 3 2851.21 83.23
0 3 -3 2934.22 82.87
0 3 3 2745.26 82.85
0 -3 -3 2892.05 82.96
0 -3 3 2900.1 82.9
0 3 3 2770.13 83.15
0 3 -3 2968.41 83.1
0 -3 4 1033.41 31.36
0 3 -4 1050.04 31.12
0 3 -4 1027.51 31.17
0 3 -4 1086.47 31.38
0 -3 4 989.84 31.11
0 -3 -4 1052.07 31.03
0 3 -4 1057.6 30.97
0 3 4 1044.58 30.99
0 3 4 1036.75 31.6
0 -3 -4 1039.03 31.19
0 -3 4 1024.36 30.91
0 -3 -5 298.29 10.2
0 3 -5 298.37 10.25
0 3 -5 303.13 10.42
0 -3 5 298.68 10.11
0 -3 5 305.26 10.29
0 3 5 321.21 11.4
0 -3 5 316.33 10.82
0 -3 -5 300.74 10.49
0 3 -5 324.59 10.72
0 3 5 295.87 11.02
0 3 6 87.1 5.13
0 3 6 84.42 4.79
0 -3 -6 86.76 4.28
0 3 6 89.67 5.02
0 3 -6 88.7 3.98
0 3 -6 83.01 5.2
0 -3 -6 82.75 4.12
0 -3 6 85.93 3.94
0 3 -6 93.76 4.43
0 3 -6 82.19 5.11
0 3 6 86.89 4.3
0 -3 6 87.5 4.26
0 -3 6 83.36 3.84
0 3 -6 94.32 4.27
0 -3 6 88.4 4.39
0 3 -6 80.36 3.1
0 3 -6 79.38 4.56
0 -3 6 84.36 4.47
0 3 6 81.5 4.71
0 -3 -6 86.84 3.97
0 3 -6 86.11 4.24
0 -3 6 86.11 4.79
0 3 -6 84.62 4.33
0 -3 -6 89.23 4.47
0 -3 7 762.37 24.08
0 -3 7 711.15 23.68
0 3 7 710.87 23.27
0 -3 7 731.11 22.75
0 3 7 746.86 24.26
0 -3 7 707.09 22.65
0 3 -7 731.56 24.02
0 -3 7 723.78 23.1
0 -3 7 713.73 23.24
0 -3 -7 711.15 22.84
0 3 -7 763.08 23.63
0 3 7 730.31 24.52
0 3 -7 735.09 23.49
0 -3 -7 754.43 23.4
0 -3 7 769.64 24.24
0 -3 -7 693.25 23.01
0 3 -7 740.74 23.23
0 3 -7 729.98 22.73
0 3 7 738.59 24.55
0 3 7 704.13 22.92
0 3 7 725.8 24.35
0 -3 7 736.15 23.67
0 -3 7 716.2 22.81
0 3 7 739.63 23.01
0 3 -7 738.26 23.35
0 -3 -7 665.89 22.96
0 -3 8 378.97 13.84
0 3 -8 364.71 13.19
0 3 8 364.29 13.09
0 3 8 366.05 14.3
0 3 8 356.85 12.68
0 -3 8 368.94 13.92
0 -3 8 358.49 12.4
0 -3 -8 378.12 12.31
0 -3 -8 360.91 12.61
0 3 -8 361.39 12.39
0 -3 -8 358.19 12.78
0 -3 8 344.6 14.04
0 -3 -8 348.56 12.86
0 -3 8 352.37 12.56
0 -3 8 339.17 12.34
0 -3 -8 370.86 13.21
0 -3 8 337.01 12.12
0 3 8 356.09 14.14
0 3 8 364.69 14.05
0 -3 8 343.83 13.38
0 -3 8 355.44 13.08
0 3 -8 370.88 13.18
0 3 -8 357.91 13.76
0 -3 -9 93.45 5.39
0 -3 9 95.89 4.89
0 3 -9 91.24 5.22
0 3 9 86.8 5.73
0 -3 -9 93.96 5
0 3 9 92.29 4.89
0 3 9 96.11 5.3
0 -3 -9 92.37 5.1
0 -3 9 89.09 5.48
0 -3 9 87.44 5.64
0 3 9 94.41 6.24
0 3 -9 95.62 5.35
0 -3 9 93.85 5.99
0 -3 9 96.29 4.56
0 -3 -9 94.79 5.14
0 3 -9 84.36 5.47
0 -3 9 96.65 5.32
0 -3 10 1.22 1.6
0 3 -10 1.3 1.05
0 -3 10 0.42 0.59
0 -3 10 0.1 0.76
0 -3 10 0.16 1.8
0 -3 -10 0.27 1.06
0 -3 10 0.89 1.21
0 3 10 0.21 0.65
0 -3 -10 0.44 0.76
0 3 10 0.61 1
0 -3 -10 3.43 1.18
0 -3 -10 1.07 1.1
0 3 -10 2.75 1.55
0 -3 10 -0.29 1.41
0 -3 11 41.72 2.92
0 3 -11 36.33 3.82
0 -3 -11 34.65 3.42
0 3 -11 41.22 3.7
0 3 11 42.45 3.54
0 -3 -11 45.53 3.48
0 -3 11 39.88 3.85
0 -3 11 36.63 3.85
0 -3 11 38.96 3.22
0 -3 -11 41.04 3.55
0 -3 11 39.7 4.03
0 3 11 43.63 3.28
0 -3 -11 36.48 2.87
0 3 11 37.23 3.85
0 3 11 34.13 3.71
0 3 11 42.62 3.95
0 -3 11 34.74 3.9
0 -3 -11 45.2 3.58
0 3 12 79.64 5.57
0 -3 12 65.27 5.04
0 3 12 64.16 5.22
0 -3 -12 76.53 4.92
0 -3 -12 68.27 4.91
0 -3 12 76.48 5.59
0 -3 12 67.91 5.44
0 3 12 75.45 5.32
0 -3 12 65.04 4.79
0 3 -12 63.97 5.14
0 -3 -12 71.59 4.69
0 -3 12 73.38 4.6
0 3 12 62.39 4.58
0 3 -12 62.4 3.86
0 -3 -12 68.34 4.06
0 -3 -12 72.26 4.83
0 3 -12 65.27 4.93
0 3 13 71.05 5.56
0 3 -13 71.88 5.17
0 -3 13 78.63 4.86
0 -3 -13 87.6 5.29
0 -3 13 77.1 5.46
0 3 13 73.43 5.61
0 -3 -13 83.9 5.24
0 -3 13 80.19 5.35
0 3 13 73.74 4.99
0 -3 13 70.83 5.44
0 -3 -13 70.15 5.05
0 -3 13 72.83 5.61
0 3 13 86.6 5.53
0 3 13 81.29 5.55
0 3 -13 67.18 5.29
0 -3 14 3 1.98
0 -3 14 3.36 1.76
0 -3 14 5.64 1.39
0 -3 14 6.79 2.03
0 3 -14 5.08 1.6
0 3 14 4.39 1.98
0 3 14 5.52 1.9
0 -3 14 5.6 1.77
0 3 14 8.84 2.28
0 3 14 6.4 1.83
0 -3 -14 7.35 1.72
0 -3 -14 4.05 1.48
0 3 -14 5.21 1.65
0 -3 -14 4.61 1.48
0 3 14 5.59 1.41
0 3 15 372.22 15.15
0 3 15 392.25 14.67
0 -3 15 390.74 14.41
0 3 15 385.92 15
0 3 15 401.66 15.19
0 -3 15 402.4 15.31
0 3 15 411.83 15.43
0 -3 15 404.84 14.76
0 3 -15 391.05 15.1
0 3 -15 371.89 14.86
0 3 15 410.81 14.69
0 -3 -15 423.62 14.81
0 3 15 386.38 15.32
0 3 -15 437.4 15.65
0 -3 -15 415.14 15.1
0 -3 -16 16.61 2.02
0 -3 16 15.07 1.73
0 3 16 14.38 1.71
0 3 16 17.01 2.14
0 -3 16 16.98 2.2
0 3 -16 16.49 2.15
0 -3 -16 16.52 1.83
0 -3 16 14.07 1.77
0 3 -16 13.08 1.68
0 3 16 16.26 1.9
0 3 16 16.4 2.05
0 -3 17 128.47 5.34
0 -3 -17 129.65 5.69
0 3 17 140.78 6.03
0 3 -17 145.58 7.25
0 -3 17 137.88 6.05
0 3 18 101.93 4.32
0 -3 18 104.19 4.29
0 3 -18 101.82 4.92
0 -4 0 3543 102.18
0 -4 0 3551.98 102.27
0 4 0 3606.22 102.02
0 -4 0 3575.86 101.76
0 -4 0 3433.85 101.61
0 -4 -1 406.08 12.99
0 4 -1 415.18 12.99
0 -4 1 413.46 13.24
0 -4 -1 420.4 13.22
0 4 1 416.35 13.09
0 -4 1 394.68 12.45
0 -4 1 413.12 12.83
0 4 1 420.44 12.38
0 4 1 422.31 13.86
0 -4 -1 391.14 12.73
0 -4 -2 685.05 21.93
0 -4 -2 718.62 22.17
0 4 -2 722.12 22.09
0 4 2 682.41 21.7
0 -4 2 722.24 22.08
0 -4 2 721.67 21.41
0 4 2 716.69 22.89
0 -4 2 726.14 22.04
0 4 -2 738.34 21.79
0 4 2 729.47 22.03
0 -4 -3 583.33 17.6
0 4 -3 571.44 17.76
0 4 3 571.23 17.8
0 4 3 539.67 17.35
0 -4 3 539.89 16.79
0 4 -3 566.27 17.43
0 4 -3 555.96 17.57
0 -4 3 561.37 17.52
0 -4 -3 590.53 17.72
0 -4 3 568.02 17.68
0 4 3 595.17 18.84
0 4 3 546.41 17.42
0 -4 3 548.91 16.8
0 4 -4 113.97 4.8
0 -4 4 112.66 4.87
0 4 -4 109.69 4.74
0 -4 -4 111.98 4.68
0 4 4 109.78 4.56
0 4 -4 113.05 4.55
0 -4 -4 110.55 4.65
0 4 4 111.56 4.86
0 -4 -4 109.15 4.58
0 -4 4 102.67 4.02
0 4 4 102.38 4.67
0 -4 4 108.02 4.55
0 -4 5 72.21 3.85
0 -4 -5 71.1 4.03
0 4 -5 69.47 3.9
0 4 -5 73.96 3.69
0 -4 -5 71.28 3.92
0 4 5 72.05 3.75
0 4 5 69.67 3.85
0 4 -5 70.44 3.72
0 -4 5 76.67 4.36
0 4 -5 67.56 4.67
0 -4 5 70.39 4.12
0 -4 -5 74.82 3.77
0 4 5 70 3.53
0 4 -5 73.49 3.53
0 4 -5 75.63 3.78
0 4 -5 75.21 4.37
0 4 5 69.94 3.91
0 -4 5 73.14 4.32
0 4 5 67.01 4.43
0 -4 5 71.32 4.03
0 -4 -5 69.93 3.79
0 4 5 74.16 4.72
0 -4 5 69.28 3.48
0 -4 5 73.72 3.95
0 4 -5 73.85 3.82
0 -4 -5 74.46 3.61
0 4 5 72.11 3.85
0 -4 5 72.67 3.66
0 4 -5 71.23 4.62
0 -4 5 71.68 4.39
0 4 -5 73.56 4.07
0 -4 -6 524.24 17.31
0 -4 6 519.57 17.52
0 -4 6 505.56 16.85
0 -4 6 504.05 16.88
0 4 -6 520.27 18.46
0 4 6 535.3 18.83
0 4 6 515.14 17.54
0 4 -6 536.2 17.39
0 4 6 513.82 17.26
0 4 -6 509.34 18.57
0 4 -6 529.77 17.54
0 4 -6 536.96 17.45
0 -4 -6 510.39 17.34
0 4 -6 516.63 16.73
0 -4 6 519.62 17.73
0 -4 6 519.79 18.09
0 -4 6 550.67 17.97
0 -4 6 514.04 17.91
0 -4 -6 517.86 17.52
0 -4 6 534.36 17.19
0 -4 -6 547.41 18.58
0 4 -6 525.46 17.17
0 -4 6 519.79 18.18
0 4 6 536.23 17.88
0 4 6 536.28 18.99
0 -4 -6 519.87 17.78
0 4 -6 515.23 17.62
0 -4 -6 534.68 17.12
0 -4 6 533.41 17.8
0 4 6 526.8 18.55
0 -4 7 67.83 4.37
0 -4 -7 70.85 4.11
0 4 7 70.52 4.5
0 4 -7 73.92 4.24
0 4 7 79.08 5.16
0 4 -7 63.85 4.18
0 4 -7 75.92 4.35
0 4 -7 72.85 3.68
0 -4 -7 68.61 4
0 -4 7 71.08 4.66
0 -4 7 75.36 3.67
0 4 -7 73.84 3.95
0 -4 -7 77.43 4.26
0 4 7 74.08 5.07
0 4 7 85.18 5.53
0 -4 -7 75.21 3.97
0 -4 7 74.66 3.94
0 -4 7 76.39 3.91
0 4 7 72.16 4.06
0 4 -7 75.46 4.34
0 -4 7 74.43 4.33
0 4 7 75.2 4.38
0 4 -7 72.34 4.76
0 4 -7 69.87 4.85
0 -4 -7 73.66 4.44
0 -4 7 70.07 4.59
0 -4 -7 63.08 4.07
0 -4 7 74.32 3.85
0 4 -7 70.21 4.72
0 -4 8 1264.63 38.67
0 -4 8 1184.68 39.79
0 -4 -8 1302.39 39.24
0 -4 8 1278.3 39.52
0 -4 -8 1329.79 39.86
0 4 8 1287.89 41.05
0 4 -8 1220.77 40.21
0 4 -8 1343.95 39.59
0 4 8 1284.44 41.07
0 4 -8 1221.84 39.87
0 -4 -8 1229.02 39.19
0 -4 -8 1187.41 38.9
0 4 8 1267.23 40.7
0 4 8 1253.36 39.02
0 4 -8 1262.59 39.24
0 4 -8 1283.04 39.65
0 -4 8 1284.78 40.31
0 4 -8 1295.78 38.35
0 -4 8 1256.72 40.02
0 4 8 1255.18 39.51
0 4 -9 17.32 2.32
0 4 -9 16.27 2.09
0 4 -9 18.51 1.82
0 -4 9 15.85 2.49
0 4 -9 14.78 2.43
0 -4 9 16.69 2.59
0 -4 9 17.02 2.76
0 -4 9 17.37 1.95
0 4 9 19.54 2.16
0 4 9 19.69 2.37
0 4 -9 19.91 2.35
0 -4 9 14.03 2.31
0 4 9 16.12 2.94
0 -4 -9 17.5 2.06
0 -4 9 19.82 2.78
0 4 9 24.86 3.26
0 -4 -9 15.82 2.09
0 -4 -10 511.23 19.19
0 4 10 543.96 19.08
0 -4 10 514.83 19.27
0 -4 -10 510.14 18.51
0 4 10 523.96 20.61
0 4 -10 546.29 17.74
0 4 10 534.76 19.1
0 4 -10 548.82 19.32
0 4 -10 535.7 19.14
0 -4 10 535.95 19.31
0 4 -10 524.04 19.76
0 -4 10 515.88 19.8
0 4 10 531.07 18.51
0 -4 10 536.01 18.3
0 -4 10 494.33 19.01
0 -4 -10 549.66 18.8
0 4 10 519.72 20.05
0 -4 10 548.92 19.87
0 4 11 20.96 2.38
0 4 11 20.23 2.97
0 4 11 23.23 2.83
0 4 -11 23.33 2.93
0 -4 11 19.21 3.27
0 4 11 22.02 2.75
0 -4 11 19.43 2.25
0 -4 11 21.29 2.88
0 -4 11 25.09 3.43
0 4 11 18.68 3.55
0 -4 11 21.36 2.96
0 4 -11 18.25 2.86
0 -4 -11 24.69 2.65
0 -4 -11 24.14 2.92
0 -4 11 20.42 2.83
0 -4 -11 18.43 2.46
0 4 -11 22.6 2.83
0 4 11 21.8 2.96
0 -4 -11 23.69 2.67
0 4 11 19.52 2.98
0 -4 -12 34.87 3.58
0 -4 12 34.62 4.11
0 -4 -12 31.2 3.11
0 4 12 33.36 3.8
0 4 -12 33.48 3.83
0 4 -12 33.39 3.42
0 4 12 34.64 4.4
0 4 12 31.75 3.3
0 -4 12 32.67 3.44
0 4 12 34.35 3.68
0 4 12 29.92 3.36
0 -4 -12 29.74 3.02
0 4 12 30.08 3.47
0 -4 -12 31.66 2.74
0 -4 12 33.47 2.99
0 -4 -12 34.75 3.25
0 4 -12 34.59 3.53
0 -4 12 29.76 3.77
0 -4 12 31.53 3.46
0 4 -13 1.24 1.56
0 4 13 3.66 1.91
0 4 13 1.77 1.66
0 -4 13 1.34 1.53
0 -4 -13 1.4 1.42
0 -4 -13 1.75 1.09
0 4 13 1.88 1.47
0 4 -13 1.08 1.35
0 -4 13 -0.17 1.96
0 4 -13 2.03 1.56
0 -4 -13 1.88 1.26
0 4 13 1.3 1.68
0 -4 -13 0.99 0.71
0 -4 13 2.35 1.57
0 -4 -13 0.98 1.04
0 4 13 1.43 1.07
0 -4 13 2.65 1.07
0 4 14 13.86 2.24
0 4 14 13.16 2.06
0 4 14 14.06 2.47
0 4 14 15.44 2.59
0 -4 14 15.76 2.32
0 4 -14 13.29 2.3
0 4 14 11.41 2.19
0 -4 -14 16.29 2.29
0 -4 -14 17.2 2.37
0 -4 14 13.92 2.32
0 -4 14 14.17 1.88
0 -4 -14 12.86 1.92
0 4 -14 13.08 2.18
0 4 15 2.42 1.31
0 -4 -15 0.38 0.86
0 -4 -15 2.57 1.15
0 4 15 2.14 1.15
0 -4 15 1.24 1.18
0 4 -15 0.26 0.96
0 4 -15 1.37 1.21
0 4 15 1.53 0.96
0 -4 15 0.18 0.7
0 -4 15 0.33 1.06
0 -4 -15 0.09 0.68
0 4 15 0.12 1.21
0 4 15 0.13 1.23
0 4 15 -0.86 1.35
0 -4 16 18.93 1.68
0 -4 16 19.15 1.91
0 4 -16 21.39 2.82
0 -4 16 19.26 2.2
0 -4 -16 17.73 1.99
0 4 -16 16.1 1.86
0 4 16 21.87 1.99
0 4 16 23.72 2.3
0 4 17 2.8 0.63
0 -4 17 4.24 0.99
0 4 -17 3.65 1.15
0 -4 -17 2.28 0.73
0 -5 0 3.79 0.79
0 5 0 2.09 1.03
0 -5 0 1.22 0.47
0 -5 0 3.96 0.85
0 -5 0 0.46 0.54
0 5 0 4.67 1.54
0 -5 0 0.07 0.63
0 -5 0 0.16 0.71
0 5 0 -0.25 0.98
0 -5 0 0.32 0.36
0 5 0 3.17 0.66
0 5 0 2.9 1.72
0 -5 -1 184.43 7.78
0 -5 1 185.17 7.11
0 -5 1 172.87 6.14
0 5 -1 189.67 6.83
0 -5 -1 179.04 7.32
0 -5 -1 191.61 7.11
0 5 -1 196.78 8.34
0 5 -1 188.36 8.48
0 -5 1 182.06 7.36
0 5 1 189.93 8.38
0 5 1 181.39 6.83
0 -5 1 184.75 6.63
0 5 1 186.23 7.75
0 -5 1 182.53 7.29
0 -5 -1 178.48 6.5
0 -5 -1 176.22 6.61
0 5 -1 182.44 7.33
0 -5 1 170.78 7.53
0 5 2 54.11 4.06
0 5 2 47.08 2.16
0 5 2 51.35 2.82
0 5 2 49.43 3.56
0 -5 2 49.2 2.9
0 -5 2 46.99 2.17
0 -5 2 45.22 3.05
0 5 -2 51.49 2.72
0 -5 -2 49.12 3.15
0 -5 -2 45.9 2.44
0 -5 2 48.72 3.15
0 5 2 51.71 3.25
0 -5 2 47.86 2.4
0 -5 -2 46.72 2.84
0 -5 2 52.49 2.98
0 5 2 48.4 2.67
0 -5 2 46.92 2.86
0 -5 -2 47.29 3.07
0 5 -2 47.94 3.34
0 -5 3 411.53 13.61
0 5 -3 399.03 14.28
0 -5 -3 379.49 13.88
0 5 3 402.01 15
0 5 -3 416.85 13.3
0 -5 -3 386.08 14.05
0 -5 3 406.86 12.61
0 -5 -3 421.7 14.88
0 -5 -3 421.75 13.65
0 5 3 411.97 15.04
0 -5 3 402.21 13.68
0 -5 3 413.87 13.66
0 -5 3 411.05 13.6
0 5 -3 385.02 14.99
0 -5 3 411.12 14.59
0 5 3 404.87 13.3
0 -5 -3 406.18 14.28
0 -5 -3 399.6 14.84
0 5 3 412.64 13.83
0 5 3 406.51 15.01
0 5 -3 394.77 14.11
0 -5 3 406.6 14.46
0 -5 3 367.05 14.16
0 5 3 416.31 14.87
0 5 3 401.9 15.09
0 5 -3 386.04 15.18
0 -5 -3 409.06 13.46
0 -5 -3 366.98 13.97
0 5 -3 381.84 13.7
0 5 4 604.58 21
0 -5 4 605.28 20.08
0 5 -4 581.94 19.82
0 5 4 602.2 19.59
0 -5 4 602.14 19.14
0 -5 4 599.97 18.65
0 -5 4 548.08 17.77
0 -5 -4 529.54 19.47
0 5 4 599.26 18.81
0 5 -4 609.6 19.27
0 5 4 606.44 19.28
0 5 -4 593.86 19
0 -5 -4 643.26 20.76
0 5 -4 592.54 19.83
0 -5 -4 605.32 19.09
0 -5 -4 583.58 19.45
0 -5 -4 553.05 18.54
0 -5 -4 587.31 18.76
0 5 4 587.64 20.42
0 5 4 589.49 19.58
0 5 -4 561.72 18.66
0 5 -4 589.72 19.37
0 -5 4 627.95 20.32
0 -5 -4 599.77 19.89
0 5 -4 603.7 18.78
0 5 4 586.14 19.25
0 -5 -4 574.84 19.63
0 -5 4 547.62 19.41
0 5 4 622.82 20.86
0 -5 -4 594.75 18.93
0 5 4 608.75 20.53
0 5 -4 590.77 20.69
0 -5 4 592.51 19.09
0 5 4 611.05 20.56
0 5 -4 569.59 20.82
0 5 -5 250.21 9.3
0 5 5 254.37 9.41
0 -5 5 254.07 9.7
0 -5 5 251.32 10.1
0 -5 5 262.01 10.66
0 5 5 262.47 10.75
0 5 -5 246.7 9.19
0 -5 -5 260.63 9.51
0 5 -5 252.19 11.18
0 5 5 265.25 9.86
0 5 -5 257.21 11.04
0 -5 5 257.51 9.81
0 5 -5 258.64 10.28
0 -5 -5 256.16 9.44
0 -5 5 244.04 9.34
0 5 -5 247.56 9.61
0 5 -5 269.69 9.78
0 5 5 250.33 10.01
0 5 -5 257.59 9.98
0 5 5 254.11 9.4
0 5 -5 260.14 10.49
0 -5 -5 257.38 9.29
0 -5 -5 258.49 9.54
0 -5 -5 262.92 10.06
0 5 -5 259.06 9.67
0 5 5 251.57 9.69
0 -5 -5 247.33 10.11
0 -5 5 264.99 10.36
0 5 5 249.92 9.81
0 -5 5 264.72 10.61
0 -5 5 243.57 9.6
0 -5 5 251.39 9.19
0 5 5 272.52 11.54
0 -5 -6 7.72 1.61
0 -5 -6 10.92 1.55
0 -5 -6 8.23 1.47
0 -5 6 9.35 2.06
0 5 -6 9.75 1.69
0 5 -6 7.54 1.26
0 -5 -6 9.2 1.33
0 -5 6 9.56 1.53
0 -5 6 10.34 1.95
0 5 -6 9.05 2.24
0 5 -6 7.75 2.15
0 5 6 9.2 1.47
0 -5 -6 8.51 1.24
0 -5 6 8.86 1.74
0 5 -6 7.98 1.64
0 5 -6 10.03 1.78
0 -5 6 7.28 1.41
0 -5 -6 8.46 1.15
0 -5 6 8.29 1.99
0 5 6 10.86 1.53
0 5 -6 7.79 1.17
0 -5 6 9.24 1.23
0 5 -6 8.62 1.45
0 -5 -7 850.06 26.78
0 -5 -7 809.87 26.86
0 5 7 854.71 28.26
0 -5 7 833.11 27.73
0 5 -7 821.35 28.03
0 -5 7 750.38 27.19
0 -5 7 865.9 27.78
0 -5 7 842.38 26.81
0 5 -7 816.44 27.03
0 5 -7 811.11 25.76
0 -5 7 814.14 25.89
0 5 7 867.47 28.92
0 -5 -7 810.97 25.66
0 5 7 844.2 28.53
0 -5 -7 862.58 27.35
0 -5 7 838.17 27.24
0 5 -7 826.23 28.12
0 -5 -7 771.42 26.12
0 5 7 801.69 26.52
0 5 -8 23.81 2.52
0 5 -8 21.97 3
0 -5 -8 22.48 2.52
0 -5 -8 23.43 2.77
0 5 8 28.97 3.71
0 5 8 25.17 3.42
0 5 -8 25.09 2.71
0 -5 8 22.32 2.11
0 -5 8 25.82 2.69
0 -5 -8 22.8 2.37
0 -5 8 21.46 2.97
0 -5 8 26.28 2.92
0 5 8 20.9 3.28
0 -5 -8 23.94 2.47
0 5 -8 25.06 3.17
0 5 8 24.37 2.42
0 5 -8 22.09 2.03
0 5 8 26.26 2.76
0 -5 8 23.56 3.16
0 5 -9 121.66 6.43
0 5 9 121.37 6.24
0 -5 9 127.31 6.9
0 5 9 121.67 6.66
0 -5 9 112.43 6.38
0 5 9 122.96 7.89
0 -5 9 114.61 6.88
0 -5 -9 112.34 5.98
0 5 -9 123.37 5.58
0 5 -9 119.77 6.41
0 -5 9 115.58 5.74
0 5 -9 121.74 6.75
0 5 -9 120.01 7.12
0 5 9 113.67 7.48
0 -5 -9 122.32 6.84
0 -5 -9 124.4 6.39
0 5 -9 100.57 6.51
0 -5 9 108.64 6.78
0 -5 10 3.95 1.13
0 -5 10 3.16 1.93
0 -5 10 3.35 1.58
0 5 -10 3.31 1.34
0 -5 -10 3.62 1.38
0 5 10 1.41 2.01
0 5 10 3.31 2.31
0 -5 10 2.78 1.62
0 5 -10 2.54 1.4
0 5 10 4.29 1.59
0 5 -10 2.64 1.54
0 -5 10 2.24 2.15
0 -5 -10 5.18 1.43
0 -5 10 3.06 1.96
0 5 -10 2.18 1.64
0 5 10 2.02 1.09
0 -5 11 4.61 1.94
0 5 11 6.42 2.06
0 -5 -11 6.6 1.57
0 -5 11 3.33 1.08
0 5 -11 1.5 1.67
0 -5 11 6.86 2.02
0 -5 11 2.74 1.87
0 5 11 5.23 1.98
0 -5 -11 5.1 1.48
0 5 11 1.92 2.42
0 5 11 4.27 1.63
0 5 11 4.78 1.65
0 5 11 8.64 2.16
0 -5 11 6.55 2.54
0 5 -11 4.4 1.58
0 -5 11 5.88 2.25
0 5 11 5.51 1.4
0 5 -11 1.94 1.53
0 -5 12 0.44 1.63
0 5 -12 0.15 1.24
0 5 -12 0.16 1.42
0 -5 12 1.87 1.64
0 -5 12 0.22 0.74
0 5 -12 -0.56 1.54
0 -5 -12 0.11 0.65
0 5 12 -1.05 2.5
0 -5 -12 -0.16 1.45
0 5 12 0.25 0.73
0 5 12 0.15 1.26
0 5 12 1.85 1.7
0 -5 -12 -0.24 0.96
0 5 12 -0.47 1.39
0 -5 -12 0.96 1.03
0 -5 12 1.51 1.58
0 5 12 -0.15 1.48
0 5 12 -0.44 1.42
0 -5 -13 -0.43 0.91
0 5 13 0.4 1.31
0 5 13 -0.14 1.08
0 5 -13 1.06 1.51
0 -5 -13 0.14 1.07
0 -5 13 0.13 1.22
0 5 13 1.48 1.49
0 5 13 0.91 1.44
0 -5 13 1.59 1.39
0 -5 13 0.31 0.65
0 5 13 0.57 1.45
0 5 -13 -0.47 1.35
0 -5 -13 0.93 1.37
0 -5 -13 0.13 0.89
0 5 13 1.3 1.3
0 -5 -13 0.51 0.65
0 -5 -14 50.65 3.94
0 5 14 45.03 3.7
0 5 14 43.14 3.82
0 5 14 48.13 3.85
0 5 14 53.37 3.82
0 -5 14 47.98 3.8
0 -5 14 46.06 3.15
0 5 14 46.2 3.54
0 5 -14 38.51 3.76
0 -5 -14 55.75 3.93
0 5 14 44.44 3.63
0 -5 -15 75.24 4.4
0 5 -15 60.17 4.29
0 -5 15 64.5 3.53
0 -5 15 63.86 4.04
0 -5 -15 78.33 4.67
0 5 15 73.77 4.53
0 5 15 73.57 4.28
0 5 15 78.93 4.56
0 5 15 66.41 4.06
0 5 -15 66.16 5.3
0 5 16 9.01 1.26
0 -5 16 9.32 1.25
0 5 -16 10.01 1.47
0 -5 -16 10.15 1.46
0 5 16 9.87 1.3
0 5 16 8.73 1.44
0 -5 -17 10.71 1.16
0 -5 17 12.59 1.26
0 -6 0 3947.44 109.97
0 6 0 3733.4 111.13
0 6 0 3874.6 112.45
0 -6 0 3922.98 110.74
0 6 0 3884.75 112.26
0 -6 0 3628.31 110.71
0 6 0 3865.74 111.22
0 6 0 3424.41 110.03
0 -6 0 3820 109.81
0 -6 0 3788.33 111.31
0 -6 0 3864.63 111.52
0 6 0 3891.5 110.8
0 6 0 3866.66 112.35
0 -6 0 3720.6 109.59
0 -6 0 3740.88 110.89
0 -6 0 3842.02 110.4
0 6 0 3806.48 109.98
0 -6 0 3652.15 110.72
0 -6 -1 485.75 17
0 -6 1 517.3 15.97
0 -6 -1 465.95 15.63
0 -6 -1 490.58 17.57
0 -6 -1 500.14 17.05
0 -6 -1 497.56 16.98
0 6 -1 513.01 16.25
0 6 1 494.76 18.29
0 6 -1 503.42 18.23
0 6 1 473.99 17.08
0 -6 1 504.96 17.12
0 6 -1 427.14 16.16
0 -6 1 503.42 16.74
0 -6 -1 514.79 16.43
0 -6 -1 498.82 17.6
0 -6 -1 459.65 16.77
0 6 1 493.26 18.26
0 6 1 505.61 16.28
0 6 -1 481.27 17.99
0 -6 -1 485.29 15.94
0 6 1 524.56 18.13
0 6 -1 491.33 16.91
0 -6 1 498.28 16.17
0 -6 1 513.19 16.91
0 6 -1 494.12 17.98
0 6 1 476.31 16.65
0 -6 -1 479.18 15.83
0 -6 -1 505.67 16.58
0 6 -1 468.1 17.22
0 6 -1 500.12 18.4
0 -6 1 476.83 15.87
0 -6 -1 482.74 16.93
0 -6 1 496.46 17.54
0 6 1 502.34 17.53
0 -6 2 559.06 19.11
0 -6 -2 579.01 18.49
0 -6 -2 591.98 19.02
0 6 2 596.19 20.72
0 -6 2 595.45 20.23
0 -6 2 586.33 18.22
0 6 2 592.57 20.39
0 6 2 585.32 18.89
0 -6 2 561.25 19.15
0 6 -2 570.58 20.49
0 -6 2 605.07 19.72
0 -6 -2 554.39 19.57
0 -6 2 595.37 19.26
0 6 2 548.42 19.48
0 -6 -2 575.05 18.46
0 -6 2 602.88 19.59
0 -6 -2 559.26 19.53
0 -6 -2 568 19.73
0 -6 2 573.44 18.56
0 6 -2 559.47 19.12
0 -6 2 595.56 18.93
0 6 -2 563.76 20.55
0 -6 -2 582.01 19.16
0 -6 -2 573.03 19.57
0 -6 -2 591.83 20.37
0 6 2 569.66 18.7
0 6 2 579.57 20.57
0 6 -2 547.36 19.2
0 6 -2 610.62 18.83
0 -6 -2 560.34 19.63
0 -6 -2 596.18 20.41
0 6 2 612.79 19.87
0 6 2 595.45 20.39
0 6 -3 1.83 1.2
0 -6 3 0.72 1.36
0 6 -3 0.65 0.72
0 6 -3 0.28 1.46
0 6 3 0.45 1.65
0 -6 -3 0.25 0.42
0 6 -3 0.53 1.52
0 6 3 6.7 2.13
0 -6 -3 1.17 1.01
0 6 3 1.23 1.68
0 -6 -3 1.5 1.57
0 -6 3 0.75 0.58
0 -6 3 0.63 1.55
0 6 -3 1.74 0.61
0 6 -3 0.15 1.54
0 -6 -3 0.27 0.64
0 6 3 2.52 1.78
0 6 -3 0.49 0.73
0 -6 -3 0.55 0.98
0 -6 -3 -0.35 1.05
0 6 3 0.15 0.46
0 -6 3 4.17 1.2
0 -6 -3 8.44 1.97
0 -6 3 0.46 0.54
0 -6 -3 1.33 1.27
0 -6 3 0.12 1.28
0 6 3 1.28 0.79
0 6 -3 0.66 1.66
0 -6 -3 1.21 0.54
0 -6 -4 52.43 3.16
0 6 4 62.15 4.92
0 -6 4 54.75 4.13
0 6 4 59.08 4.68
0 6 4 58.17 3.77
0 6 -4 57.92 4.2
0 -6 4 55.61 4.28
0 -6 4 54.46 4.26
0 6 -4 52.95 4.22
0 -6 -4 54.07 3.91
0 6 -4 58.87 4.78
0 -6 4 74.22 3.9
0 6 -4 59.75 3.5
0 6 4 59.72 4.01
0 6 4 55.77 3.92
0 -6 4 57.3 3.59
0 6 -4 54.05 4.15
0 -6 -4 52.7 4.01
0 -6 -4 58.37 3.93
0 6 -4 54.29 3.92
0 6 4 55.19 4.78
0 6 -4 57.57 4.89
0 -6 -5 518.41 18.39
0 -6 5 522.95 18.96
0 6 -5 494.71 19.71
0 6 -5 516.7 18.76
0 -6 5 530.01 17.29
0 6 -5 530.29 18.87
0 -6 5 524.92 17.87
0 -6 5 526.04 18.55
0 6 -5 510.54 18.63
0 6 5 518.18 18.24
0 6 5 534.73 20.16
0 -6 5 527.91 19.17
0 -6 -5 533.97 17.5
0 6 5 552.18 20.17
0 6 -5 494.49 19.4
0 6 5 530.76 18.08
0 -6 5 506.59 18.5
0 6 5 514.6 18.44
0 -6 -5 529.25 18.56
0 6 -5 526.16 17.44
0 6 -6 49.6 3.77
0 -6 6 53.31 4.01
0 -6 -6 47.51 3.83
0 6 -6 48.13 4.44
0 6 6 47 3.45
0 6 -6 53.11 3.28
0 6 6 50.57 3.64
0 -6 -6 47.26 3.1
0 -6 6 48.52 4.11
0 6 6 46.29 4.78
0 -6 6 51.29 3.17
0 6 -6 40.17 3.76
0 -6 6 46.97 3.5
0 -6 -6 51.34 3.84
0 6 6 50.78 3.8
0 -6 6 45.34 4.14
0 -6 6 45.85 3.8
0 6 -6 50.06 4.1
0 6 -6 49.16 4.68
0 6 -7 116.39 6.48
0 -6 7 124.29 7.07
0 6 -7 113.14 5.46
0 -6 7 109.99 6.46
0 6 7 112.49 6.05
0 -6 -7 100.57 5.89
0 -6 -7 125.01 6.49
0 6 7 102.45 6.09
0 -6 -7 112.23 5.39
0 -6 7 111.28 5.42
0 -6 7 118.94 6.16
0 6 -7 121.01 6.67
0 6 -7 117.4 7.42
0 6 -7 113.6 6.84
0 6 7 123.56 7.38
0 -6 7 117.67 6.9
0 -6 -7 120.89 6.56
0 6 8 287.97 11.69
0 -6 8 283.18 12.55
0 -6 -8 270.36 10.52
0 6 -8 293.15 10.81
0 6 8 294.43 13.13
0 6 -8 268.89 11.92
0 6 8 272.81 13.46
0 -6 8 294.72 11.8
0 6 8 293.98 13.68
0 -6 -8 305.12 12.15
0 -6 -8 287.54 11.78
0 6 -8 273.71 12.79
0 -6 8 295.4 12.34
0 -6 -8 309.95 12.41
0 -6 8 294.31 12.61
0 -6 8 285.2 10.9
0 6 -8 299.31 12.27
0 6 -9 75.39 5.24
0 6 9 87.16 6.46
0 6 9 72.99 4.87
0 6 9 76.94 6.48
0 -6 9 76.17 5.43
0 -6 9 77.54 5.17
0 -6 9 85.87 5.92
0 -6 9 78 4.48
0 -6 9 69.45 5.53
0 -6 -9 77.56 5.03
0 -6 -9 77.4 5.24
0 -6 -9 83.4 5.64
0 6 -10 924.09 32.82
0 -6 10 959.32 32.34
0 -6 10 1002.06 32.45
0 6 10 967.69 33.97
0 -6 -10 981.51 31.96
0 -6 10 911.28 32.27
0 6 -10 947.86 31.56
0 -6 -10 1008.42 32.51
0 6 10 974.28 31.48
0 6 10 922.4 31.38
0 6 10 1009.22 33.85
0 -6 -10 994.91 31.88
0 -6 10 941.79 30.56
0 -6 10 951.82 31.92
0 6 10 952.95 32.15
0 -6 -11 5.98 1.98
0 -6 11 8.78 1.45
0 6 11 5.43 2.73
0 6 11 9.55 2.1
0 -6 11 7.88 1.91
0 6 11 8.47 2.02
0 -6 -11 8.57 1.79
0 -6 11 2.55 2.06
0 6 11 8.7 2
0 6 -11 8.78 2.29
0 6 11 9.3 2.13
0 -6 11 7.59 2.18
0 6 11 8.39 1.62
0 -6 11 8.52 2.17
0 6 -11 8.81 2.13
0 6 12 4.94 1.74
0 -6 12 1.56 1.55
0 6 12 2.59 1.48
0 6 12 3.4 1.65
0 -6 12 4.44 1.08
0 6 12 4.63 1.58
0 6 -12 4 1.83
0 -6 12 4.32 1.68
0 6 12 3.39 1.1
0 -6 12 3.18 1.66
0 -6 -12 3.77 1.39
0 -6 13 83.15 4.39
0 6 13 91.61 5.4
0 6 13 81.75 5.24
0 -6 13 81.63 5.27
0 -6 13 86.16 5.34
0 6 -13 79.75 5.59
0 -6 -13 84.32 5.14
0 6 -13 86.75 6.42
0 6 13 79.73 4.84
0 6 13 89.52 5.4
0 -6 -13 79.32 4.51
0 6 14 115.08 6.11
0 -6 -14 128.66 6.16
0 -6 -14 128.69 6.53
0 6 14 130.11 6.41
0 -6 14 118.22 6.13
0 6 -14 132.96 7.72
0 -6 14 121.22 6.18
0 6 -14 107.18 6.36
0 6 14 114.15 5.69
0 6 14 123.1 6.26
0 6 15 147.01 6.41
0 6 15 154.96 6.65
0 -6 15 141.05 6.04
0 6 -15 157.64 7.88
0 -6 -15 155.77 6.83
0 -6 15 143.1 6.22
0 -6 -15 159.87 6.69
0 -6 15 130.86 6.32
0 6 -15 134.55 6.78
0 6 -16 34.79 2.89
0 6 16 31.18 2.08
0 -6 -16 34.66 2.38
0 6 16 35.78 2.35
0 6 -16 29.22 2.31
0 7 0 0.18 1.77
0 7 0 1.21 1.67
0 7 0 0.28 1.38
0 -7 0 0.37 0.92
0 7 0 -0.1 0.6
0 -7 0 0.45 0.47
0 -7 0 2.7 1.33
0 7 0 1.04 1.99
0 7 0 1.23 1.19
0 -7 0 0.24 0.53
0 -7 0 1.41 1.13
0 7 0 0.28 1.27
0 -7 0 -0.25 1.07
0 -7 0 -0.56 1.1
0 7 0 0.23 0.81
0 7 -1 49.41 4.59
0 7 1 45.68 3.5
0 7 -1 39.88 3.67
0 7 1 43.13 4.41
0 -7 -1 50.11 3.74
0 -7 1 47.87 3.08
0 -7 1 48.62 4.12
0 7 1 45.03 3.77
0 7 -1 45.52 4.45
0 7 -1 47.1 3.8
0 -7 -1 46.08 3.61
0 -7 1 44.95 2.86
0 -7 -1 45.92 3.65
0 7 1 48.61 4.25
0 7 1 49.76 4.27
0 7 1 45.65 3.67
0 7 1 42.18 4.2
0 -7 -1 44.58 2.9
0 -7 1 43.98 3.59
0 7 -1 44.22 3.26
0 -7 -1 51.23 4.12
0 7 -1 45.64 4.41
0 -7 1 43.22 3.62
0 -7 -1 45.05 2.85
0 7 -1 50.9 3.67
0 -7 -1 46.37 3.66
0 -7 -2 10.35 1.95
0 -7 2 11.55 1.95
0 -7 2 11.77 1.52
0 7 2 11.93 2.07
0 -7 -2 16.04 2.52
0 7 2 11.89 2.58
0 -7 2 9.81 2.22
0 -7 -2 11.41 1.99
0 -7 2 11.2 1.4
0 7 -2 11.45 2.54
0 7 2 9.69 2.48
0 -7 -2 12.34 1.96
0 -7 -2 12.24 2.36
0 7 -2 9.66 1.56
0 7 -2 11.32 2.65
0 -7 2 12.2 1.9
0 -7 -2 10.72 1.36
0 7 3 73.84 5.6
0 -7 3 64.58 4.44
0 7 3 63.24 4.32
0 -7 3 75.76 5.14
0 7 -3 62.48 5.1
0 7 -3 58.46 4.22
0 7 3 71.78 4.95
0 -7 3 67.44 3.79
0 -7 -3 68.39 4.58
0 -7 -3 74.13 4.87
0 7 -3 75.16 5.11
0 7 -3 62.33 5
0 7 -3 65.19 5.54
0 -7 -3 61.58 4.43
0 -7 -3 70.76 3.79
0 7 3 71.93 5.64
0 -7 3 74.27 4.16
0 -7 3 70.05 4.65
0 7 3 64.15 5.34
0 -7 -4 159.04 6.55
0 -7 -4 148.22 7.52
0 -7 4 142.71 6.78
0 7 4 161.98 7.49
0 -7 -4 153.94 7.59
0 -7 -4 129.78 7.03
0 7 -4 158.64 8.12
0 7 -4 135.49 7.67
0 7 -4 146.09 8.03
0 7 -4 147.21 7.5
0 7 4 159.72 8.97
0 -7 4 151.29 6.57
0 7 4 159.72 8.74
0 7 -4 149.17 8.75
0 -7 4 149.16 7.47
0 -7 4 146.22 7.76
0 7 4 161.69 8.8
0 7 4 144.52 7.6
0 7 5 24.73 2.66
0 -7 -5 29.93 3.1
0 7 -5 26.45 2.92
0 7 5 29.32 3.28
0 -7 -5 22.98 2.7
0 -7 5 23.99 2.43
0 7 5 27.63 3.93
0 -7 5 28.26 3.41
0 7 5 30.11 3.93
0 7 5 23.53 2.86
0 7 -5 20.82 2.88
0 -7 5 24.62 3.08
0 7 -5 28.13 3.81
0 7 -5 24.86 3.09
0 7 5 27.29 2.83
0 -7 -5 26.45 2.42
0 -7 5 24.01 2.8
0 7 -6 46.72 3.26
0 7 -6 45.73 4.18
0 -7 -6 48.74 4
0 -7 6 40.05 3.82
0 -7 6 43.39 3.43
0 -7 6 43.91 3.94
0 -7 6 44.87 3.83
0 7 6 40.12 3.4
0 -7 -6 48.11 3.28
0 7 6 52.17 5.3
0 7 6 41.9 4.84
0 7 -6 39.77 3.87
0 7 6 44.18 4.17
0 7 6 41.09 3.55
0 7 -6 41.09 3.76
0 7 6 48.16 3.96
0 7 -6 37.92 4.52
0 -7 -6 44.7 3.78
0 -7 6 43.82 4.31
0 7 -7 744.55 28.16
0 -7 -7 840.72 27.93
0 7 7 802.6 28.47
0 7 -7 807.16 28.04
0 -7 7 803.73 27.01
0 7 7 833.95 27.83
0 7 -7 831.92 26.2
0 -7 7 827.24 27.87
0 -7 7 835.78 28.41
0 7 -7 755.44 28.93
0 7 -7 857.01 28.78
0 -7 -7 807.68 26.17
0 -7 7 817.3 27.61
0 7 7 805.72 27.3
0 7 7 813.55 29.92
0 -7 7 835.4 28.46
0 -7 -7 815.81 27.5
0 -7 -8 162.22 7.13
0 -7 -8 149.98 8.14
0 -7 -8 185.1 8.86
0 -7 8 176.23 8.83
0 7 -8 164.56 8.6
0 7 8 162.79 9.15
0 -7 8 164.74 8.03
0 -7 8 166.77 9.04
0 -7 -8 160.86 8.11
0 7 -8 160.72 8.93
0 7 -8 175.56 9.32
0 -7 8 164.89 8.89
0 7 8 178.1 8.74
0 7 8 153.98 7.96
0 7 -9 232.36 11.57
0 7 -9 221.73 10.42
0 7 -9 213.32 10.91
0 -7 -9 229.36 10.4
0 -7 -9 233.6 10.71
0 7 9 226.61 11.47
0 -7 -9 240.51 10.36
0 7 9 220.96 10.04
0 -7 9 232.54 9.26
0 -7 9 231.43 10.75
0 -7 9 216.4 10.66
0 -7 9 225.04 10.13
0 7 10 5.54 2.34
0 -7 -10 8.15 2.1
0 -7 10 5.66 1.73
0 7 -10 6.14 1.84
0 -7 -10 6.09 1.74
0 7 10 5.74 1.48
0 -7 -10 6.85 1.66
0 -7 10 5.99 2.05
0 -7 10 6.51 1.26
0 7 -10 5.57 1.87
0 -7 -11 54.72 4.11
0 -7 11 50.23 4.28
0 -7 11 49 3.98
0 7 -11 47.41 4.64
0 7 11 43.9 4.52
0 7 11 53.46 4.15
0 7 11 51.1 4.11
0 -7 -11 43.38 4.1
0 -7 -11 53.6 4.12
0 7 11 43.02 3.61
0 7 11 54.23 4.36
0 7 12 96.69 5.64
0 7 12 90.39 5.43
0 -7 12 86.43 5.54
0 7 -12 83.58 5.82
0 -7 -12 104.1 5.57
0 7 12 83.51 4.94
0 -7 12 95.31 5.49
0 7 12 86.22 5.5
0 -7 12 95.09 5.55
0 -7 -12 89.81 5.68
0 -7 -12 98.3 5.61
0 7 -12 91.87 6.48
0 -7 -13 25.05 2.24
0 7 -13 25.97 2.97
0 7 -13 27.22 3.21
0 -7 13 28.57 2.72
0 7 13 25.8 2.57
0 -7 -13 28.23 2.63
0 -7 13 27.11 2.58
0 7 13 28.06 2.78
0 7 13 25.49 2.68
0 -7 13 25.19 2.63
0 -7 -13 24.84 2.74
0 7 14 6.75 1.41
0 -7 14 6.93 1.38
0 -7 14 6.5 1.2
0 7 14 7.38 1.42
0 -7 14 7.15 1.34
0 7 14 9.1 1.56
0 7 -14 6.1 1.53
0 7 -14 7.08 1.57
0 -7 15 10.47 1.27
0 7 -15 8.68 1.43
0 7 15 10.33 1.27
0 7 15 10.15 1.32
0 -7 15 8.78 1.14
0 7 -15 10.51 1.58
0 8 0 1989.19 58.78
0 -8 0 1785.21 57.88
0 8 0 1940.11 60.28
0 -8 0 1888.43 56.86
0 8 0 1991.14 58.54
0 8 0 1874.09 58.83
0 8 0 1916.93 60.54
0 8 0 1817.76 58.53
0 -8 0 1947.23 58.69
0 -8 0 1909.62 58.4
0 8 0 1839.12 58.88
0 -8 0 1883.05 56.6
0 8 1 26 3.42
0 8 1 25.54 3.13
0 8 -1 31.24 3.28
0 -8 -1 27.64 3.11
0 -8 1 33.18 3.33
0 8 -1 24.81 3.77
0 -8 1 29.39 3.13
0 8 -1 29.25 4.03
0 8 1 30.18 3.99
0 8 -1 33.87 3.23
0 8 1 24.9 3.46
0 -8 -1 27.93 3.04
0 -8 -1 25.65 2.92
0 8 -1 30.93 2.89
0 -8 1 29.33 2.5
0 -8 1 28.13 2.32
0 -8 -1 27.49 2.37
0 8 -1 28.14 3.33
0 -8 1 25.85 2.83
0 8 1 28.31 4.21
0 8 1 26.43 2.93
0 8 2 684.3 25.13
0 -8 -2 672.22 23.23
0 8 -2 732.6 23.52
0 -8 2 680.66 23.56
0 -8 -2 651.2 23.3
0 -8 -2 659.66 23.16
0 -8 2 662.74 21.72
0 -8 -2 649.72 21.79
0 -8 2 674.5 23.28
0 8 -2 646.93 24.77
0 8 -2 658.95 25.14
0 8 2 684.56 24.61
0 8 -2 642.25 22.94
0 8 -2 664.87 24.45
0 -8 2 676.61 22.12
0 8 2 677 23.75
0 8 2 665.35 24.39
0 -8 3 26.54 3.01
0 8 3 32.22 3.54
0 -8 3 28.6 2.41
0 8 3 33.93 4.15
0 -8 -3 31.23 3.25
0 -8 -3 29.13 3.21
0 -8 -3 30.59 2.46
0 8 -3 28.48 3.03
0 8 -3 31.02 3.59
0 8 3 30.66 3.4
0 -8 3 33.37 3.34
0 -8 3 27.89 2.59
0 -8 3 30.96 3.58
0 -8 -3 31.61 3.2
0 -8 3 32.71 3.37
0 8 -3 29 3.7
0 8 3 29.68 4.09
0 8 -3 32.4 4.05
0 8 -3 24.34 2.87
0 8 -4 31.41 3.68
0 -8 -4 30 3.22
0 8 -4 24.73 4.2
0 8 -4 29.26 3.16
0 8 4 27.76 3.08
0 8 -4 23.35 3.5
0 -8 -4 29.81 3.23
0 8 4 25.64 3.92
0 8 -4 30.42 3.09
0 -8 4 29.9 2.72
0 -8 4 33.58 3.45
0 -8 4 29.41 2.5
0 8 -4 29.72 3.62
0 8 4 29.12 3.28
0 8 4 29.22 4.1
0 -8 -4 34.68 3.34
0 -8 -4 26.97 2.7
0 -8 4 30.68 3.46
0 8 5 252.9 12.52
0 8 -5 242.32 11.39
0 8 5 240.33 10.81
0 -8 5 247.26 10.04
0 8 5 231.31 10.5
0 -8 -5 232.68 9.86
0 8 -5 226.04 10.59
0 8 5 260.7 10.99
0 -8 -5 228.57 10.62
0 -8 5 250.65 11.04
0 -8 -5 245.24 10.79
0 -8 5 244.29 9.59
0 8 5 201.77 10.43
0 -8 5 255.72 11
0 8 -5 252.85 12.58
0 -8 -5 198.91 10.05
0 8 5 254.79 12.7
0 -8 6 214.28 9.89
0 -8 6 181.95 9.67
0 -8 6 214.94 9.32
0 8 6 209.49 10.05
0 -8 6 216.3 10.16
0 8 6 232.68 10.34
0 -8 -6 225.59 10.2
0 -8 -6 221.13 10.12
0 -8 6 210.27 8.85
0 8 6 206.45 9.84
0 8 6 228.51 11.85
0 8 -6 197.54 10.06
0 8 -6 221.99 10.72
0 8 6 210.05 11.72
0 -8 -6 216.6 9.01
0 -8 7 143.15 8.05
0 -8 7 163.13 7.73
0 8 7 161.74 10.02
0 -8 -7 157.02 8.2
0 8 7 151.37 8.41
0 8 -7 138.49 8.13
0 -8 -7 156.19 7.06
0 8 -7 145.46 7.97
0 8 -7 155.07 8.53
0 -8 7 155.24 7.17
0 -8 7 152.27 8.27
0 -8 -7 159.31 8.26
0 8 7 167.64 8.14
0 8 7 169.36 8.56
0 -8 8 20.3 2.97
0 -8 -8 25.34 2.94
0 -8 8 24.23 3.03
0 -8 -8 19.24 2.8
0 8 -8 20.03 2.95
0 8 -8 20.15 2.75
0 8 -8 25.71 3.25
0 8 8 24.94 2.84
0 -8 -8 24.76 3.05
0 8 8 20.67 4.05
0 8 8 23.91 3.14
0 8 8 21.3 3.19
0 -8 -8 21.45 2.1
0 -8 8 23.41 2.63
0 8 9 22.51 3.22
0 -8 9 19.62 2.7
0 -8 -9 20.67 2.69
0 -8 9 19.37 2.91
0 8 -9 18.79 2.74
0 -8 -9 19.4 2.69
0 -8 -9 18.32 2.69
0 8 9 20.72 2.56
0 8 -9 16.15 2.71
0 8 -9 18.57 2.68
0 -8 9 19.4 2.45
0 8 9 19.96 2.92
0 8 10 32.42 3.22
0 8 10 34.82 3.18
0 8 -10 34.72 3.33
0 -8 10 38.4 3.27
0 -8 10 33.02 3.33
0 -8 -10 38.91 3.66
0 8 -10 34.26 3.63
0 8 10 31.43 3.02
0 -8 -10 35.55 3.38
0 8 10 40.28 3.99
0 -8 10 35.87 3.59
0 -8 -10 28.37 2.97
0 8 -10 40.13 3.88
0 -8 -11 301.48 11.5
0 8 -11 267.16 12.1
0 -8 -11 314.47 11.73
0 -8 11 269.89 11.52
0 -8 11 281.04 11.21
0 -8 -11 266.09 11.62
0 8 11 281.12 11.41
0 -8 11 277.82 11.37
0 8 11 272.44 11.12
0 8 11 272.05 10.97
0 -8 12 96.71 5.19
0 -8 -12 102.58 5.12
0 -8 -12 115.57 5.9
0 -8 -12 107.84 5.58
0 -8 -12 103.52 5.42
0 8 12 92.46 4.95
0 -8 12 92.71 5.15
0 8 12 94.32 5.48
0 -8 12 94.05 5.34
0 8 12 100.96 5.41
0 8 -12 103.53 6.06
0 8 12 94.01 4.95
0 8 13 14.25 1.76
0 -8 -13 13.33 1.78
0 8 -13 8.35 1.6
0 -8 13 13.3 1.39
0 -8 -13 11.58 1.34
0 -8 13 12.3 1.59
0 -8 -13 15.29 1.8
0 8 13 12.76 1.75
0 -8 13 9.52 1.41
0 8 13 11.44 1.42
0 8 -13 11.7 1.93
0 -8 13 14.06 1.82
0 -8 -13 13.91 1.65
0 -8 -14 2.17 0.81
0 -8 14 0.9 0.42
0 8 14 2 0.76
0 -8 14 1.42 0.64
0 8 14 3.3 0.88
0 8 -14 0.91 0.66
0 -8 -14 2.07 0.77
0 8 -14 0.77 0.87
0 -9 0 0.54 1.21
0 -9 0 -0.31 1.23
0 -9 0 1.2 0.74
0 9 0 -0.47 1.22
0 9 0 -0.99 1.69
0 -9 1 65.01 3.72
0 -9 -1 57.91 3.67
0 -9 1 53.56 3.64
0 9 -1 68.16 4.84
0 -9 1 59.61 4.76
0 9 1 50.39 4.78
0 9 -1 52.49 4.54
0 9 1 50.48 4.71
0 9 1 62.05 5.4
0 -9 -1 55.75 4.31
0 -9 1 61.79 4.66
0 9 1 65.42 4.99
0 -9 -1 57.74 4.61
0 9 1 56.4 4.57
0 -9 2 119.88 5.71
0 9 -2 138.64 7.26
0 -9 -2 114.79 6.67
0 -9 -2 120.18 5.79
0 -9 2 123.59 6.06
0 -9 -2 120.12 6.98
0 9 -2 124.06 7.16
0 9 -2 107.86 6.48
0 -9 2 121.16 7.13
0 9 2 114.1 7.49
0 9 2 135.98 8.04
0 -9 2 125.76 7.01
0 -9 -2 121.46 7.06
0 9 2 122.18 7.76
0 9 2 135.85 7.58
0 9 -3 105.88 6.19
0 -9 3 92.06 5.07
0 9 3 93.76 6.32
0 -9 -3 93.17 5.83
0 -9 -3 92.47 6.02
0 -9 -3 92.34 5.55
0 -9 3 88.72 5.8
0 9 3 95.83 6.46
0 -9 -3 96.11 6.09
0 9 3 95.15 6.94
0 -9 3 98.63 6.27
0 9 3 84.33 6.66
0 9 -3 83.63 5.65
0 9 -3 86.6 5.76
0 -9 3 90.74 4.79
0 -9 -3 93.67 4.84
0 -9 -4 1.41 1.28
0 -9 -4 0.77 0.95
0 -9 -4 0.79 1.32
0 9 -4 1.54 1.29
0 -9 4 1.35 1.4
0 -9 4 0.29 0.6
0 9 4 1.24 1.36
0 9 4 1.25 1.2
0 9 4 0.35 1.01
0 9 4 -1.51 2.37
0 9 -4 0.17 1.02
0 9 -4 3.13 1.55
0 -9 -4 0.45 1.37
0 9 4 -0.43 2.4
0 -9 4 0.23 0.73
0 -9 4 1.64 1.43
0 9 -4 1.16 1.79
0 9 5 168.76 10.03
0 -9 -5 185.27 8.1
0 -9 5 169.07 8.48
0 9 5 169.73 8.6
0 -9 5 177.99 7.93
0 -9 -5 172.89 8.57
0 9 -5 191.69 8.9
0 9 -5 165.57 8.82
0 -9 -5 165.86 8.6
0 9 5 168.45 10.03
0 -9 5 167.38 7.36
0 9 5 166.53 8.67
0 -9 5 161.21 8.64
0 -9 -5 163.06 8.53
0 9 -5 174.64 9.43
0 9 -5 171.97 8.39
0 9 5 163.91 8.57
0 -9 -6 113.6 6.5
0 -9 -6 121.64 6.89
0 9 -6 118.14 6.3
0 -9 -6 107.47 5.78
0 9 -6 128.17 6.79
0 9 6 113.54 7.99
0 9 -6 108.04 6.97
0 -9 6 113.07 5.98
0 -9 6 111.24 6.46
0 -9 6 110.01 5.56
0 -9 -6 118.81 6.73
0 9 6 117.19 6.72
0 9 -6 110.87 7.16
0 9 6 104.81 6.57
0 -9 6 116.35 6.88
0 9 -7 557.03 19.53
0 9 -7 554.95 20.52
0 -9 -7 541.36 18.29
0 -9 -7 555.33 19.79
0 -9 7 491.63 18.94
0 9 -7 517.1 20.14
0 -9 7 544.04 19.75
0 -9 -7 558.18 19.73
0 9 7 551.03 19.63
0 -9 7 541.77 18.76
0 9 7 574.68 20.02
0 -9 -7 527.2 19.48
0 -9 7 537.59 19.8
0 9 7 545.89 21.73
0 -9 7 499.33 18.03
0 -9 8 126.98 7.12
0 -9 -8 119.28 6.68
0 9 8 126.59 7.06
0 9 -8 107.92 7.11
0 -9 -8 126.1 6.77
0 -9 8 113.1 5.68
0 9 -8 114.66 6.94
0 9 8 115.38 6.57
0 -9 8 127.88 6.31
0 -9 8 125.15 6.92
0 9 -8 136.42 6.75
0 -9 -9 161.62 7.97
0 9 9 166.16 8.32
0 -9 -9 172.93 8.21
0 9 -9 162.45 8.67
0 -9 9 163.19 8.06
0 9 9 166.2 7.88
0 -9 9 173.99 8.32
0 -9 9 159.57 7.51
0 9 -9 186.97 7.8
0 -9 9 169.83 7.63
0 9 -9 153.99 8.04
0 -9 9 163.8 7.04
0 9 10 2.97 1.42
0 -9 10 3.48 1.48
0 -9 -10 1.89 1.11
0 -9 10 2.09 1.13
0 9 10 2.98 1.05
0 -9 -10 4.5 1.39
0 -9 -10 3.29 1.17
0 -9 10 4.13 1.13
0 9 10 2.32 1.14
0 9 -10 2.05 1.44
0 -9 10 2.48 0.8
0 -9 -11 170.17 7.09
0 -9 11 147.95 6.51
0 9 11 160.88 6.85
0 -9 -11 159.43 6.97
0 9 11 149.93 6.59
0 9 -11 135.99 7.33
0 -9 -11 149.99 6.96
0 -9 11 134.62 5.84
0 -9 11 140.12 6.58
0 -9 12 4.72 0.95
0 9 -12 5.61 1.38
0 9 12 4.86 1.11
0 -9 12 4.33 0.97
0 -9 -12 4.47 1.06
0 -9 -12 3.95 0.87
0 -9 -12 4 0.95
0 -9 -12 4.65 1.07
0 9 13 19.61 1.57
0 -9 -13 18.31 1.66
0 9 13 15.39 1.59
0 -9 13 18.47 1.47
0 9 -13 18.83 2.07
0 -9 -13 21.37 1.69
0 -9 -13 20.19 1.68
0 10 0 351.8 14.7
0 -10 0 342.69 14.22
0 -10 0 358.62 12.91
0 10 0 382.09 14.75
0 10 0 372.96 16.11
0 -10 -1 6.29 1.84
0 10 1 3.73 1.73
0 10 -1 6.77 1.96
0 -10 1 5.24 1.13
0 10 1 7.86 2.16
0 -10 1 6.33 1.77
0 10 -1 6.2 1.93
0 -10 -1 6.71 1.79
0 10 1 7.1 1.83
0 -10 -2 16.95 2.56
0 10 2 12.45 2.58
0 10 -2 12.29 2.36
0 -10 2 13.28 1.68
0 -10 2 13.39 2.26
0 10 2 11.43 2.49
0 -10 -2 15.17 2.16
0 -10 -2 11.37 2.16
0 -10 -2 16.13 2.29
0 10 2 12.33 2.4
0 10 -2 13.98 2.44
0 -10 -3 145.68 7.59
0 -10 3 128.68 7.16
0 -10 3 136.96 6.4
0 -10 -3 142.09 7.12
0 -10 -3 137.42 7
0 10 -3 143.93 7.64
0 -10 -3 135.24 7.53
0 10 -3 135.12 7.22
0 10 3 138.36 8.07
0 10 -3 141.1 7.49
0 10 3 135.92 7.94
0 10 3 144.64 7.45
0 -10 3 135.23 7.58
0 10 4 52.38 4.35
0 10 4 49.08 4.84
0 -10 -4 55.23 4.32
0 10 -4 56.3 4.31
0 -10 4 52.03 4.36
0 10 -4 54.5 4.18
0 -10 -4 55.53 3.91
0 10 4 53.56 4.34
0 -10 4 52.68 4.12
0 -10 -4 53.8 4.05
0 -10 4 50.88 3.48
0 -10 -4 55.98 4.39
0 10 4 53.98 4.5
0 10 -4 59.05 4.41
0 10 -5 149.35 8.03
0 -10 -5 168.04 7.76
0 10 5 150.32 8.82
0 -10 -5 139.36 7.01
0 10 5 164.4 8.09
0 -10 -5 151.27 7.15
0 10 -5 149.7 8.1
0 10 5 161.33 8.1
0 10 -5 160.15 7.63
0 -10 -5 170.75 8.15
0 -10 5 148.27 6.93
0 -10 -5 156.93 7.96
0 -10 5 149.15 7.53
0 -10 5 150.29 7.91
0 10 -5 174.5 8.11
0 -10 -6 9.67 1.47
0 -10 6 10.02 1.47
0 -10 -6 13.37 2.15
0 -10 -6 10.16 1.79
0 10 -6 9.55 1.84
0 -10 6 7.21 1.86
0 -10 6 10.48 1.81
0 10 -6 10.17 1.92
0 10 6 8.55 1.84
0 -10 -6 11.15 1.76
0 10 6 10.22 2.06
0 -10 -6 10.91 1.94
0 10 7 254.47 10.64
0 10 -7 245.36 10.93
0 -10 7 218.34 9.5
0 -10 -7 221.93 9.6
0 10 -7 256.53 10.19
0 -10 7 251.94 10.44
0 -10 7 234.92 9.39
0 -10 -7 255.22 10.38
0 10 7 244.92 10.38
0 -10 8 416.93 14.55
0 -10 8 410.26 15.28
0 10 -8 418.3 16.15
0 10 8 421.87 15.31
0 -10 -8 392.63 14.75
0 -10 -8 435.71 15.43
0 10 8 434.3 15.69
0 10 -8 432.76 14.89
0 10 9 205.08 8.46
0 10 -9 194.61 7.78
0 -10 9 195.34 7.85
0 10 -9 207.35 9.26
0 -10 -9 222.46 8.72
0 -10 9 194.78 8.34
0 10 9 208.76 8.79
0 -10 -9 194.47 8.15
0 10 9 200.36 8.17
0 10 -9 199.71 9.18
0 -10 10 87 4.39
0 -10 10 86.61 4.18
0 10 -10 87.91 4.74
0 10 10 90.12 4.54
0 10 -10 89.87 5.2
0 10 -10 93.19 5.55
0 -10 -10 91.53 4.73
0 -10 -10 86.58 4.43
0 10 10 91.49 4.42
0 10 10 93.94 4.88
0 -10 -10 98.65 4.79
0 10 11 0.76 0.73
0 10 11 0.38 0.54
0 10 11 0.51 0.45
0 10 -11 0.2 0.68
0 -10 11 0.41 0.44
0 -10 -11 0.27 0.56
0 -10 -11 0.88 0.58
0 -10 -11 0.19 0.48
0 -10 -11 1.62 0.68
0 10 -11 1.08 0.79
0 -10 -12 30.3 1.9
0 -10 -12 31.62 1.92
0 10 -12 29.77 2.2
0 10 12 30.25 2
0 10 -12 28.22 2.21
0 11 0 -0.29 1.2
0 -11 0 0.96 1.03
0 11 0 0.19 1.28
0 -11 0 0.4 1.07
0 11 0 0.14 1.08
0 11 0 0.75 0.93
0 11 1 298.08 12.97
0 -11 -1 299.75 11.77
0 11 -1 289.42 12.02
0 11 1 281.92 12
0 11 1 279.39 11.32
0 11 -1 318.75 13.55
0 -11 -1 275.38 11.41
0 -11 1 271.93 11.34
0 -11 1 286.6 11.83
0 -11 -1 311.64 12.09
0 11 -1 295.3 12.08
0 -11 -2 89.39 5.17
0 11 2 89.47 5.56
0 11 2 95.14 5.34
0 11 -2 93.48 5.6
0 -11 -2 92.68 5.55
0 -11 -2 84.2 5.16
0 11 2 83.21 5.74
0 11 -2 94.27 5.59
0 11 -2 98.73 6.67
0 -11 2 90.28 5.15
0 11 -3 219.07 9.66
0 11 -3 246.56 10.15
0 -11 3 220.76 9.32
0 -11 -3 235.39 9.45
0 11 3 244.91 9.85
0 -11 -3 231.24 9.71
0 -11 -3 229.82 9.97
0 11 3 203.7 10.11
0 11 -4 103.62 6.73
0 11 4 95.11 5.42
0 11 -4 94.73 5.16
0 -11 -4 96.81 5.34
0 -11 4 94.08 4.97
0 -11 -4 90.9 4.87
0 -11 4 86.17 4.33
0 -11 -4 98.36 5.58
0 11 -4 97.49 5.49
0 -11 5 4.48 0.89
0 11 -5 5.77 1.76
0 -11 -5 5.68 1.32
0 11 5 6.31 1.47
0 -11 -5 4.35 1.3
0 11 -5 5.51 1.27
0 11 5 5.78 1.45
0 11 -5 4.57 1.31
0 -11 -5 4.53 0.99
0 -11 -6 145.96 6.59
0 -11 -6 151.47 6.91
0 11 -6 153.66 7.94
0 11 -6 137.45 6.48
0 11 6 148.26 6.87
0 11 6 144.33 6.75
0 11 -6 129.92 6.56
0 -11 6 131.67 5.64
0 11 -7 10.91 1.44
0 11 7 11.13 1.34
0 -11 -7 12.04 1.69
0 11 -7 12.85 2.07
0 11 7 11.44 1.64
0 -11 -7 11.01 1.55
0 11 7 11.71 1.66
0 11 -7 11.38 1.65
0 -11 7 9.13 1.11
0 11 -8 30.59 2.52
0 -11 -8 33.2 2.39
0 11 8 27.84 2.39
0 -11 8 25.91 1.75
0 11 -8 24.13 2.2
0 11 -8 30.21 2.72
0 11 8 25.89 2.25
0 11 9 4.64 0.88
0 -11 -9 4.44 0.87
0 11 -9 3.76 0.93
0 11 9 4.47 1.03
0 11 -9 3.79 0.92
0 11 -9 2.36 0.72
0 -11 -10 4.82 0.74
0 -11 -10 5.71 0.86
0 11 10 4.92 0.83
0 -11 -10 2.96 0.64
0 -12 0 18.24 1.94
0 12 0 19.94 2.16
0 12 0 19.55 2.46
0 -12 0 19.78 2.09
0 -12 0 15.41 1.6
0 12 1 1.36 0.99
0 -12 -1 0.19 0.77
0 12 -1 1.67 1.17
0 -12 1 0.92 0.72
0 12 1 0.76 0.98
0 12 -1 1.65 1
0 -12 -1 2.23 0.9
0 -12 -1 -0.07 0.67
0 -12 1 1.13 0.83
0 12 -2 104.41 5.35
0 -12 2 100.95 5.12
0 12 2 94 5.4
0 -12 2 94.13 4.97
0 -12 -2 111.42 5.36
0 -12 -2 108.51 4.93
0 12 -2 104.86 6.05
0 12 2 107.31 5.4
0 -12 -2 95.92 4.67
0 -12 3 153.73 6.92
0 -12 3 160.86 6.83
0 -12 -3 167.63 7.05
0 -12 -3 162.86 6.51
0 12 -3 160.39 6.98
0 -12 -3 160.18 6.48
0 12 3 158.24 6.49
0 -12 4 1 0.76
0 -12 -4 0.08 0.71
0 12 4 0.14 0.66
0 12 4 0.64 0.65
0 -12 -4 0.33 0.57
0 12 -4 0.64 1.09
0 -12 -4 0.06 0.4
0 12 -4 1.39 0.77
0 -12 -5 213.27 7.77
0 -12 -5 174.7 7
0 12 -5 195.56 7.38
0 12 -5 212.02 8.68
0 12 5 176.35 7.14
0 12 5 214.53 7.91
0 -12 5 177.16 7.18
0 12 6 82.43 3.93
0 -12 -6 86.81 3.94
0 12 -6 85.47 4.49
0 12 6 72.5 3.52
0 -12 -6 72.9 3.37
0 12 -6 65.29 3.26
0 -12 6 61.56 3.27
0 -12 6 83.95 3.9
0 12 -7 43.2 2.8
0 -12 -7 49.04 2.61
0 12 7 45.41 2.54
0 -12 7 38.64 2.34
0 -13 0 0.32 0.36
0 13 0 -0.35 0.5
0 -13 0 0.05 0.39
0 13 -1 94.64 3.96
0 -13 1 79.44 3.55
0 13 -1 72.21 4.09
0 -13 1 79.58 3.59
0 13 1 94.74 4.03
0 -13 -1 89.89 3.73
0 -13 -2 115.55 4.56
0 -13 2 107.91 4.51
0 13 -2 109.82 5.28
0 13 -3 6.67 1.12
0 -13 3 7.57 0.86
1 0 0 0.16 0.11
1 0 0 0.14 0.06
-1 0 0 0.05 0.1
1 0 -1 53.55 1.83
1 0 -1 51.75 1.92
-1 0 -1 55.62 1.94
1 0 -1 55.51 1.8
-1 0 1 58.78 1.86
1 0 1 52.01 2.04
-1 0 -1 49.41 2.07
1 0 1 56.47 1.94
-1 0 1 52.92 1.91
-1 0 -1 55.06 1.82
-1 0 1 54.66 1.84
1 0 -2 473.25 13.72
1 0 2 459.8 13.93
-1 0 2 490.93 13.94
-1 0 -2 454.44 14.45
1 0 2 464.58 14.06
1 0 2 497.4 14.44
-1 0 -2 493.71 13.94
1 0 -2 466.35 13.78
1 0 -2 470.2 13.92
-1 0 2 480.45 13.73
-1 0 3 3890.85 107.58
-1 0 3 3717.9 107.33
1 0 3 3459.26 107.33
1 0 -3 3711.16 107.09
-1 0 3 3979.8 107.26
-1 0 3 3789.59 107.11
1 0 3 3787.09 108.14
-1 0 -3 3710.39 107.31
-1 0 -3 3680.49 107.47
-1 0 4 4937.47 138.82
-1 0 -4 4843.28 139.14
-1 0 -4 4547.11 139.42
1 0 4 4831.86 139.07
-1 0 4 5027.26 139.4
1 0 -4 4597.12 138.78
-1 0 4 4902.75 139.06
-1 0 4 5104 138.95
1 0 4 4982.03 140.17
-1 0 -4 4794.39 139.03
1 0 5 40.66 2.21
-1 0 5 43.08 2.21
-1 0 -5 40.47 2.48
-1 0 -5 44.31 2.25
-1 0 5 39.23 1.98
-1 0 5 41.78 2.48
1 0 5 42.8 2.21
-1 0 5 41.88 2.09
-1 0 -5 42.07 2.17
1 0 -5 42.02 2.14
1 0 -5 40.96 2.01
1 0 5 49.88 3.19
1 0 6 2566.8 74.29
1 0 6 2566.41 75.84
-1 0 6 2533.05 73.92
1 0 -6 2606.74 74.21
-1 0 -6 2446.56 74.66
1 0 -6 2537.79 73.91
-1 0 -6 2598.55 74.23
-1 0 6 2570.58 74.23
-1 0 6 2539.14 74.77
1 0 6 2523.84 74.32
-1 0 7 244.62 9.3
1 0 7 255.69 9.32
-1 0 -7 244.97 10.25
1 0 7 259.66 8.91
-1 0 7 228.64 8.41
1 0 7 248.73 8.86
-1 0 -7 240.47 9.15
1 0 -7 253.7 8.86
1 0 -7 236 8.49
1 0 -7 245.1 8.75
-1 0 -7 252.69 8.75
1 0 -7 233.15 7.87
-1 0 -7 237.02 9.18
-1 0 7 247.62 8.83
1 0 7 259.58 9.8
1 0 7 256.09 9.68
1 0 7 242.81 10.27
1 0 -8 9.71 0.91
-1 0 -8 8.43 1.49
1 0 8 9.54 1.25
1 0 8 10.73 1.99
1 0 8 11.41 1.96
1 0 -8 11.67 1.39
1 0 -8 15.38 1.62
-1 0 8 12.13 1.94
1 0 -8 8.67 1.32
-1 0 -8 13.24 2.22
-1 0 8 10.36 1.31
1 0 -8 10.64 1.34
-1 0 -8 12.62 1.74
1 0 -8 10.34 1.28
1 0 -8 7.96 1.32
1 0 -8 8.84 1.13
-1 0 -8 10.18 1.26
1 0 8 9.23 1.58
1 0 8 8.64 1.32
-1 0 8 9.35 1.11
-1 0 -8 10.55 1.79
-1 0 -8 10.21 1.59
-1 0 8 9.28 1.37
-1 0 8 11.62 1.65
-1 0 -8 10.65 1.23
-1 0 -8 11.33 2.19
-1 0 -8 10.07 1.23
1 0 -8 11.24 1.21
1 0 8 10.8 1.62
-1 0 8 10 1.6
1 0 8 10.32 1.35
1 0 8 12.26 2.22
1 0 9 116.67 6.08
1 0 -9 125.99 5.77
1 0 -9 122.28 5.58
1 0 -9 123.99 5.8
1 0 9 125.43 6.51
1 0 -9 120.79 5.36
-1 0 -9 121.96 7.02
1 0 -9 126.68 5.89
1 0 9 123.36 6.05
-1 0 -9 113.58 6.3
-1 0 -9 118.83 5.92
-1 0 -9 119.78 5.47
1 0 9 121.37 6.58
1 0 9 124.66 6.08
-1 0 -9 121.79 5.48
-1 0 -9 119.31 6.25
1 0 -9 113.45 5.43
-1 0 9 122.02 5.33
1 0 9 119.08 5.7
-1 0 9 119.7 5.36
-1 0 9 115.42 5.67
1 0 -9 119.85 5.25
-1 0 9 120.93 6.01
-1 0 9 119.26 6.39
-1 0 -9 125.57 6.74
-1 0 -9 126.41 6.11
1 0 -10 1.79 1.03
-1 0 10 0.41 0.88
1 0 10 2.47 1.71
1 0 10 0.7 1.32
1 0 10 0.95 1.14
1 0 10 2.22 1.38
1 0 10 0.52 0.81
-1 0 -10 0.89 1.54
-1 0 10 1.08 1.08
-1 0 -10 3.02 1.43
1 0 -10 1.43 0.87
1 0 10 1.11 1.07
1 0 -10 1.14 0.91
1 0 -10 1.98 1.2
1 0 10 1.3 1.19
-1 0 -10 1.21 1.12
-1 0 10 1.12 1.45
-1 0 -10 0.79 1.23
-1 0 10 2.03 0.8
1 0 -10 1.55 0.65
-1 0 -10 0.82 0.69
1 0 -10 2.52 0.94
1 0 10 0.5 1.17
-1 0 -10 1.08 0.75
-1 0 -11 183.25 7.9
-1 0 -11 155.42 8.5
1 0 -11 180.4 7.8
-1 0 -11 183.15 8.41
-1 0 11 187.7 8.21
-1 0 -11 178.52 7.67
1 0 11 176.84 8.34
-1 0 -11 184.57 8.57
1 0 11 182.7 8.54
1 0 11 184.92 9
1 0 11 171.64 7.97
1 0 -11 177.15 8.1
1 0 11 184.5 9.13
-1 0 -11 164.3 8.42
-1 0 11 181.08 7.55
1 0 -11 180.11 7.34
-1 0 11 170.9 8.75
-1 0 11 173.57 8.42
1 0 -11 177.51 8.24
1 0 11 169.9 8.19
1 0 -11 185.55 8.19
1 0 11 178.99 8.3
1 0 11 182.5 8.37
1 0 12 69.14 4.82
1 0 -12 72.24 4.84
1 0 -12 68.26 4.33
1 0 -12 67.62 4.55
-1 0 -12 58.08 4.66
-1 0 -12 69.12 4.26
1 0 12 65.37 4.43
1 0 12 77.91 5.25
1 0 12 68.33 4.71
1 0 12 76.73 5.06
-1 0 -12 75.34 5.13
-1 0 -12 72.17 4.91
-1 0 12 72.6 4.18
1 0 12 67.02 5.32
1 0 12 71.84 5.54
-1 0 12 72.38 5.07
-1 0 12 72.39 4.71
1 0 12 73.95 4.97
-1 0 -13 1635.82 49.73
-1 0 -13 1586.77 50.75
1 0 -13 1641.02 50.84
1 0 13 1641.53 50.89
1 0 -13 1672.07 50.64
1 0 13 1573.73 50.08
1 0 13 1672.88 50.81
1 0 13 1604.05 51.8
1 0 13 1587.82 51.08
-1 0 -13 1645.86 50.84
1 0 13 1580.05 50.48
-1 0 -13 1724.63 51.52
-1 0 13 1592.34 51.1
-1 0 13 1633.52 50.48
-1 0 -14 82.75 5.51
1 0 14 79.81 5.35
-1 0 14 78.8 4.96
1 0 14 80.8 4.88
-1 0 -14 83.83 5.27
-1 0 14 66.79 5.22
1 0 -14 82.48 5.27
-1 0 14 72.13 5.27
-1 0 14 65.18 5.76
1 0 14 82.36 5.31
1 0 14 68.01 4.72
1 0 14 78.51 5.25
1 0 -14 74.5 4.83
-1 0 14 70.59 5.35
-1 0 -15 123.7 6.88
-1 0 15 121.76 6.32
-1 0 15 121.62 7.32
-1 0 -15 125.38 6.47
1 0 15 119.18 6.62
1 0 -15 130.11 6.8
-1 0 15 128.32 7.05
1 0 15 119.63 6.11
-1 0 15 130.93 7.05
-1 0 15 114.87 6.63
1 0 15 114.57 6.48
-1 0 16 23.75 3.03
-1 0 -16 28.2 2.84
-1 0 16 23.5 2.71
-1 0 -16 28.56 2.5
-1 0 16 24.6 2.59
-1 0 16 23.92 2.42
1 0 -16 23.28 2.48
1 0 16 25.95 2.25
1 0 -16 19.56 2.04
-1 0 16 22.52 2.65
1 0 -16 24.15 2.79
1 0 16 32.4 2.85
1 0 16 21.51 2.39
1 0 -17 1.73 0.89
1 0 -17 1.6 0.67
-1 0 17 2.72 1.23
1 0 17 1.78 0.85
-1 0 -17 2.72 1.07
-1 0 17 2.15 0.93
1 0 17 2.64 0.95
-1 0 18 16.49 1.38
-1 0 18 21.88 1.79
1 0 18 20.84 1.7
-1 0 -18 19.45 1.79
-1 1 18 0.32 0.48
1 -1 18 0.37 0.43
1 -1 18 0.06 0.5
-1 1 18 0.94 0.63
-1 -1 -18 -0.06 0.58
-1 1 17 4.07 1.06
1 -1 17 5.16 1.13
1 -1 17 6.84 1.25
-1 -1 -17 4.75 1.22
1 1 -17 5 1.32
-1 1 17 5.09 1.3
1 -1 16 7.65 1.56
-1 1 16 7.19 1.82
1 1 -16 10.22 1.75
1 -1 16 6.46 1.14
-1 -1 -16 8.46 1.74
-1 1 16 9.97 1.92
1 -1 16 6.98 1.49
-1 1 16 7.33 2.05
1 1 -16 9.01 1.98
-1 1 16 9.43 1.6
1 1 -16 9.01 1.35
-1 1 16 7.79 1.69
-1 -1 -15 128.6 6.38
1 -1 15 130.66 6.88
1 -1 15 130.6 6.22
-1 1 15 135.95 7.18
1 1 -15 121.66 6.11
-1 1 15 121.38 7.49
-1 1 15 126.42 7.4
1 -1 15 134.9 6.81
-1 1 15 127.93 6.68
1 1 -15 135.59 7.02
-1 1 15 119.45 6.79
-1 1 15 137.93 7.33
-1 -1 -15 142.85 7.22
-1 -1 -15 125.55 6.16
-1 1 15 118.87 6.56
1 -1 14 204.67 9.45
-1 1 14 210.04 10.51
1 1 -14 208.72 9.7
-1 1 14 221.14 9.56
-1 -1 -14 219.97 9.97
1 -1 14 206.71 9.26
-1 1 14 193.1 8.52
-1 -1 -14 210.41 9.27
-1 1 14 222.5 10.15
1 -1 14 193.94 9.33
-1 1 14 208.13 9.92
1 -1 14 197.18 8.8
-1 -1 -14 218.33 9.14
1 1 -14 197.07 8.88
-1 1 14 206.49 10.7
-1 1 14 199.95 9.63
-1 1 14 208.57 9.86
1 1 -14 213.65 9.12
1 -1 14 208.87 9.65
1 1 -13 161.85 8.11
-1 -1 -13 153.92 7.7
1 -1 13 155.54 7.4
-1 1 13 166.03 8.9
-1 -1 -13 142.44 7.25
1 -1 13 163.62 8.21
1 -1 13 140.59 7.64
-1 1 13 161.57 8.33
-1 1 13 164.05 8.36
1 1 -13 147.44 7.38
1 -1 13 149.51 7.93
1 1 -13 144.81 7.31
1 -1 13 153.76 8.02
-1 1 13 151.27 7.14
-1 -1 -13 165.89 7.74
-1 1 13 169.17 7.99
-1 -1 -13 163.18 8.32
-1 1 13 155.65 8.88
1 -1 13 152.29 7.78
1 1 -12 480.56 17.59
-1 1 12 494.4 18.49
-1 1 12 511.73 19.37
1 -1 12 502.23 18.06
-1 -1 -12 517.4 17.73
1 -1 12 468.32 17.45
-1 -1 -12 493.52 18.49
-1 1 12 479.07 17.2
-1 1 12 500.18 19.36
1 -1 12 487.97 18.21
-1 -1 -12 503.07 18.01
1 1 -12 512.61 17.73
-1 1 12 517.14 18.07
-1 -1 -12 518.25 17.77
1 1 -12 501.59 18.19
1 -1 12 486.99 18.35
1 1 -12 459.41 17.65
1 -1 12 504.96 18.41
1 -1 12 491.85 18.33
-1 1 12 508 19.19
1 -1 12 473.23 18.81
1 1 -11 225.23 9.37
1 -1 11 228.11 9.93
-1 1 11 227.21 10.51
-1 1 11 232.3 10.05
-1 -1 -11 213.37 9.78
1 1 -11 229.55 9.79
-1 -1 -11 229 9.36
1 1 -11 213.79 9.6
1 -1 11 221.95 9.95
1 -1 11 214.18 9.16
1 -1 11 224.14 10.47
-1 -1 -11 216.02 9.71
-1 -1 -11 226.05 9.35
-1 1 11 228.71 10.7
1 -1 11 223 9.96
-1 -1 -11 225.35 9.63
1 1 -11 218.3 9.27
1 -1 11 228.11 9.61
-1 1 11 228.16 9.56
1 -1 11 208.93 9.78
1 -1 11 197.39 10
-1 1 11 211.09 8.95
-1 -1 -10 191.25 8.47
-1 -1 -10 181.13 7.71
-1 -1 -10 183.05 7.61
1 1 -10 183.84 7.83
-1 -1 -10 170.49 8.18
-1 1 10 177.58 7.62
1 -1 10 181.82 8.47
1 1 -10 172.88 7.14
-1 1 10 197.03 9.24
-1 1 10 182.95 8.38
1 1 -10 204.54 8.45
-1 1 10 174.51 7.97
1 1 -10 175.68 8.13
1 -1 10 185.09 7.85
1 -1 10 182.9 8.29
1 1 -10 175.72 7.8
-1 -1 -10 172.33 8.01
1 -1 10 186.79 8.79
1 -1 10 182.94 8.52
-1 -1 -10 187.9 7.97
1 -1 10 179.09 8.2
1 -1 10 179.48 8.03
1 -1 10 184.45 8.89
1 -1 9 409.67 14.52
-1 1 9 361.61 12.64
1 -1 9 382.02 13.98
1 -1 9 361.58 13.4
1 -1 9 391.04 14.02
-1 1 9 365.67 13.31
1 -1 9 368.52 14.07
1 1 -9 371.94 13.25
-1 -1 -9 393.89 13.47
1 -1 9 386.25 13.7
-1 -1 -9 374.72 13.12
-1 -1 -9 360.23 13.72
-1 1 9 380.38 14.55
-1 1 9 377.69 13.08
1 1 -9 405.68 13.39
1 1 -9 359.09 13.58
1 1 -9 374.47 13.48
1 1 -9 368.73 12.59
-1 -1 -9 353.66 12.85
1 -1 9 392.86 13.84
1 1 -9 364.18 12.92
1 -1 9 358.41 13.11
-1 -1 -9 356.32 12.91
-1 -1 -9 381.84 14.9
1 -1 9 353.09 12.68
-1 -1 -9 377.59 13.77
1 -1 8 191.48 7.62
-1 1 8 188.27 7.47
-1 -1 -8 210.82 8.4
-1 -1 -8 192.92 7.44
-1 1 8 186.91 7.13
1 1 -8 197.53 7.64
1 1 -8 185.48 6.7
-1 -1 -8 180.88 7.43
-1 -1 -8 209.25 9.22
1 1 -8 196.63 7.87
1 1 -8 182.48 7.6
1 1 -8 218.61 7.84
1 -1 8 190.03 8
-1 1 8 199.77 7.8
1 1 -8 188.51 8.02
1 -1 8 188.08 7.22
-1 1 8 196.97 8.67
-1 1 8 185.48 7.57
1 -1 8 186.69 7.73
1 -1 8 197.38 7.73
-1 -1 -8 198.66 7.61
1 -1 8 198.9 8.26
1 1 -8 189.77 7.18
-1 -1 -8 207.16 7.94
1 -1 8 202.01 8.36
1 -1 8 185.09 8.33
1 -1 8 199.55 9.23
-1 1 8 195.65 9.26
-1 -1 -8 193.34 8.06
1 -1 8 186.95 7.93
1 1 -8 193.31 7.41
-1 -1 -8 190.93 7.42
1 -1 8 203.01 8.68
1 -1 7 149.99 6.74
1 -1 7 135.36 6.42
1 -1 7 145.11 6.16
1 1 -7 141.68 5.99
-1 -1 -7 140.26 5.86
-1 -1 -7 135.46 5.66
1 1 -7 151.35 5.94
1 -1 7 142.3 5.49
-1 1 7 147.8 6.2
-1 -1 -7 145.92 6.36
1 -1 7 143.89 5.88
1 1 -7 140.81 5.08
-1 -1 -7 136.15 6.11
1 -1 7 151.9 7.24
1 -1 7 142.17 6.43
-1 1 7 137.2 5.4
-1 -1 -7 140.09 5.68
1 -1 7 140.64 5.96
-1 1 7 157.28 7.32
1 -1 7 143.38 6.13
-1 1 7 138.81 5.77
1 1 -7 127.9 5.48
-1 -1 -7 151.15 6.53
1 1 -7 145.81 5.83
1 1 -6 228.29 7.9
1 -1 6 232.08 8.67
1 1 -6 219.21 7.39
-1 -1 -6 235.86 8.04
-1 -1 -6 237.7 8.64
-1 1 6 231.76 7.7
1 -1 6 233.89 7.78
-1 -1 -6 224.67 8.14
-1 1 6 232.75 8.4
1 -1 6 218.68 9.24
-1 1 6 220 8.2
1 -1 6 227.04 8.14
-1 1 6 230.51 8.06
-1 -1 -6 230.05 8.73
-1 -1 -6 223.5 7.94
-1 1 5 3442.3 95.05
1 -1 5 3471 94.43
-1 1 5 3386.07 94.36
-1 -1 -5 3391.73 95.51
1 1 -5 3573.73 94.81
1 -1 5 3646.11 96.19
-1 -1 -5 3347.86 94.64
-1 1 5 3453.98 94.77
1 -1 5 3408.31 94.8
1 1 -5 3413.69 94.15
-1 -1 -5 3480.34 94.79
-1 1 5 3433.22 95.09
1 1 -5 3572.42 94.65
1 -1 5 3425.21 95.36
1 -1 4 779.61 23.2
-1 1 4 796.59 23.41
-1 1 4 793.11 22.79
-1 -1 -4 747.09 23
1 -1 4 764.74 23.5
1 -1 4 778.09 22.84
1 -1 4 778.25 24.07
-1 -1 -4 746.28 23.71
1 1 -4 739.49 22.64
1 1 -4 758.66 23.08
-1 1 4 779.22 23.28
-1 -1 -4 804.52 23.25
1 1 -4 811.65 23.03
1 -1 3 7735.89 243.85
-1 1 3 9031.67 243.91
1 -1 3 7454.35 244.04
-1 -1 -3 8218.37 244.35
1 1 -3 9492.02 243.83
-1 -1 -3 8631.29 243.68
1 -1 3 9999 244.65
1 -1 3 7906.44 243.87
1 1 -3 9116.22 243.49
-1 1 3 8221.8 243.45
1 -1 3 8411.66 243.53
-1 -1 -2 1799.81 50.99
-1 1 2 1857.59 51.06
1 1 -2 1827.36 51.06
1 -1 2 1839.96 51.45
1 1 -2 1676.59 50.91
1 -1 2 1719.26 51.26
-1 1 2 1757.94 51.1
1 -1 2 1777.22 50.88
1 1 -2 1752.68 51.14
1 -1 1 526.09 15.98
1 -1 1 558.64 16.17
1 -1 1 574.66 15.8
1 -1 1 550.16 15.93
-1 1 1 561.42 15.78
1 1 -1 538.56 16.05
-1 1 1 544.79 15.87
-1 -1 -1 532.05 15.83
1 1 -1 533.18 15.87
-1 1 1 523.19 16.02
-1 1 0 451.39 12.83
1 -1 0 463.09 12.93
-1 1 0 439 13.02
1 1 0 442.08 13.02
-1 -1 0 431.66 13.17
-1 1 0 429.25 12.78
-1 1 -1 606.76 17.41
1 -1 -1 609.57 17.53
1 1 1 595.6 17.48
-1 1 -1 611.17 17.67
-1 -1 1 620.82 17.75
-1 1 -1 591.8 17.71
-1 1 -1 609.88 17.68
1 -1 -1 601.87 17.78
-1 -1 1 601.93 17.57
1 1 1 627.48 17.74
-1 -1 1 545.24 17.65
-1 1 -1 627.23 17.61
1 -1 -2 1816.11 51.24
1 1 2 1742.98 51.44
1 -1 -2 1809.9 51.25
-1 1 -2 1748.64 51.65
-1 -1 2 1837.69 51.48
-1 -1 2 1833.64 51.32
1 -1 -2 1822.74 51.55
-1 1 -2 1619.05 51.59
-1 1 -3 7035.09 231.08
1 -1 -3 8127.33 230.96
1 1 3 7409.5 230.86
-1 1 -3 8308.71 231.08
1 -1 -3 8785.23 230.7
-1 -1 3 8522.94 230.93
1 1 4 782.24 23
-1 1 -4 769.85 23.34
1 -1 -4 785.02 22.73
-1 1 -4 762.79 23.1
1 -1 -4 770.21 22.48
-1 -1 4 748.26 22.58
1 -1 -4 782.32 23.03
-1 -1 4 773.6 22.99
1 -1 -5 3377.25 93.13
1 1 5 3202.86 93.73
-1 -1 5 2984.23 94.12
-1 -1 5 3205.1 93.74
1 -1 -5 3272.72 93.46
1 -1 -5 3271.05 93.75
1 1 5 3266.01 93.85
-1 1 -5 3284.95 94.22
-1 1 -5 3216.87 93.89
-1 -1 5 3202.13 93.58
-1 -1 5 3262.41 93.2
-1 1 -6 229.88 8.77
-1 1 -6 251.68 8.85
-1 -1 6 237.94 9.16
-1 -1 6 255.9 8.73
1 1 6 256.3 8.74
1 -1 -6 251.52 8.68
-1 1 -6 259.54 8.81
1 -1 -6 258.34 7.99
-1 -1 6 246.96 8.5
1 1 6 244.72 8.69
1 -1 -7 156.29 6.13
1 1 7 148.91 6.1
-1 1 -7 158.31 6.33
1 -1 -7 150.64 5.34
1 -1 -7 171.65 6.61
-1 -1 7 151.67 5.92
1 1 7 147.42 6.32
1 1 7 175.29 6.81
1 1 7 150.55 6.1
-1 -1 7 145.9 5.96
-1 -1 7 150.75 6.13
-1 1 -7 155.24 6.26
1 1 7 159.48 6.91
-1 1 -7 145.9 6.4
1 1 7 149.12 6.35
-1 -1 7 159.89 6.78
-1 1 -7 151.23 6.94
-1 1 -7 151.41 6.27
-1 1 -7 154.81 6.52
-1 1 -7 172.37 7.72
-1 -1 8 189.9 8.27
1 -1 -8 193.78 7.34
1 1 8 190.51 7.5
-1 1 -8 189.66 7.58
-1 -1 8 185.35 7.23
-1 -1 8 182.13 7.35
1 1 8 192.49 7.81
-1 1 -8 189.97 8.77
1 1 8 189.45 7.75
-1 1 -8 186.85 7.62
-1 1 -8 209.43 9.19
1 1 8 196.61 8.06
-1 -1 8 189.24 8.02
1 1 8 187.76 7.55
1 1 8 174.25 8.82
1 -1 -8 189.07 7.65
1 1 8 199.62 8.51
-1 1 -8 203.59 9.06
1 1 8 199.82 8.79
1 -1 -8 186.38 7.51
-1 1 -8 189.95 8.77
-1 -1 8 183.2 7.45
1 1 8 192.25 7.57
-1 -1 8 186.62 7.77
-1 1 -8 192.17 8.41
1 -1 -8 178.14 7.29
-1 1 -8 197.88 7.36
-1 -1 8 196.18 8.28
-1 1 -8 186.57 7.89
1 -1 -8 184.5 7.48
1 1 8 199.5 8.42
1 -1 -8 210.42 7.97
1 1 9 364.84 13.47
-1 1 -9 383.48 14.7
-1 1 -9 380.33 14.97
-1 1 -9 356.51 13.61
-1 1 -9 376.73 13.02
1 -1 -9 362.52 12.78
1 -1 -9 377.5 13.31
1 1 9 323.65 13.23
1 1 9 386.04 14.47
1 1 9 394.3 13.97
-1 -1 9 396.2 14.02
1 -1 -9 403.04 13.73
-1 1 -9 361.82 12.9
-1 -1 9 363.45 12.9
1 1 9 395.84 14.41
1 -1 -9 376.75 13.45
-1 -1 9 401.17 14.34
1 -1 -9 384.14 12.96
-1 1 -9 384.54 14.73
-1 -1 9 390.2 13.73
1 -1 -9 368.26 13.03
-1 -1 9 378.41 13.74
-1 -1 9 369.48 13.2
-1 1 -9 370.24 14.25
-1 1 -10 195.14 9.37
1 1 10 199.41 9.25
1 -1 -10 193.3 8.04
1 -1 -10 203.16 8.42
1 -1 -10 203.28 8.68
-1 -1 10 204.78 8.76
1 1 10 201.99 8.74
-1 -1 10 199.17 9.37
1 1 10 197.86 9.28
1 -1 -10 186.83 8.26
-1 1 -10 197.7 9.65
-1 1 -10 191.01 9.16
-1 1 -10 196.84 8.72
-1 -1 10 193.25 9.17
-1 1 -10 194.2 9.3
-1 -1 10 192.41 8.24
1 -1 -10 190.26 7.81
1 1 10 199.85 8.94
1 -1 -10 194.27 8.44
-1 -1 10 189.66 8.74
1 1 10 198.18 8.53
-1 -1 11 178.05 8.1
-1 1 -11 181.33 9.11
1 1 11 193.56 8.97
1 1 11 187.1 9.23
1 -1 -11 180.74 8.35
1 1 11 188.42 9.19
1 1 11 185.92 8.38
-1 -1 11 178.84 8.61
1 -1 -11 186.54 7.99
1 -1 -11 194.68 8.44
-1 -1 11 190.81 9.38
-1 -1 11 176.24 8.51
1 1 11 182.46 8.58
-1 1 -11 185.79 8.66
1 -1 -11 173.57 7.56
1 1 11 186.54 8.35
-1 -1 11 192.18 9.28
-1 1 -11 191.89 9.14
1 -1 -11 184.1 8.47
-1 -1 12 510.94 19.39
1 1 12 499.12 19.24
-1 1 -12 500.52 18.69
1 1 12 501.28 18.29
1 -1 -12 484.24 17.05
1 1 12 487.66 18.09
-1 -1 12 481.05 19.04
1 1 12 487 18.44
-1 -1 12 508.3 18.46
-1 -1 12 493.12 18.53
1 1 12 499.35 17.99
-1 -1 12 548.03 19.08
-1 1 -12 504.57 18.52
1 -1 -12 502.59 18.22
1 -1 -12 519.99 18.37
-1 -1 12 510.03 17.93
1 1 12 493.75 19.04
1 -1 -12 528.01 18.54
1 1 12 515.39 18.81
-1 1 -12 512.59 18.96
-1 -1 13 197.24 9.35
1 1 13 192.96 9.02
1 1 13 189.27 9.64
-1 -1 13 200.79 9.59
-1 -1 13 179.35 9.68
-1 -1 13 188.01 9.61
-1 -1 13 180.9 9.58
1 1 13 179.97 9.47
1 1 13 189.21 9.19
-1 1 -13 181.83 9.23
1 1 13 180.7 8.65
1 -1 -13 186.13 8.82
-1 -1 13 190.52 8.71
1 -1 -13 190.81 8.99
-1 1 -13 201.59 9.31
-1 1 -13 198.07 9.53
-1 -1 13 175.35 9.44
-1 -1 14 197.04 9.79
-1 -1 14 205.21 10.11
1 1 14 195.97 9.95
-1 1 -14 216.94 10.09
1 -1 -14 219.03 9.66
-1 1 -14 201.75 9.66
1 1 14 196.35 9.34
-1 1 -14 201.4 9.57
-1 -1 14 212.88 10.11
1 -1 -14 210.84 9.45
-1 -1 14 212.21 9.24
-1 -1 14 226.54 10.46
1 1 14 208.81 9.69
-1 -1 14 199.88 10.04
1 1 14 216.24 9.37
1 1 15 149.86 7.5
-1 -1 15 137.85 7.55
1 1 15 139.52 6.99
-1 1 -15 136.36 7.08
-1 -1 15 142.36 6.93
-1 -1 15 138.9 7.66
1 -1 -15 142.02 7.25
1 1 15 143.51 7.18
-1 -1 15 151.61 7.76
1 -1 -15 148.23 7.25
-1 1 -15 155.93 7.89
-1 1 -15 153.56 7.42
1 1 15 152.32 7.51
1 1 16 5.64 1.23
1 -1 -16 6.11 1.3
1 1 16 6.78 1.55
-1 -1 16 6.52 1.74
-1 -1 16 7.46 1.34
-1 1 -16 6.04 1.39
-1 -1 16 9.15 1.96
1 -1 -16 6.7 1.39
1 1 16 8.08 1.55
-1 1 -16 8.83 1.77
-1 -1 16 7.47 1.78
1 1 17 3.35 0.9
-1 1 -17 4.08 1
-1 -1 17 3.98 1.29
1 -1 -17 4.05 0.94
-1 -1 17 4.16 0.96
1 -1 -17 5.16 1.07
1 1 17 4.86 1.18
1 1 17 4.03 0.86
-1 -1 17 3.26 0.98
-1 1 -17 5.39 1.34
-1 -1 18 0.84 0.66
1 1 18 0.8 0.59
-1 1 -18 0.5 0.59
-1 1 -18 0.49 0.65
-1 2 18 5.78 0.88
-1 2 18 5.38 0.85
1 -2 18 4.8 0.78
-1 -2 -18 4.83 0.81
1 2 -18 4.62 0.94
1 -2 18 3.8 0.72
1 -2 17 78.32 4.13
1 2 -17 80.65 5.15
-1 2 17 86.71 4.38
-1 2 17 78.29 4.33
1 -2 17 86.13 4.35
-1 2 17 83.87 4.57
-1 -2 -17 86.08 4.46
1 2 -16 6.24 1.72
-1 2 16 5.07 1.64
-1 2 16 6.23 1.62
1 2 -16 6.89 1.52
-1 -2 -16 4.94 1.11
1 -2 16 7.23 1.54
-1 2 16 3.06 1.54
1 -2 16 5.66 1.33
-1 2 16 10.1 1.71
-1 -2 -16 6.11 1.44
-1 2 15 123.01 6.66
-1 -2 -15 126.47 6.64
1 2 -15 115.24 5.58
-1 -2 -15 121.71 6.1
1 -2 15 116.07 6.11
1 2 -15 111.7 5.89
-1 2 15 116.95 6.25
-1 2 15 119.66 6.7
1 2 -15 125.2 6.65
1 -2 15 104.14 5.4
-1 2 15 116.66 6.29
1 -2 15 117.2 6.42
-1 2 15 125.39 7.21
-1 2 15 113.45 5.64
-1 2 15 109.74 6.89
-1 -2 -14 13.15 1.97
-1 2 14 14.67 2.24
-1 2 14 13.07 2.84
1 -2 14 15.28 2.16
-1 -2 -14 12.61 1.93
-1 -2 -14 13.92 2.33
-1 2 14 15.87 2.38
1 -2 14 14.17 1.83
-1 2 14 13.38 2.44
-1 -2 -14 12.09 1.92
1 -2 14 13.23 2.13
-1 2 14 12.42 2.87
1 2 -14 11.48 1.88
1 2 -14 10.66 1.9
1 -2 14 12.39 2.32
1 2 -14 13.42 2.38
-1 2 14 13.1 1.82
-1 2 13 183 9.74
1 -2 13 192.47 9.31
-1 -2 -13 203.78 8.84
1 -2 13 179 9.02
1 -2 13 187.58 8.79
-1 2 13 175.09 9.77
-1 -2 -13 183.51 9.19
1 2 -13 186.26 8.68
-1 2 13 189.48 9.24
1 2 -13 195.3 9.19
-1 -2 -13 198.1 8.85
-1 2 13 174.37 8.24
1 -2 13 177.97 8.1
1 2 -13 167.61 8.64
-1 2 13 191.09 8.97
1 -2 13 179.27 9.06
1 -2 13 180.11 8.48
-1 -2 -13 192.04 8.63
1 2 -13 179.4 8.11
1 -2 12 434.5 16.94
-1 2 12 449.03 16.14
1 2 -12 430.3 15.82
-1 -2 -12 467.15 17.05
1 -2 12 447.22 15.95
-1 -2 -12 446.53 16.27
1 2 -12 417.16 16.61
-1 2 12 457.92 16.78
-1 -2 -12 432.25 16.19
1 -2 12 437.39 16.94
1 -2 12 436.01 16.79
1 2 -12 434.16 16.41
1 -2 12 445.98 16.47
1 2 -12 462.37 16.87
-1 -2 -12 458.82 16.57
-1 2 12 428.55 17.37
-1 2 12 461.5 18.15
1 2 -11 119.77 6.03
1 -2 11 121.51 6.93
-1 -2 -11 122.4 6.09
-1 -2 -11 119 6.19
1 2 -11 116.91 6.37
1 2 -11 124.33 6.66
-1 2 11 121.67 6.5
1 -2 11 118.97 6.89
1 -2 11 129.67 6.83
-1 2 11 125.31 6.29
-1 -2 -11 115.89 6.25
-1 2 11 126.23 7.69
-1 -2 -11 115.53 6.61
1 2 -11 120.25 6.77
1 -2 11 118.97 6.01
1 -2 11 133.11 6.55
-1 -2 -11 129.74 6.57
1 -2 11 118.51 6.67
1 -2 10 295.83 11.46
-1 -2 -10 318.18 13.21
-1 -2 -10 325.59 12.25
1 -2 10 314.05 12.34
1 -2 10 317.62 11.98
-1 2 10 301.25 11.72
1 -2 10 306.3 12.56
1 2 -10 314.96 12.17
-1 2 10 320.06 13.42
1 2 -10 282.44 12.2
-1 -2 -10 292.03 12.19
1 2 -10 311.77 11.6
-1 2 10 305.12 12.21
-1 2 10 320.52 12.07
-1 -2 -10 308.71 11.8
1 2 -10 305.75 11.94
1 -2 10 312.77 12.72
1 -2 10 311.31 12.37
-1 -2 -10 310.52 11.59
1 -2 9 77.59 4.27
-1 -2 -9 79.29 4.25
-1 2 9 81.84 4.68
1 2 -9 89.19 4.46
1 -2 9 79.71 4.75
1 -2 9 82.05 4.57
-1 -2 -9 77.53 4.66
1 -2 9 86.4 5.22
1 -2 9 82.16 5.17
1 2 -9 85.56 4.05
-1 -2 -9 75.7 4.16
1 2 -9 78.64 4.91
-1 2 9 80.19 5.46
1 -2 9 80.84 4.81
-1 -2 -9 77.02 4.73
1 2 -9 81.19 4.6
1 2 -9 81.61 4.71
-1 2 9 76.47 4.38
-1 -2 -9 81.86 4.44
-1 2 9 83 5.02
-1 -2 -9 78.92 5.4
-1 -2 -8 924.43 29.26
-1 -2 -8 888.12 29.87
1 -2 8 906.51 28.31
1 2 -8 914.33 28.7
-1 -2 -8 923.62 28.27
1 2 -8 920.87 28.83
1 2 -8 883.18 29.17
1 -2 8 918.44 28.63
-1 -2 -8 918.64 28.58
1 -2 8 926.36 29.36
-1 2 8 906.83 29.37
1 -2 8 897.67 30.21
1 2 -8 897.82 27.84
-1 2 8 914.8 27.88
1 2 -8 925.34 27.56
-1 -2 -8 931.45 28.32
1 -2 8 887.69 28.86
-1 2 8 844.36 27.9
1 2 -8 922.23 28.33
-1 -2 -8 906.7 28.51
-1 2 8 899.49 29
-1 2 8 896.74 30.33
-1 -2 -8 910.25 28.3
1 -2 8 948.09 28.01
1 -2 8 904.14 28.54
-1 -2 -8 891.85 28.93
-1 2 8 875.98 28.4
1 -2 8 942.17 29.04
-1 -2 -8 950.34 28.99
1 -2 8 901.16 29.38
1 -2 8 943.31 29.56
1 -2 7 820.74 26.1
1 2 -7 780.45 25.78
-1 -2 -7 828.34 25.25
-1 -2 -7 837.85 27.15
-1 -2 -7 803.69 24.94
-1 2 7 794.47 25.66
-1 -2 -7 822.47 25.84
-1 -2 -7 806.39 25.52
-1 -2 -7 824.54 26.81
1 2 -7 807.46 24.38
-1 2 7 807.93 24.58
-1 -2 -7 806.17 25.18
-1 2 7 803.1 25.15
1 -2 7 787.04 25.19
1 -2 7 807.47 25.92
1 -2 7 770.9 25.39
1 -2 7 817.81 25.06
-1 -2 -7 830.39 25.06
-1 2 7 782.29 26.63
1 -2 7 843.78 26.02
1 2 -7 818.7 25.43
-1 -2 -7 784.24 25.53
1 2 -7 819.24 25.15
1 -2 7 799.68 25.54
1 -2 7 801.96 26.72
1 -2 7 801.35 24.64
1 -2 7 793.85 24.99
1 2 -7 773.32 25.29
-1 -2 -7 808.44 24.95
1 -2 7 814.04 25.31
1 -2 7 792.32 25.93
-1 -2 -6 639.35 20.24
-1 -2 -6 619.91 19.68
-1 2 6 611.86 20.81
-1 2 6 630.43 19.14
-1 -2 -6 635.99 19.62
-1 2 6 616.23 20.16
-1 -2 -6 642.57 19.46
1 -2 6 634.93 19.64
1 2 -6 650.12 19.66
1 -2 6 631.46 19.18
1 -2 6 578.7 20.72
1 -2 6 615.83 20.19
1 2 -6 598.48 19.01
1 -2 5 242.02 8.37
-1 2 5 234.05 9.17
1 -2 5 249.22 9.26
1 2 -5 238.04 7.9
1 2 -5 237.68 8.25
-1 -2 -5 245.24 8.15
1 -2 5 234.85 8.69
-1 2 5 259.66 8.93
-1 -2 -5 238.23 9.1
-1 -2 -5 222.59 8.27
1 -2 5 242.78 7.92
-1 -2 -5 240.01 8.74
1 -2 4 384 12.71
1 -2 4 384.68 12.14
-1 -2 -4 384.43 11.9
1 2 -4 371.25 11.75
1 -2 4 382.21 11.72
-1 2 4 374.06 12.78
-1 -2 -4 369.69 12.42
1 -2 4 372.88 12.33
-1 -2 -4 375.65 13.04
1 2 -4 378 11.99
-1 -2 -4 382.15 12.83
-1 2 4 390.89 12.63
1 -2 3 22.16 1.45
1 -2 3 22.36 1.18
-1 -2 -3 21.68 1.89
1 2 -3 18.14 1.16
-1 -2 -3 19.25 1.16
-1 2 3 16.33 1.58
1 -2 3 24.32 1.69
1 2 -3 20.03 1.24
1 -2 3 15.81 1.28
1 -2 2 4208.55 121.61
1 -2 2 4151.56 121.75
1 -2 2 4406.26 121.41
1 2 -2 3914.29 121.86
-1 -2 -2 3881.14 122.17
-1 -2 -2 4182.5 122.3
1 -2 2 4540.33 121.64
-1 2 2 4401.73 121.85
-1 -2 -1 132.28 4.7
1 -2 1 133.77 4.06
1 -2 1 129.46 4.28
1 -2 1 126.95 4.35
-1 2 1 121.78 4.19
-1 2 1 127.99 4.06
-1 -2 -1 120.11 4.51
1 -2 1 130.39 4.25
1 2 -1 134.31 4.27
1 2 -1 111.01 4.16
1 2 0 268.75 8.32
1 2 0 280.8 8.72
-1 -2 0 260.08 8.51
-1 2 0 267.01 8.18
-1 2 0 270.72 8.4
1 -2 0 270.71 8.42
1 2 0 252.87 8.36
1 -2 0 273.72 8.27
1 -2 0 279.47 8.48
-1 -2 1 136.09 4.48
-1 -2 1 133.15 4.44
-1 2 -1 134.45 4.26
1 2 1 142.29 5.08
-1 -2 1 131.52 4.64
1 2 1 134.19 4.61
1 2 1 121.34 4.25
1 -2 -1 134.55 4.44
-1 2 -1 138.25 4.22
1 -2 -1 128.67 3.99
-1 2 -1 130.56 4.5
1 -2 -2 4557.58 128.73
1 -2 -2 4543.56 128.81
-1 2 -2 4513.34 128.79
-1 -2 2 4642.53 129.33
1 2 2 4587.63 129.27
1 2 2 4565.72 129.4
1 -2 -2 4340.43 128.9
1 2 2 4440.96 128.85
-1 -2 2 4640.24 128.98
1 2 2 4394.48 129.8
-1 2 -2 4354.84 128.95
1 -2 -3 15.89 0.96
1 2 3 18.64 1.28
1 -2 -3 15.06 0.93
-1 2 -3 13.71 0.91
-1 2 -3 14.98 0.96
1 2 3 15.44 1.44
1 -2 -3 14.75 1.04
-1 -2 3 13.73 1.07
-1 -2 3 14.18 0.98
1 -2 -4 501.69 15.58
-1 -2 4 493.08 15.53
1 2 4 511.76 15.66
1 -2 -4 514.4 15.6
-1 2 -4 496.69 15.25
1 -2 -4 522.54 15.28
-1 2 -4 499.93 15.72
1 2 4 480.54 16.31
-1 2 -5 244.83 5.14
1 2 5 240.99 5.09
1 2 5 251.54 4.91
1 -2 -5 245.39 5.03
-1 -2 5 239.64 4.38
1 2 5 238.65 6.42
1 -2 -5 263.53 5.29
-1 2 -5 246.93 4.23
-1 -2 5 225.38 5.59
1 -2 -5 255.19 4.58
-1 -2 6 687.67 21.7
-1 -2 6 697.45 21.7
1 -2 -6 701.7 21.45
1 2 6 734.58 21.83
-1 -2 6 709.77 21.32
1 2 6 705.82 21.88
1 2 6 717.51 23.15
1 -2 -6 701.82 21.85
1 -2 -6 704.32 21.13
-1 2 -6 707.8 22.07
-1 2 -6 704.86 21.87
-1 2 -6 688.34 21.17
-1 2 -7 809.52 25.96
1 2 7 814.76 25.77
-1 -2 7 832.05 25.83
-1 -2 7 822.93 26.38
1 -2 -7 849.33 25.08
-1 -2 7 836.94 26.14
-1 2 -7 818.81 24.62
-1 2 -7 805.13 27.18
1 2 7 853.1 27.11
-1 -2 7 825.08 25.33
-1 2 -7 820.72 25.43
-1 2 -7 739.97 25.44
1 2 7 775.93 26.92
-1 2 -7 820.12 27.18
-1 -2 7 847.71 24.81
1 -2 -7 825.47 24.59
-1 2 -7 807.59 27.29
-1 2 -7 790.49 26.51
-1 2 -7 775.65 25.18
1 2 7 801.07 25.58
1 2 7 792.49 25.79
-1 2 -7 835.96 25.88
-1 2 -7 856.78 25.82
1 2 7 841.58 25.51
1 2 7 833.79 25.44
1 -2 -7 817.98 25.6
1 -2 -7 823.24 25.46
-1 -2 7 828.35 25.33
-1 2 -8 965.31 28.83
-1 -2 8 927.3 29.46
1 2 8 945.8 28.47
-1 2 -8 928.49 28.34
1 -2 -8 919.1 28.45
1 2 8 884.21 29.96
-1 2 -8 925.82 29.09
1 2 8 922.95 28.82
-1 -2 8 940.69 28.26
1 2 8 909.1 28.52
-1 -2 8 918.09 28.84
-1 2 -8 816.74 27.85
1 -2 -8 896.64 28.37
-1 2 -8 905.6 28.6
1 2 8 910.3 29.02
1 2 8 895.2 29.24
1 2 8 904.04 30.22
-1 -2 8 914.07 28.25
-1 2 -8 887.17 30.22
-1 2 -8 947.35 28.93
1 2 8 929.27 28.44
-1 2 -8 889.07 29.57
-1 -2 8 914.95 28.6
-1 2 -8 882.45 30.2
1 2 8 942.17 28.81
1 -2 -8 910.69 28.85
-1 -2 8 907.26 29.17
-1 2 -8 875.08 27.25
1 -2 -8 915.79 28.06
-1 2 -8 907.51 30.26
-1 -2 8 890.31 28.16
1 -2 -8 925.34 28.58
-1 2 -9 76.82 5.46
1 -2 -9 79.45 4.37
-1 2 -9 66.28 4.82
1 -2 -9 79.24 4.65
-1 2 -9 73.65 5.35
-1 2 -9 71.05 4.53
1 2 9 68.94 4.71
1 2 9 74.1 4.68
-1 -2 9 75.9 4.61
1 2 9 79.7 4.61
1 2 9 73.63 4.88
1 2 9 77.17 4.51
-1 -2 9 78.29 5.02
1 2 9 77.77 4.36
1 -2 -9 78.74 4.17
-1 2 -9 76.28 4.56
-1 -2 9 80.63 4.24
-1 -2 9 76.31 4.87
1 -2 -9 80.29 4.39
-1 2 -9 78.66 4.17
-1 2 -9 81.01 5.55
1 -2 -9 77.49 4.1
-1 -2 9 74.46 4.43
1 2 10 301.9 12.09
1 2 10 310.4 12.43
1 2 10 318.38 12.2
-1 2 -10 295.44 13.18
-1 -2 10 296.81 11.5
-1 2 -10 310.04 12.31
-1 -2 10 318.01 12.89
-1 2 -10 308.58 13.42
1 -2 -10 313.58 11.4
1 -2 -10 314.78 12.29
-1 -2 10 315.42 12.3
1 -2 -10 306.06 11.81
-1 2 -10 319.1 12.99
-1 2 -10 309.32 12.32
1 -2 -10 308.24 11.44
-1 2 -10 314.64 13.42
1 -2 -10 310.41 11.82
-1 -2 10 318.12 12.67
1 2 10 305.52 12.72
1 2 10 305.63 12.61
-1 2 -11 110.12 6.7
1 -2 -11 107.81 5.88
1 2 11 105.95 6.07
1 -2 -11 112.26 5.54
-1 -2 11 103.78 6.6
1 2 11 104.11 6.03
1 -2 -11 104.76 5.82
1 2 11 104.96 6.33
-1 -2 11 116.54 6.69
1 2 11 105.56 6
-1 2 -11 107.42 6.27
1 -2 -11 108.86 6.16
-1 -2 11 101.45 6.63
1 2 11 117.13 6.76
-1 -2 11 106.64 5.61
-1 -2 11 116.43 7.03
1 -2 -11 107.01 5.44
-1 -2 11 113.29 6.32
1 2 11 114.91 6.7
-1 -2 12 428.57 16.95
1 -2 -12 441.21 15.88
-1 -2 12 431.68 17.03
1 2 12 438.53 16.24
1 2 12 412.21 16.63
1 -2 -12 419.41 15.09
1 -2 -12 433.6 16.3
-1 -2 12 437.19 16.39
-1 2 -12 456.77 16.63
1 2 12 400.06 16.05
-1 2 -12 423.93 16.9
-1 -2 12 422.08 16.67
1 2 12 440.81 16.65
1 2 12 422.81 16.01
-1 -2 12 398.35 16.78
1 2 12 401.6 16.64
-1 -2 12 436.28 15.57
-1 -2 13 180.19 9.15
1 2 13 195.34 9.08
-1 -2 13 177.29 9.63
-1 -2 13 188.46 9.19
1 -2 -13 192.98 8.73
-1 -2 13 182.83 8.44
1 2 13 186.19 8.84
1 2 13 194.38 9.42
-1 2 -13 181.75 9.44
-1 2 -13 192.42 9.29
1 -2 -13 206.44 9.1
-1 -2 13 179.69 9.56
1 -2 -13 173.05 7.8
-1 -2 13 179.57 9.63
1 2 13 184.24 9.52
1 -2 -13 197.75 9.2
1 2 13 185.6 8.72
1 2 13 193.08 9.55
-1 -2 14 3.22 2.06
-1 -2 14 5.77 2.33
-1 2 -14 4.49 1.64
-1 -2 14 7.58 1.53
-1 2 -14 3.87 1.7
1 -2 -14 4.26 1.4
-1 -2 14 3.4 2.15
1 2 14 6.01 1.62
-1 -2 14 6.43 1.94
1 2 14 4.81 1.98
1 -2 -14 6.33 1.52
-1 -2 14 6.1 2
1 2 14 5.75 1.77
1 2 14 3.75 1.33
-1 -2 15 109.58 6.37
-1 2 -15 117.25 6.34
-1 -2 15 107.49 5.6
-1 2 -15 99.13 6.11
-1 -2 15 102.35 6.42
-1 -2 15 111.24 6.62
1 -2 -15 112.02 6.2
1 2 15 107.82 5.8
1 2 15 114.74 6.05
1 -2 -15 118.3 5.93
1 2 15 112.68 6.21
1 2 16 6.24 1.3
-1 -2 16 7.02 1.26
-1 2 -16 6.93 1.54
-1 -2 16 7.13 1.66
1 -2 -16 5.22 1.18
1 -2 -16 5.25 1.27
-1 -2 16 4.07 1.59
-1 2 -16 6.58 1.64
-1 -2 16 5.28 1.48
-1 2 -16 4.61 1.24
-1 -2 16 4.77 1.65
1 2 16 7.31 1.32
-1 -2 17 82.97 4.51
1 2 17 79.66 3.92
-1 -2 17 78.48 4.02
1 -2 -17 82.86 4.24
-1 -2 17 72.48 3.66
-1 2 -17 88.69 4.28
-1 2 -17 93.48 4.8
1 2 18 8.16 1.08
-1 2 -18 8.34 1.34
-1 -2 18 8.49 1.17
-1 3 18 14.82 1.25
-1 3 17 23.44 1.97
1 -3 17 21.78 1.82
-1 -3 -17 22.54 1.88
1 3 -17 28.01 2.78
-1 3 17 22.29 2.14
1 -3 17 21.47 1.96
-1 3 17 25.79 2.12
-1 -3 -16 9.8 1.49
1 -3 16 12.35 1.82
-1 3 16 11.71 1.9
-1 3 16 9.72 1.9
1 3 -16 8.96 1.98
-1 3 16 8.93 1.86
-1 -3 -16 11.54 1.68
1 -3 16 10.71 1.52
-1 3 16 11.12 1.75
-1 3 16 10.75 1.7
1 -3 15 23.67 2.44
-1 3 15 22.03 3.04
-1 -3 -15 28.74 2.82
-1 3 15 23.47 3.07
1 3 -15 23.74 3.36
1 3 -15 27.91 2.91
1 -3 15 23.89 2.68
-1 3 15 25.87 2.89
-1 3 15 24.49 2.33
1 3 -15 21.01 2.27
1 3 -15 26.52 2.16
-1 3 15 25.22 2.73
-1 -3 -15 21.75 2.43
-1 3 14 0.86 1.88
-1 -3 -14 1.27 1.28
1 3 -14 1.08 1.16
1 -3 14 2.11 1.33
1 3 -14 0.99 1.07
1 3 -14 1.8 1.29
1 -3 14 2.04 1.5
-1 -3 -14 0.82 0.96
1 -3 14 1.12 0.99
-1 3 14 2.27 1.45
-1 -3 -14 2.21 1.09
-1 3 14 1.02 2.02
1 -3 14 2.01 0.82
-1 3 14 4.66 1.93
1 3 -14 1.91 0.93
-1 3 14 1.8 1.04
1 3 -13 322.48 13.42
-1 3 13 322.09 14.67
-1 3 13 310.57 13.9
-1 -3 -13 326.21 13.17
1 -3 13 306.78 12.02
1 3 -13 331.86 12.2
-1 3 13 313.23 13.56
1 -3 13 317.4 13.39
-1 3 13 328.32 13.32
-1 -3 -13 322.11 13.27
-1 -3 -13 353.4 13.27
1 3 -13 295.15 13.21
-1 3 13 319.79 12.71
-1 3 13 316.24 13.96
1 3 -13 325.75 13.15
1 -3 13 314.22 12.72
1 -3 13 333.51 12.9
1 -3 12 190.86 9.41
-1 3 12 187.06 10.27
1 -3 12 181.07 9.11
1 -3 12 181.42 8.08
1 3 -12 197.06 9.05
1 -3 12 184.96 8.57
1 -3 12 184.23 9.37
-1 -3 -12 180.81 8.97
-1 -3 -12 186.2 8.38
-1 3 12 191 9.04
-1 -3 -12 194.37 8.85
-1 3 12 179.89 9.16
-1 -3 -12 182.35 8.93
-1 3 12 186.98 8.68
1 3 -12 173.67 9.17
1 -3 12 189.45 8.78
-1 -3 -12 195.19 8.59
-1 3 12 185.98 9.65
1 3 -12 193.79 9.22
1 -3 11 153.14 7.28
-1 -3 -11 156.01 7.73
1 3 -11 144.17 7.46
1 -3 11 137.81 7.94
-1 3 11 149.8 8.83
1 -3 11 144.66 6.79
-1 -3 -11 138.93 6.96
1 3 -11 127.87 7.59
1 3 -11 148.87 7.61
1 -3 11 136.03 7.77
1 -3 11 142.58 7.63
-1 3 11 149.28 7.29
-1 -3 -11 147.85 7.29
-1 -3 -11 151.6 7.67
-1 -3 -11 152.9 7.12
-1 3 11 154.58 7.68
1 -3 11 151.96 7.48
1 3 -10 10.35 2.16
-1 3 10 10.6 2.79
1 -3 10 7.94 1.34
-1 3 10 9.48 1.75
1 -3 10 8.53 1.84
-1 -3 -10 9.98 1.91
-1 3 10 10.11 1.71
1 3 -10 7.63 1.66
1 -3 10 10.28 1.63
1 3 -10 10.87 1.87
-1 3 10 6.89 2.06
1 3 -10 10.25 1.45
-1 -3 -10 11.6 1.96
-1 -3 -10 10.25 1.69
1 -3 10 11.11 2.27
-1 3 10 8.38 1.37
1 -3 10 10.54 2.28
-1 -3 -10 7.8 1.45
1 3 -9 390.31 14.59
1 3 -9 399.85 14.63
-1 -3 -9 392.52 14.75
-1 -3 -9 383.29 15.24
-1 3 9 389.08 13.87
1 -3 9 410.29 14.35
-1 3 9 388.94 14.4
-1 -3 -9 401.51 14.47
1 -3 9 422.89 15.51
1 -3 9 402.68 14.03
1 3 -9 404.61 13.96
1 -3 9 401.15 15.27
1 -3 9 411.6 14.9
-1 3 9 380.94 15.08
1 -3 9 397.44 14.54
-1 3 9 403.21 15.57
-1 -3 -9 401.53 14.18
1 3 -9 400.07 15.21
1 -3 8 62.39 3.64
-1 -3 -8 55.27 3.9
-1 3 8 58.42 3.74
1 3 -8 61.86 3.48
1 -3 8 64.94 4.38
-1 -3 -8 60.7 3.99
-1 3 8 69.83 4.84
-1 -3 -8 64.42 4.91
1 3 -8 60.48 3.31
1 -3 8 67.89 3.93
1 -3 8 67.07 3.65
1 -3 8 57.54 3.9
-1 3 8 62.95 4.41
-1 -3 -8 61.72 4.48
-1 -3 -8 62.31 4.12
-1 3 8 67.19 4.68
1 3 -8 55.38 3.78
-1 -3 -8 66.63 3.73
-1 3 8 55.32 4.06
1 3 -8 63.13 4.31
-1 -3 -8 66.37 3.92
-1 3 8 63.85 3.54
1 -3 8 64.78 4.61
1 -3 8 60.77 3.34
-1 -3 -8 63.69 3.64
1 -3 8 64.32 4.45
1 -3 8 56.93 3.59
1 -3 8 61.36 3.99
-1 3 7 252.7 10.85
1 -3 7 275.65 10
-1 -3 -7 263.82 11.45
-1 3 7 270.65 9.94
-1 -3 -7 267.96 10.29
-1 3 7 257.25 10.46
1 -3 7 260.86 10.07
-1 -3 -7 249.44 11.01
-1 3 7 254.77 10.84
1 -3 7 267.79 9.31
1 3 -7 241.1 10.33
1 3 -7 253.54 9.17
1 -3 7 263.28 10.6
-1 -3 -7 274.02 9.61
1 -3 7 273.23 9.97
1 -3 7 260.9 10.76
1 -3 7 262.56 9.72
-1 3 7 255.73 9.46
-1 -3 -7 281.24 9.93
1 3 -7 278.55 10.36
1 3 -7 257.82 10
-1 -3 -7 274.13 9.77
-1 -3 -7 269.5 10.25
1 -3 7 258.61 9.49
1 -3 7 256.36 10.4
1 3 -7 271.35 9.79
-1 3 7 254.53 10.58
-1 -3 -7 265.93 9.93
-1 -3 -7 242.01 9.93
1 -3 7 257.03 10.13
1 -3 7 281.23 9.82
1 -3 7 272.43 10.44
-1 -3 -7 255.14 9.6
-1 3 6 38.74 2.68
-1 3 6 34.71 2.95
1 -3 6 39.78 2.87
1 3 -6 43.2 2.59
1 3 -6 36.99 2.67
-1 -3 -6 36.86 3.42
-1 3 6 36.1 3.2
-1 -3 -6 44.56 2.66
1 -3 6 37.35 2.47
1 3 -6 39.83 2.3
-1 -3 -6 43.39 2.98
1 -3 6 36.53 2.94
1 3 -6 42.44 2.84
1 -3 6 43.73 3.26
1 -3 6 36.84 3.17
-1 -3 -6 39.12 3.31
-1 -3 -6 38.7 2.83
1 3 -6 36.49 2.93
-1 -3 -6 33.72 3.48
-1 -3 -6 39.52 2.54
1 -3 6 37.2 2.48
1 -3 6 39.75 2.83
1 -3 6 38.85 2.23
-1 -3 -6 37.87 2.64
-1 3 6 44.57 3.36
-1 3 6 41.49 3.29
-1 -3 -5 2561.26 72.48
-1 3 5 2519.22 72.95
1 -3 5 2289.09 71.39
1 -3 5 2535.91 72.73
1 3 -5 2471.1 71.62
1 -3 5 2323.37 72.22
1 3 -5 2621.82 72.53
1 3 -5 2389.38 71.83
1 -3 5 2478.25 72.11
-1 3 5 2509.47 72.78
-1 -3 -5 2571.27 72.08
1 -3 4 253.79 9.02
1 -3 4 258.32 8.36
1 3 -4 258.06 9.07
1 3 -4 229.3 8.5
-1 3 4 262.69 9.16
1 3 -4 255.24 8.64
-1 3 4 265.27 9.53
1 -3 4 247.93 8.86
-1 -3 -4 253.46 9.67
1 3 -4 246.18 8.53
1 -3 4 263.04 8.9
-1 -3 -4 258.98 8.81
-1 -3 -3 1042.14 11.81
1 3 -3 1086.22 10.41
1 -3 3 1058.98 9.4
-1 3 3 1106.37 9.75
1 -3 3 1110.64 9.25
-1 3 3 1109.22 9.85
1 -3 3 1116.11 9.79
1 -3 3 1096.63 8.22
1 -3 2 684.91 21.31
-1 3 2 713.46 21.3
1 3 -2 681.31 21.73
-1 -3 -2 686.21 22.06
1 -3 2 735.74 21.7
1 3 -2 716.87 21.32
-1 3 2 713.14 21.57
1 -3 2 703.67 21.38
1 -3 2 705.49 21.35
1 -3 2 774.52 21.05
1 -3 1 162.25 5.68
1 -3 1 171.58 5.84
1 -3 1 169.54 5.76
1 3 -1 167.18 5.94
-1 -3 -1 163.04 6.02
-1 3 1 169.39 5.13
-1 3 1 171.88 5.76
1 -3 1 161.06 5.9
1 -3 0 148.18 5.14
-1 3 0 143.78 5.02
-1 3 0 143.91 5.23
1 -3 0 148.13 5.26
1 3 0 156.49 5.68
-1 -3 0 145.63 5.29
1 -3 0 156.22 5.32
-1 -3 0 145.14 5.25
1 3 0 144.93 4.98
-1 -3 0 149.4 5.26
1 3 1 207.93 7.27
-1 -3 1 192.42 6.63
1 -3 -1 199.28 6.55
1 -3 -1 189.71 5.87
1 -3 -1 200.25 6.7
1 3 1 174.33 6.45
1 3 1 196.43 6.4
-1 3 -1 183.19 6.07
-1 3 -1 198.38 6.3
-1 -3 1 199.61 6.56
1 3 2 727.18 21.86
-1 -3 2 725.27 21.62
-1 -3 2 728.18 21.86
1 -3 -2 730.83 21.58
-1 3 -2 730.19 21.38
1 -3 -2 696.59 21.14
-1 -3 2 729.35 21.01
-1 -3 2 679.49 21.44
-1 3 -2 732.44 21.38
1 3 2 721.08 21.4
1 3 2 724.93 22.58
1 -3 -3 1112.24 33.37
-1 -3 3 1123.53 33.5
1 -3 -3 1142.1 33.45
-1 3 -3 1110.8 33.46
1 3 3 1124.88 33.48
-1 -3 3 1123.44 33.6
-1 3 -3 1196.69 33.65
1 3 3 1151.04 34.06
1 -3 -3 1145.46 33.54
-1 -3 3 1142.22 33.8
1 3 3 1184.15 33.99
-1 3 -3 1134.03 33.42
1 3 4 217.63 8.06
-1 -3 4 216.49 7.62
-1 -3 4 214.57 7.56
-1 3 -4 227.49 7.79
1 -3 -4 220.5 7.29
-1 3 -4 204.78 7.15
-1 -3 4 213.38 7.38
1 3 4 221.53 7.85
-1 3 -4 213.9 7.32
1 -3 -4 221.03 7.35
1 -3 -4 222.01 7.41
-1 3 -5 2203.75 66.03
1 3 5 2292.24 67.48
-1 3 -5 2319.82 66.85
1 -3 -5 2321.31 66.26
-1 -3 5 2238.26 66.62
-1 -3 5 2255.58 67.19
1 -3 -5 2265.11 66.31
1 3 5 2312.47 67.04
1 -3 -5 2294.59 66.59
-1 -3 5 2338.37 66.47
-1 -3 6 42.88 2.56
1 -3 -6 41.14 2.69
1 3 6 42.78 2.56
-1 -3 6 42.6 3.16
-1 3 -6 45.1 2.71
-1 -3 6 40.88 2.82
1 3 6 40.67 2.71
-1 -3 6 43.23 2.98
1 -3 -6 44.25 2.41
1 3 6 35.63 2.73
-1 3 -6 39.74 3.77
1 3 6 40.31 3.47
-1 -3 6 43.81 2.39
1 3 6 41.12 3.5
-1 3 -6 43.31 2.13
1 -3 -6 42.33 2.87
-1 3 -6 41.28 2.71
1 -3 -6 44 2.69
1 -3 -6 48.9 2.92
1 3 6 44.89 3.23
1 -3 -6 41.21 2.89
-1 3 -6 37.56 3.7
-1 3 -7 283.84 9.09
-1 3 -7 272.42 11.06
1 -3 -7 270.15 10.22
1 3 7 295.56 10.1
1 -3 -7 282.04 9.38
1 3 7 277.52 11.14
1 3 7 272.89 11.43
-1 -3 7 263.71 10.31
-1 -3 7 288.9 10.03
-1 3 -7 262.11 11.5
1 3 7 276.37 11.43
-1 -3 7 281.3 10.82
-1 -3 7 279.71 10.04
1 -3 -7 261.09 9.64
-1 -3 7 280.84 10.51
1 -3 -7 272.86 9.65
-1 3 -7 253.69 11.51
1 3 7 282.16 10.27
-1 -3 7 295.22 9.67
-1 -3 7 269.52 10.59
-1 -3 7 263.99 10.78
1 -3 -7 263.88 10.52
-1 -3 7 275.9 10.22
-1 3 -7 259.93 10.91
-1 3 -7 291.71 10.18
-1 3 -7 261.68 11.7
-1 3 -7 287.01 10.39
-1 -3 7 265.22 9.63
1 -3 -7 274.69 9.69
-1 -3 8 52.03 3.67
1 -3 -8 54.79 3.16
-1 -3 8 54.45 3.03
-1 -3 8 56.25 3.81
-1 3 -8 54.38 4.61
1 3 8 55.53 3.55
1 3 8 60.21 3.78
1 3 8 62.33 4.04
-1 -3 8 50.19 4.15
1 3 8 56.54 3.83
-1 3 -8 56.54 4.07
-1 3 -8 50.38 3.69
-1 -3 8 57.36 3.71
-1 3 -8 56.55 4.66
-1 3 -8 56.47 3.42
-1 -3 8 59.59 4.07
1 3 8 54.56 4.46
-1 -3 8 54.39 3.2
1 -3 -8 61.47 3.54
1 -3 -8 58.78 3.71
-1 3 -8 60.74 4.38
-1 3 -8 59.3 4.82
-1 -3 8 58.65 3.46
1 -3 -8 57.75 3.23
-1 3 -8 56.87 3.73
-1 -3 9 386.02 14.31
-1 -3 9 369.78 13.97
1 3 9 365.53 14.16
1 -3 -9 385.92 13.97
-1 -3 9 387.47 14.32
1 3 9 409.94 15.66
-1 -3 9 390.78 15
1 -3 -9 388.56 13.2
-1 3 -9 372.34 15.63
1 3 9 373.48 14.31
1 3 9 381.64 14.44
1 3 9 373.25 13.82
-1 3 -9 372.86 14.95
-1 3 -9 381.77 15.58
-1 -3 9 367.73 13.21
-1 3 -9 384.68 14.28
1 3 9 372.05 14.1
1 -3 -9 360.04 13.46
1 3 9 382.32 14.09
-1 -3 9 382.02 14.49
-1 3 -9 390.62 14.13
1 3 10 12.03 1.96
1 -3 -10 11.39 1.77
1 3 10 12.95 2.33
1 -3 -10 15.86 2.02
1 3 10 13.05 2.84
-1 3 -10 15.47 2.26
-1 3 -10 15.37 2.54
1 3 10 15.58 2.42
1 3 10 13.64 2.2
1 -3 -10 14.5 2
-1 -3 10 14.05 2.13
1 -3 -10 14.9 2.17
-1 -3 10 12.7 2.18
1 3 10 14.39 2.1
-1 -3 10 11.94 2.41
1 3 10 11.38 1.76
-1 3 -10 12.68 1.99
-1 -3 10 11.69 2.2
-1 -3 10 12.21 1.66
-1 -3 10 11.14 2.14
1 -3 -10 14.76 1.74
-1 -3 10 15.41 2.74
1 3 11 148.04 7.95
-1 3 -11 150.42 8.41
-1 -3 11 155.74 8.18
1 3 11 147.6 7.38
-1 3 -11 161.74 8.08
-1 -3 11 146.44 6.95
1 -3 -11 161.36 6.91
-1 -3 11 153.97 8.46
-1 -3 11 148.41 8.5
1 -3 -11 163.31 8.04
1 3 11 161.15 7.91
1 -3 -11 147.43 7.09
-1 -3 11 148.4 7.92
1 3 11 162.85 7.98
-1 3 -11 160.14 7.95
1 3 11 158.43 8.19
-1 -3 11 151.38 7.72
1 -3 -11 148.92 7.22
1 -3 -11 164.2 7.7
1 3 11 155.74 8.12
-1 3 -12 224.64 9.87
1 3 12 199.51 9.34
1 -3 -12 199.49 8.58
1 -3 -12 202.71 8.82
1 3 12 192.39 9.56
1 -3 -12 193.57 8.12
1 3 12 192.32 9.34
1 -3 -12 205.01 9.59
-1 3 -12 203.77 9.5
-1 -3 12 200.41 10.19
1 -3 -12 188.32 9.01
-1 -3 12 186.77 9.53
-1 -3 12 189.68 9.88
1 3 12 204.33 9.3
-1 3 -12 194.03 9.96
1 3 12 201.06 9.64
-1 -3 12 192.38 8.51
1 3 12 184.38 9.47
1 3 13 339.55 13.89
1 -3 -13 340.48 13.8
1 -3 -13 326.17 12.44
-1 -3 13 303.43 13.07
1 3 13 308.21 13.71
-1 3 -13 340.4 13.89
-1 3 -13 347.94 13.95
1 3 13 348.69 13.74
1 3 13 344.97 13.55
1 3 13 322.18 13.42
1 3 13 331.21 13.71
-1 -3 13 331.45 12.59
-1 3 -13 315.05 14.07
-1 -3 13 339.8 14.35
1 -3 -13 342.23 12.92
-1 -3 13 322.81 14.27
1 -3 -14 5.28 1.28
1 3 14 6.01 1.56
-1 3 -14 3.33 1.59
1 3 14 6.76 1.89
-1 -3 14 0.67 1.92
-1 3 -14 3.18 1.53
1 3 14 3 1.22
1 -3 -14 4.48 1.41
-1 3 -14 4.51 1.73
1 3 14 2.44 1.42
1 3 14 4.41 1.75
-1 -3 14 5.19 2.11
-1 -3 14 4.75 1.23
1 -3 -14 2.74 0.91
-1 -3 14 4.21 1.66
1 3 14 3.78 1.66
-1 -3 15 19.16 1.99
1 3 15 19.28 2.41
-1 3 -15 15.6 2.43
-1 3 -15 17.09 2.36
1 3 15 18.48 2.22
1 -3 -15 17.63 2.31
1 3 15 17.31 2.02
1 3 15 19.03 2.41
-1 -3 15 17.5 2.7
1 -3 -15 18.75 2.01
-1 -3 15 16.94 2.43
-1 -3 15 16.29 2.55
1 3 16 10.95 1.55
-1 -3 16 10.85 1.94
1 -3 -16 10.89 1.66
-1 3 -16 7.98 1.49
-1 3 -16 12.16 1.88
-1 -3 16 11.29 1.34
-1 -3 16 11.2 1.82
1 3 17 18.92 1.68
1 -3 -17 24.5 2.06
-1 -3 17 22.04 2.09
-1 -3 17 18.83 1.73
-1 3 -18 16.39 1.72
-1 -3 18 14.94 1.37
1 4 -17 11.06 1.77
-1 4 17 12.07 1.42
-1 4 17 13.21 1.47
1 -4 17 10.52 1.08
-1 -4 -17 8.72 1.06
1 -4 17 10.92 1.33
-1 -4 -16 31.29 2.56
-1 -4 -16 36.7 2.57
-1 4 16 33.7 2.58
-1 4 16 29.02 2.17
-1 4 16 32.09 2.72
-1 4 16 29 2.6
-1 4 16 34 2.75
1 -4 16 33.9 2.75
1 -4 16 32.67 2.4
1 4 -16 31.76 3.34
-1 -4 -15 31.42 2.82
-1 -4 -15 32.76 2.9
-1 -4 -15 32.24 2.84
1 -4 15 32.47 2.98
-1 4 15 29.74 3.1
-1 4 15 30.14 2.98
1 -4 15 29.06 2.55
-1 4 15 27.54 3.08
1 4 -15 24.56 2.56
-1 4 15 31.01 3.2
-1 4 15 33.81 3.04
-1 4 15 29.71 2.57
1 4 -15 30.46 3.69
1 4 -14 108.18 5.16
1 4 -14 93.19 5.95
-1 4 14 117.11 6.39
1 -4 14 105.72 5.78
-1 4 14 114.38 6.78
-1 4 14 106.69 6.61
-1 -4 -14 98.15 6.07
-1 4 14 110.24 6.29
1 -4 14 111.02 6.33
-1 -4 -14 112.03 6.12
1 -4 14 107.89 5.76
-1 4 14 114.81 6.62
-1 -4 -14 118.98 6.23
1 4 -14 107.71 7.62
-1 4 14 104.03 5.82
-1 4 13 130.91 7.76
-1 -4 -13 138.76 7.49
1 -4 13 136.11 6.92
-1 -4 -13 144.91 7.07
1 -4 13 130.63 7.04
1 4 -13 131.84 7.3
-1 4 13 146.22 7.58
-1 4 13 135.04 7.08
1 -4 13 134.63 6.29
-1 -4 -13 141.39 7.34
1 -4 13 140.83 7.57
-1 -4 -13 145.31 7.34
1 4 -13 119.46 7.31
-1 4 13 133.04 7.75
1 4 -13 139.15 6.39
1 4 -13 129.13 7.35
-1 4 13 149.55 7.91
-1 4 12 63.5 5.22
-1 4 12 68.38 5.21
-1 -4 -12 64.24 4.75
-1 -4 -12 66.64 4.51
-1 4 12 60 4.44
1 4 -12 61.31 3.97
-1 4 12 66.25 4.9
1 -4 12 58.96 4.77
1 4 -12 69.14 4.95
-1 -4 -12 69.97 4.73
1 4 -12 63.46 4.98
1 -4 12 63.09 4.39
1 -4 12 62.78 4.64
-1 -4 -12 65.81 4.88
1 -4 12 67.11 4.07
-1 -4 -11 13.15 2.35
-1 -4 -11 18.84 2.32
-1 4 11 17.51 2.04
-1 -4 -11 19.51 2.68
1 4 -11 15.11 2.47
1 4 -11 17.76 2.11
1 -4 11 15.95 1.91
-1 4 11 14.23 2.17
1 -4 11 17.78 2.18
-1 4 11 13.44 2.34
1 4 -11 14.32 2.5
1 -4 11 16.39 2.47
-1 4 11 15.5 2.88
-1 -4 -11 18.86 2.43
1 -4 11 15.61 2.5
1 4 -10 176.28 9.07
1 4 -10 179.59 8.64
-1 -4 -10 178.05 8.16
-1 4 10 177.41 7.82
1 -4 10 179.56 8.49
1 -4 10 178.32 7.74
-1 4 10 155.28 9.43
-1 -4 -10 180.06 8.44
1 -4 10 183.03 8.12
1 -4 10 172.98 8.34
-1 -4 -10 186.97 8.96
1 -4 10 178.37 9.08
1 4 -10 184.28 7.81
-1 4 10 183.03 9.53
1 -4 10 196.91 8.92
-1 4 10 181.03 8.41
-1 -4 -10 174.06 8.47
-1 -4 -9 12.63 2.12
1 -4 9 10.59 2.08
-1 4 9 13.1 2.76
1 4 -9 10.1 2.12
-1 -4 -9 10.02 1.58
-1 4 9 10.93 1.53
1 -4 9 9.7 2.27
-1 -4 -9 11.81 1.84
-1 4 9 9.3 1.78
-1 4 9 12.44 2.61
1 -4 9 12.7 2.03
1 4 -9 10.51 1.51
1 -4 9 14.07 1.96
1 -4 9 9.67 1.43
-1 -4 -9 11.37 2
1 -4 9 11.88 1.63
1 -4 9 9.8 1.95
1 4 -9 11.17 1.99
-1 4 9 10.17 2.35
1 -4 9 10.82 2
1 4 -8 0.93 0.71
-1 -4 -8 2.53 1
-1 4 8 1.18 0.71
1 4 -8 1.69 0.94
1 -4 8 2.53 1.29
1 4 -8 1.74 0.74
1 -4 8 1.53 0.73
1 -4 8 1.47 1.31
1 -4 8 0.54 1.32
1 4 -8 0.98 1.19
1 -4 8 1.38 1.11
-1 -4 -8 -0.17 1.75
1 -4 8 0.37 1.17
-1 -4 -8 1.59 1.16
-1 4 8 0.45 1.53
1 -4 8 0.39 1.37
-1 4 8 1.53 1.07
1 4 -8 0.24 0.92
1 -4 8 1.77 1.07
-1 -4 -8 1.11 1.18
-1 4 7 341.18 13.07
1 4 -7 347.22 12.6
-1 -4 -7 352.51 13.99
1 -4 7 338.12 12.28
1 -4 7 352.61 13.02
-1 -4 -7 319.93 12.18
1 -4 7 336.15 12.75
-1 4 7 327.91 11.99
1 4 -7 340.43 11.72
-1 4 7 347.9 12.59
-1 -4 -7 339.18 12.56
1 4 -7 330.56 12.15
-1 -4 -7 337.66 12.72
1 4 -7 333.97 11.8
-1 -4 -7 370.17 14.38
-1 4 7 358.52 14.01
1 4 -7 321.94 13.05
1 -4 7 336.27 11.9
1 -4 7 335.84 11.73
1 -4 7 360.24 12.74
-1 -4 -7 328.13 12.19
1 -4 7 352.17 13.26
1 4 -7 324.65 12.34
1 -4 7 347.44 13.02
-1 4 7 356.28 13.71
1 4 -7 332.38 12.67
1 4 -7 347.2 13.23
1 -4 7 342.81 12.11
1 -4 7 332.03 12.67
1 4 -7 339.89 11.97
1 -4 6 89.33 4.7
1 4 -6 77.77 4.41
1 4 -6 83.42 4.58
1 4 -6 90.47 4.19
1 4 -6 77.16 4.98
1 -4 6 86.67 4.69
-1 -4 -6 83.03 4.5
1 -4 6 82.06 4.87
1 4 -6 86.72 4.52
1 -4 6 83.2 4.8
-1 4 6 83.38 5.09
-1 4 6 82.52 5.19
1 -4 6 81.22 4.16
1 4 -6 83.4 4.02
-1 4 6 82.16 4.17
1 4 -6 93.37 4.77
-1 4 6 92.55 4.6
1 -4 6 85.09 4.1
-1 -4 -6 90.61 4.44
1 -4 6 84.68 4.9
1 4 -6 83.58 4.22
-1 -4 -6 78.61 5.24
1 -4 6 93 4.48
1 4 -6 82.81 4.92
-1 -4 -6 79.2 4.24
-1 -4 -6 85.93 5.62
-1 4 6 80.1 4.28
-1 -4 -6 82.94 4.57
-1 4 6 79.72 5.4
-1 4 6 86.47 4.77
1 -4 6 98 5.52
1 4 -6 90 4.19
1 -4 6 81.74 4.59
1 -4 6 79.62 3.88
1 -4 6 80.97 4.53
-1 4 6 81.04 4.72
-1 -4 -5 758.98 22.93
-1 4 5 704.65 22.98
-1 -4 -5 709.3 23.67
1 -4 5 743.02 23.32
1 -4 5 731.38 23.59
1 4 -5 691.69 23.1
1 4 -5 713.42 22.95
-1 4 5 733.28 22.99
1 -4 5 722.75 22.54
-1 4 5 701.27 22.89
1 -4 5 857.67 24.72
1 4 -5 748.85 22.69
-1 4 5 714.32 22.63
-1 -4 -5 707.93 22.89
1 4 -5 720.37 22.51
1 4 -5 770.91 23.32
-1 -4 -5 701.13 24.12
1 4 -5 723.34 24.25
-1 -4 -5 662.8 23.06
1 -4 5 757.13 23.04
1 -4 5 735.25 23.04
-1 4 5 705.84 22.67
1 -4 5 746.24 23.71
-1 4 5 753.43 24.1
-1 -4 -5 665.27 23.29
-1 -4 -5 720.62 23.11
1 -4 5 729.81 22.66
-1 -4 -5 705.25 24.25
1 4 -5 738.3 22.68
1 -4 5 700.71 22.25
1 -4 5 706.63 23.14
1 -4 5 723.24 22.93
-1 -4 -5 744.76 24.46
-1 -4 -4 628.36 21.63
1 4 -4 624.8 20.41
1 -4 4 642.43 19.73
1 4 -4 655.82 20
-1 -4 -4 669.94 20.28
-1 -4 -4 607.43 20.78
1 4 -4 669.59 20.04
-1 4 4 624.67 20
-1 -4 -4 604.25 21.02
-1 -4 -4 614.07 20.96
-1 -4 -4 657.93 21.61
1 -4 4 625.52 20.31
1 -4 4 627.99 19.86
-1 4 4 643.1 20.23
-1 4 4 636.41 20
1 -4 4 629.35 20.16
1 -4 4 682.92 20.47
-1 4 3 202.26 6.81
1 -4 3 192.2 7.06
-1 4 3 195.36 7.09
-1 -4 -3 190.77 7.87
1 -4 3 200.53 6.59
1 4 -3 206.64 7.14
1 4 -3 189.29 7.33
-1 -4 -3 203.93 7.33
1 -4 3 195.5 6.04
1 -4 3 195.51 7.29
1 4 -3 189.7 6.55
-1 4 3 193.99 7.19
1 -4 2 1607.77 47.31
1 4 -2 1505.91 47.47
-1 -4 -2 1511.39 48.14
-1 4 2 1688.69 47.68
-1 4 2 1671.3 46.76
1 -4 2 1648.3 47.77
1 4 -2 1634.45 47.52
-1 4 2 1552.49 47.52
1 -4 2 1624.9 47.51
-1 -4 -2 1663.86 47.8
1 -4 2 1613.15 47.27
1 -4 1 26.54 1.82
1 -4 1 26.83 1.68
1 -4 1 26.55 1.72
-1 4 1 24.9 1.61
-1 4 1 26.38 0.96
-1 -4 -1 25.69 1.75
1 -4 1 29.03 1.82
1 4 -1 27.19 2.03
-1 -4 -1 25.59 1.99
1 4 0 1.48 0.99
-1 -4 0 0.55 0.46
-1 4 0 1.6 0.45
-1 -4 0 0.63 0.41
1 -4 0 1.39 0.52
-1 -4 0 2.13 0.7
-1 -4 0 -0.06 0.35
1 -4 -1 30.04 1.41
-1 -4 1 33.62 2.04
1 -4 -1 37.6 2.15
1 -4 -1 35.58 2.06
-1 4 -1 33.58 1.81
-1 -4 1 32.7 1.88
1 4 1 35.05 2.59
-1 -4 1 31.52 1.95
1 4 1 32.96 1.72
-1 4 -1 31.93 2.04
-1 -4 2 1569.21 45.83
-1 -4 2 1593.13 45.03
1 -4 -2 1571.11 45.78
-1 4 -2 1620.23 45.47
-1 4 -2 1515.46 45.27
1 4 2 1560.78 46.92
1 4 2 1546.74 45.41
1 -4 -2 1559.33 45.01
1 -4 -2 1482.22 44.87
-1 -4 3 178.73 6.65
1 4 3 177.35 7.61
1 4 3 163.46 6.63
-1 4 -3 174.81 6.22
1 -4 -3 181.21 6.48
1 -4 -3 172.85 6.03
-1 -4 3 174.58 5.53
-1 4 -3 172.58 6.25
1 4 3 165.52 6.22
1 -4 -3 180 6.31
-1 -4 3 164.8 6.11
-1 -4 3 174.36 6.46
-1 -4 3 176.48 6.59
-1 4 -4 662.12 19.73
-1 4 -4 625.07 21.23
-1 -4 4 614.83 19.45
1 -4 -4 584.48 19.6
-1 -4 4 581.19 19.89
-1 -4 4 642.14 19.6
-1 4 -4 568.96 20.77
1 -4 -4 611.85 19.24
-1 4 -4 630.64 19.1
-1 -4 4 618.52 19.3
-1 -4 4 600.85 18.97
1 4 4 638.41 19.77
1 4 4 615.53 19.18
1 4 4 637.32 20.86
1 -4 -4 628.83 19
-1 4 -4 623.86 19.34
1 4 4 609.86 20.96
1 -4 -4 607.86 19.11
1 4 4 629.99 21.23
-1 4 -4 593.12 20.93
1 4 4 632.79 19.69
1 4 5 721.24 22.9
-1 -4 5 688.29 21.96
-1 -4 5 706.33 22.61
-1 4 -5 686.16 23.94
1 -4 -5 731.41 22.07
1 4 5 692.67 22.66
1 -4 -5 698.81 22.62
1 -4 -5 745.18 22.15
-1 -4 5 702.53 22.36
1 -4 -5 708.08 22.88
-1 4 -5 711.45 24.24
1 -4 -5 724.69 22.36
-1 4 -5 750.98 22.54
1 -4 -5 695.79 22.67
-1 4 -5 705.32 22.4
1 4 5 738.97 24.44
-1 4 -5 685.13 24.13
1 4 5 722.68 23.71
1 4 5 731.99 22.8
1 -4 -5 741.65 22.16
-1 -4 5 714.07 23.15
-1 -4 5 726.54 23.35
1 -4 -5 674.32 22.84
-1 4 -5 704.64 23.42
-1 4 -5 750.9 22.71
-1 4 -5 704.36 22.82
-1 -4 5 689.1 22.45
-1 4 -5 735.82 24.11
-1 4 -5 714.36 22.63
1 4 5 721.67 22.91
-1 4 -6 100.57 4.97
1 -4 -6 105.12 4.55
-1 -4 6 100.31 5.53
1 -4 -6 103.09 5.04
1 -4 -6 100.6 4.97
1 4 6 105.5 5.36
1 4 6 110.01 5.3
1 -4 -6 109.65 4.76
-1 -4 6 98.29 5.39
1 -4 -6 96.57 5.17
1 -4 -6 110.11 4.59
1 4 6 106.99 5.15
-1 4 -6 103.62 6.11
-1 4 -6 105.27 4.95
-1 4 -6 94.81 5.82
-1 4 -6 104.31 4.96
-1 -4 6 95.42 4.8
-1 4 -6 104.29 5.24
-1 4 -6 112.44 5.88
-1 4 -6 99.8 6.03
-1 4 -6 114.24 5.11
1 4 6 94.75 5.74
-1 -4 6 99.24 5.01
-1 -4 6 102.92 4.65
1 -4 -6 95.54 4.4
1 -4 -6 101.51 5.21
1 4 6 97.28 5.92
1 4 6 101.31 5.05
1 -4 -6 96.46 4.6
-1 -4 6 101.8 5.25
-1 -4 6 119.02 4.98
1 -4 -7 365.5 12.41
1 4 7 376.89 14.8
-1 4 -7 388.31 15.14
1 4 7 354.83 13.1
1 -4 -7 307.66 12.76
-1 4 -7 373.73 13.17
-1 -4 7 374.17 13.97
-1 4 -7 380.35 14.96
-1 -4 7 372.14 13.18
-1 4 -7 361.21 14.43
-1 4 -7 376.53 13.55
-1 -4 7 364.71 14.12
1 -4 -7 392.45 13.65
-1 -4 7 348.55 12.31
1 4 7 377.65 13.85
1 4 7 372.9 12.87
-1 -4 7 364.83 12.55
1 -4 -7 387.26 13.82
1 -4 -7 377.29 12.68
-1 4 -7 382.42 13.35
-1 4 -7 358.83 14.22
1 4 7 357.59 13.37
1 -4 -7 351.98 13.16
-1 -4 7 367.82 13.28
1 -4 -7 353.81 12.49
1 4 7 389.63 14.68
1 4 8 1.46 1.59
1 -4 -8 0.88 0.54
1 4 8 0.33 1.71
-1 4 -8 1.61 1.69
-1 4 -8 0.36 1.84
-1 4 -8 2.62 1.46
1 -4 -8 1.39 0.71
1 -4 -8 1.5 0.91
1 -4 -8 1.12 1.15
-1 -4 8 1.5 1.57
-1 -4 8 3.28 1.27
-1 -4 8 1.06 0.66
1 4 8 1.81 0.95
-1 4 -8 2.15 1.58
-1 -4 8 2.31 1.2
1 4 9 9.82 1.88
1 4 9 9.33 1.55
-1 4 -9 10.26 2.18
1 -4 -9 8.28 1.79
-1 4 -9 8.83 1.66
1 4 9 7.32 2.26
1 4 9 9 1.88
-1 -4 9 7.49 1.75
-1 -4 9 7.9 1.79
1 -4 -9 6.06 1.47
-1 4 -9 8.6 2.06
-1 -4 9 6.53 1.17
1 4 9 7.4 1.56
1 4 9 9.11 1.85
1 -4 -9 8.15 1.26
1 -4 -10 182.26 7.77
-1 4 -10 197.42 9.06
-1 4 -10 199.56 9.33
1 4 10 201.21 9.19
-1 -4 10 190.98 9.14
-1 4 -10 208.18 8.98
1 4 10 194.35 10.29
1 4 10 191.42 8.92
1 4 10 203.6 8.88
1 4 10 193.58 9.17
-1 -4 10 184.82 8
1 4 10 198.51 9.11
1 4 10 193.76 9.12
-1 4 -10 202.21 9.96
1 -4 -10 204.15 9.02
-1 -4 10 194.5 9.85
-1 4 -11 27.08 3.09
1 -4 -11 24.13 2.48
1 4 11 20.54 2.82
1 4 11 20.54 2.8
1 4 11 17.85 2.32
1 4 11 23.48 2.85
1 4 11 23.19 2.85
-1 4 -11 23.37 2.75
-1 4 -11 25.28 3.35
1 -4 -11 21.89 2.64
-1 -4 11 25.6 3.62
1 -4 -11 20.46 2.46
-1 -4 11 19.98 2.12
1 4 11 21.57 2.92
-1 -4 11 22.78 2.95
1 -4 -12 71.68 5.3
1 4 12 84.39 5.59
-1 -4 12 75.33 6.02
1 4 12 74.91 5.24
-1 4 -12 81.79 5.66
-1 -4 12 83.8 5.62
1 -4 -12 82.13 5.22
1 4 12 80.18 5.46
1 4 12 85.67 5.52
1 4 12 79.2 5.21
-1 -4 12 71.74 5.45
-1 4 -12 83.33 5.53
1 4 12 82.77 5.43
-1 4 -12 72.21 5.7
-1 -4 12 80.19 4.57
1 -4 -12 70.52 5.05
-1 -4 12 81.68 6.07
-1 -4 12 82.92 5.68
-1 -4 12 72.88 5.59
1 -4 -12 79.85 4.83
1 4 13 122.34 7.05
-1 4 -13 146.84 7.68
1 4 13 132.19 7.36
1 4 13 140.51 7.39
-1 4 -13 127.33 7.76
1 -4 -13 135.64 6.54
-1 -4 13 127.71 7.81
1 4 13 127.97 6.9
-1 -4 13 127.47 7.26
-1 -4 13 125.2 7.09
1 -4 -13 141.37 7.6
-1 -4 13 130.14 7.44
1 4 13 138.96 7.31
-1 -4 13 134.9 6.35
-1 4 -13 128.24 7.13
1 -4 -13 152.02 7.41
1 4 13 112.99 6.74
-1 -4 13 131.18 7.39
-1 -4 13 138.4 7.99
-1 4 -14 122.17 6.7
1 4 14 114.23 6.24
-1 4 -14 107.59 6.28
1 -4 -14 103.28 5.31
-1 4 -14 105.27 6.63
-1 -4 14 99.88 6.17
1 4 14 120.93 6.42
-1 -4 14 96.4 5.82
-1 -4 14 102.26 6.57
-1 -4 14 111.49 6.37
1 4 14 113.73 6.04
-1 -4 14 107.43 5.29
1 4 14 104.4 6.27
1 -4 -14 108.9 6.41
1 4 15 32.39 2.98
1 4 15 27.01 2.66
-1 4 -15 25.77 2.96
-1 4 -15 26.36 2.84
-1 -4 15 29.74 2.95
-1 4 -15 29 2.88
1 4 15 28.22 2.62
1 -4 -15 31.96 3.05
1 4 16 29 2.4
1 4 16 30.65 2.58
1 -4 -16 29.5 2.59
-1 4 -16 25.48 2.44
-1 -4 16 28.57 2.51
-1 -4 17 8.53 1.09
1 4 17 10.44 1.15
1 4 17 13.57 1.46
1 -4 -17 10.64 1.32
-1 4 -17 14.53 1.97
1 -5 17 64.6 3.11
-1 5 17 63.39 3.16
1 5 -17 72.51 4.02
1 -5 16 1.69 0.6
-1 -5 -16 2.19 0.81
-1 5 16 1.49 0.9
1 -5 16 1.82 0.89
-1 5 16 2.79 0.94
1 5 -16 1.34 0.7
-1 5 16 1.68 0.65
1 -5 15 55.11 3.79
-1 5 15 59.03 4.03
-1 -5 -15 55.41 3.35
-1 5 15 52.66 3.75
1 5 -15 49.49 3.67
1 -5 15 54.26 3.29
-1 5 15 53.3 3.46
-1 -5 -15 61.64 3.77
-1 5 15 53.64 3.7
-1 -5 -15 54.33 3.73
-1 5 15 47.29 3.44
-1 5 15 49.7 3.67
1 -5 14 64.14 4.17
-1 5 14 59.51 4.17
1 -5 14 71.24 4.7
-1 5 14 70.85 4.86
-1 -5 -14 69.12 4.48
-1 5 14 65.97 4.55
-1 -5 -14 83.37 5.06
1 -5 14 66.75 4.07
-1 5 14 69.22 4.68
1 5 -14 56.37 4.39
-1 5 14 74.44 4.92
-1 -5 -14 68.41 4.28
1 5 -13 106.35 7.8
-1 -5 -13 116.31 6.19
-1 5 13 111.69 6.25
1 -5 13 109.7 6.16
-1 5 13 98.79 7.32
-1 5 13 106.65 6.45
1 5 -13 108.97 5.27
1 -5 13 112.73 5.92
-1 -5 -13 129.52 6.63
1 5 -13 96.55 6.39
-1 5 13 110.08 6.65
-1 -5 -13 115.44 6.7
-1 -5 -13 117.84 6.17
-1 5 13 112.4 6.69
1 -5 13 116.58 6.58
1 5 -12 3.11 1.09
-1 -5 -12 0.81 0.71
-1 5 12 0.99 1.64
-1 -5 -12 2.57 1.33
1 -5 12 1.67 1.58
-1 5 12 3.24 1.77
-1 -5 -12 0.81 1.17
-1 5 12 3.23 2.82
-1 5 12 2.9 1.43
1 -5 12 2.01 1.52
1 -5 12 1.09 0.95
1 5 -12 1.08 1.25
-1 -5 -12 1.32 1
-1 -5 -12 1.23 1.26
-1 5 11 53.99 5.44
-1 -5 -11 56.99 4.34
1 -5 11 46.78 4.25
1 -5 11 57.9 3.69
1 -5 11 52.78 3.89
-1 5 11 67.26 5.52
1 5 -11 50.03 4.58
1 5 -11 52.46 4.42
-1 5 11 64.64 4.64
-1 -5 -11 59.26 4.25
1 -5 11 48.83 4.28
-1 -5 -11 64.66 4.91
-1 -5 -11 59.86 4.46
1 -5 11 62.3 4.49
1 5 -11 54.15 3.67
-1 5 11 50.49 3.73
-1 -5 -10 182.54 9.21
-1 -5 -10 186.48 8.6
-1 -5 -10 180.57 8.63
1 5 -10 190.15 8.04
-1 5 10 190.24 8.95
1 -5 10 186.24 8.88
1 5 -10 178.89 9.43
-1 5 10 188.84 10.11
1 -5 10 182.37 7.87
1 -5 10 180.19 8.64
1 5 -10 176.09 8.95
-1 5 10 174.6 8.11
1 -5 10 183.65 8.26
-1 5 10 190.4 10.35
-1 -5 -10 189.7 8.86
1 -5 10 182.97 8.91
1 -5 9 94.25 5.88
1 -5 9 94.89 5.27
1 5 -9 94.68 5.09
-1 -5 -9 98.82 5.78
-1 5 9 95.46 6.7
-1 5 9 107.91 7.26
1 -5 9 96.62 5.95
-1 -5 -9 98.62 5.55
1 5 -9 101.4 6.41
-1 5 9 105.41 7.15
-1 -5 -9 88.47 5.54
-1 5 9 101.62 5.41
1 5 -9 93.78 5.84
-1 5 9 94.39 5.72
1 -5 9 105.21 6.09
1 -5 9 96.02 5.03
-1 5 8 163.44 8.98
1 -5 8 158.79 8.09
1 5 -8 155.41 7.69
1 -5 8 166.43 7.14
1 5 -8 162.3 8.01
1 5 -8 160.02 8.44
-1 -5 -8 157.46 7.64
-1 5 8 164.8 7.47
1 -5 8 172.77 7.43
1 -5 8 163.8 8.15
-1 5 8 171.12 7.95
1 5 -8 169.86 7.21
-1 5 8 163.47 9.2
1 -5 8 177.07 8.08
-1 -5 -8 177.07 7.77
1 -5 8 164.12 8
-1 -5 -8 166.57 7.88
1 5 -7 146.83 7.2
1 -5 7 148.71 6.61
-1 -5 -7 126.17 6.82
-1 5 7 147.01 8.4
-1 5 7 139.24 8.05
-1 -5 -7 137.93 7.23
1 -5 7 156.89 6.57
1 -5 7 148.37 7.51
1 5 -7 158.32 6.6
-1 5 7 156.81 7.28
-1 -5 -7 149.52 6.94
1 5 -7 158.68 6.44
1 -5 7 144.21 7.5
-1 -5 -7 144.39 8.1
-1 5 7 150.56 6.75
1 5 -7 148.09 7.15
1 -5 7 147.4 7.19
-1 -5 -7 138.51 7.95
1 5 -7 136.28 7.41
1 -5 7 164.57 7.45
-1 5 6 526.24 17.82
-1 -5 -6 520.64 17.75
-1 -5 -6 521.85 18.44
1 5 -6 545.83 17.23
1 -5 6 499.3 17.74
-1 5 6 524.19 18.57
1 5 -6 491.08 18.05
-1 -5 -6 514.6 17.84
1 5 -6 527.33 17.27
-1 -5 -6 504.15 19.04
-1 5 6 510.74 19.55
1 -5 6 542.66 17.3
1 -5 6 552.83 18.73
-1 -5 -6 513.56 19.27
1 -5 6 512.4 17.81
-1 -5 -6 552.9 19.57
1 -5 6 487.96 16.96
1 -5 6 536.82 18.23
-1 5 6 532.05 19.41
-1 5 6 505.96 17.43
1 -5 6 520.45 17.35
1 -5 6 508.81 18.03
1 -5 6 537.06 18.55
1 5 -6 514.59 19.16
-1 5 5 381.02 13.66
1 -5 5 388.19 13.84
-1 5 5 391.1 12.96
-1 5 5 324.89 14.25
-1 5 5 400.14 13.55
-1 -5 -5 379.45 13.54
-1 5 5 384.34 13.23
-1 -5 -5 371.14 14.73
1 -5 5 394.76 14.37
-1 -5 -5 411.74 15.24
-1 -5 -5 389.63 14.93
1 5 -5 346.74 14.02
1 -5 5 378.94 13.54
1 5 -5 405.27 13.21
-1 -5 -5 362.25 14.59
1 5 -5 374.55 14.94
1 5 -5 393.93 13.23
1 -5 5 382.18 13.95
1 5 -5 370.02 13.99
1 -5 5 397.86 13.67
1 -5 5 370.8 12.87
1 5 -5 386.13 13.1
-1 5 5 389.09 14.48
-1 5 5 380.59 13.33
1 5 -5 384.2 13.22
-1 -5 -5 374.68 13.52
1 5 -5 381.89 13.68
1 -5 5 394.33 14.27
1 -5 5 382.65 13.12
-1 -5 -5 384.7 13.46
-1 5 5 394.87 14.61
1 -5 5 374.16 13.37
-1 -5 -5 366.7 14.09
-1 -5 -5 378.34 14.35
-1 -5 -4 150.47 7.7
-1 -5 -4 146.75 7.12
1 5 -4 141.81 6.08
1 -5 4 152.54 6.18
-1 5 4 152.69 5.66
-1 -5 -4 147.01 6.49
1 -5 4 152.13 6.14
1 -5 4 153.19 7.14
1 -5 4 160.23 7.15
1 5 -4 139.29 6.83
1 -5 4 150.13 6.41
-1 5 4 136.22 7.16
1 5 -4 154.6 6.19
-1 5 4 153.87 6.69
1 5 -4 144.74 6.84
-1 5 4 140.89 6.25
1 -5 4 150.63 6.74
1 5 -4 156.31 6.23
1 -5 4 148.75 6.81
1 5 -4 151.49 6.24
-1 5 4 153.26 6.34
-1 -5 -4 152.66 6.38
-1 5 4 146.87 6.17
-1 -5 -4 152.85 7.63
-1 -5 -4 141.15 7.24
1 -5 4 147.56 6.17
-1 5 4 160.92 7.56
1 -5 4 143.91 6.37
-1 -5 -4 141.4 6.89
-1 -5 -4 148.08 6.38
1 5 -4 147.95 7.71
-1 5 4 145.25 7.35
-1 -5 -3 129.37 6.82
-1 5 3 133.84 6.83
-1 -5 -3 137.35 5.72
1 -5 3 127.76 5.93
1 -5 3 124.61 5.27
-1 5 3 133.24 5.58
-1 5 3 134.89 6.64
-1 5 3 134.61 6.03
1 5 -3 120.75 6.8
-1 -5 -3 126.68 6.23
-1 -5 -3 127.96 6.37
1 -5 3 123.61 5.37
1 -5 3 126.22 5.72
-1 5 3 132.75 5.73
1 5 -3 133.46 5.66
-1 -5 -3 122.4 5.97
1 5 -3 120.24 6
-1 5 3 132.7 5.5
1 -5 3 129.54 5.66
-1 5 3 140.93 6.93
-1 -5 -3 134.76 5.78
-1 -5 -3 124.77 6.11
1 5 -3 122.2 6.12
1 5 -3 131.06 5.08
1 -5 3 141.77 6.48
1 -5 3 133.93 5.52
1 5 -3 135.2 5.47
-1 -5 -3 132.54 6.98
1 5 -3 126.7 5.45
1 -5 3 127 5.65
1 -5 3 126.54 6.01
1 -5 2 297.9 10.38
-1 -5 -2 278.45 10.63
1 5 -2 299.16 10.28
-1 -5 -2 300.56 10.5
1 5 -2 283.32 10.2
1 -5 2 279.74 10.11
-1 -5 -2 311.63 11.36
1 5 -2 306.22 10.19
1 5 -2 289.15 10.44
-1 -5 -2 265.02 11.54
1 5 -2 263.2 10.54
-1 -5 -2 300.52 10.95
-1 -5 -2 289.34 11.19
1 -5 2 290.41 10.43
-1 -5 -2 284.25 10.15
-1 5 2 286.72 8.8
1 5 -2 282.57 11.01
1 -5 2 298.06 9.78
-1 -5 -2 303.25 10.79
1 -5 2 298.63 9.91
-1 -5 -2 291.79 11.65
1 -5 2 304.6 10.42
-1 -5 -2 301.22 10.41
-1 5 2 296.83 10.08
1 -5 2 282.47 10.53
1 -5 2 292.56 10.68
-1 5 2 308.38 10.58
1 5 -2 301.53 12.06
-1 5 2 295.76 10.19
1 -5 1 33.54 2.1
1 -5 1 30.8 2.14
1 5 -1 33.64 2.31
1 -5 1 33.09 2.25
-1 -5 -1 33.48 2.62
1 -5 1 35.22 2.38
1 5 -1 28.33 2.54
-1 -5 -1 30.83 2.49
1 5 -1 31.37 2.35
1 5 -1 28.01 2.95
1 5 -1 32.34 2.47
1 5 -1 30.16 2.38
-1 -5 -1 32.18 2.14
1 -5 1 28.34 2.33
1 -5 1 34.91 2.3
1 5 -1 33.35 2.16
-1 5 1 32.46 2.07
-1 -5 -1 32.7 2.44
1 5 0 53.76 4.02
1 -5 0 52.56 2.92
1 5 0 53.41 3.92
1 -5 0 54.79 2.95
1 5 0 50.87 3.96
1 5 0 55.45 2.95
-1 5 0 59.18 2.86
-1 -5 0 50.43 2.98
1 5 0 52.75 3.13
-1 -5 0 51.69 2.88
-1 -5 0 54.49 3.18
-1 5 0 55.98 4.13
-1 -5 0 51.11 3.44
-1 -5 0 52.07 3.76
1 5 0 56.94 3.55
-1 5 0 49.84 3.29
-1 -5 0 52.84 2.94
1 -5 0 56.91 3.12
1 5 1 47.58 2.28
1 5 1 47.47 3.39
1 5 1 37.21 2.51
1 -5 -1 49.43 2.84
-1 5 -1 50.02 4.05
1 5 1 47.07 3.82
-1 -5 1 44.37 3.33
-1 -5 1 41.75 2.47
-1 5 -1 47.45 2.53
-1 5 -1 48.64 3.25
1 -5 -1 41.96 2.84
-1 5 -1 47.01 3.75
1 -5 -1 48.68 2.81
1 5 1 46.07 2.92
1 -5 -1 43.6 2.58
1 5 1 45.68 3.01
-1 -5 1 44.31 2.67
1 5 1 46.33 3.14
1 5 1 43.93 3.65
-1 -5 1 44.1 3.18
-1 -5 1 47.85 3.53
1 5 1 50.68 2.55
-1 -5 1 46.51 2.89
-1 -5 1 46.5 2.95
-1 -5 1 45.95 2.76
1 -5 -2 273.38 10.21
-1 5 -2 282.65 11.37
1 -5 -2 288.66 10.12
1 5 2 285.86 9.25
-1 -5 2 272.87 9.4
1 -5 -2 246.92 8.79
-1 -5 2 282.64 9.86
1 5 2 273.74 10.12
1 5 2 282.21 10.35
1 -5 -2 292.07 9.91
1 -5 -2 271.06 9.62
-1 5 -2 297.65 9.54
-1 -5 2 283.4 10.12
1 -5 -2 275.36 8.75
-1 -5 2 285.39 10.28
1 5 2 275.46 11.1
-1 -5 2 285.88 10.74
1 5 2 258.87 9.34
1 -5 -2 274.77 9.64
-1 -5 2 265.95 10.68
-1 -5 2 290.11 9.05
1 5 2 280.66 10.93
1 5 3 88.69 5.52
1 5 3 88.17 4.52
1 5 3 84.92 3.96
1 5 3 90.98 5.02
1 5 3 91.61 4.82
1 -5 -3 92.15 4.3
1 5 3 92.29 3.95
-1 -5 3 89.55 5.12
-1 -5 3 95.2 4.8
1 -5 -3 88.7 4.18
-1 5 -3 96.12 5.56
-1 5 -3 90.67 4.97
1 -5 -3 80.81 4.6
-1 5 -3 91.13 4.41
1 -5 -3 86.14 4.54
-1 5 -3 88.42 4.75
-1 5 -3 94.8 4.06
-1 -5 3 88.88 4.37
1 5 3 95.68 5.43
-1 -5 3 91.59 4.31
1 -5 -3 88.94 4.15
-1 -5 3 90.8 3.36
1 -5 -3 93.82 4.58
1 -5 -3 90.22 4.55
-1 5 -3 92.57 5.63
-1 5 -3 92.73 4.5
-1 -5 3 94.94 4.54
-1 5 -3 94.52 5.92
1 -5 -3 92.17 4.11
1 -5 -3 88.07 3.46
1 -5 -3 90.97 3.66
-1 -5 3 91.39 4.64
1 5 3 99.32 5.67
-1 -5 4 173.35 8.1
1 -5 -4 183.04 6.53
1 -5 -4 173.55 7.15
1 -5 -4 166.28 7.29
1 5 4 177.89 6.88
1 5 4 188.91 7.97
-1 -5 4 173.04 7.12
-1 -5 4 199.09 7.85
-1 5 -4 174.94 8.88
-1 -5 4 179.72 7.12
-1 -5 4 173.39 7.21
1 -5 -4 179.12 7.01
-1 5 -4 189.46 7.47
-1 5 -4 183.79 8.67
1 -5 -4 185.84 7.12
1 5 4 180.54 8.76
1 5 4 190.28 8.77
1 -5 -4 181.2 7.49
-1 5 -4 182.51 7.45
-1 -5 4 178.18 7.7
-1 -5 4 176.86 7.17
-1 5 -4 186.2 7.92
-1 -5 4 168.68 6.5
-1 5 -4 197.78 8.14
-1 5 -4 189.38 6.88
1 -5 -4 180.46 6.88
1 -5 -4 174.61 7.67
1 -5 -4 184.2 7.59
1 5 4 180.16 8.44
-1 5 -4 172.46 8.55
-1 5 -4 177.07 6.87
1 -5 -5 361.04 13.33
1 -5 -5 373.92 12.94
-1 5 -5 367.79 13.22
1 5 5 380.48 14.2
-1 5 -5 386.26 13.52
-1 5 -5 374.59 13.3
-1 -5 5 386.18 13.87
-1 5 -5 378.89 14.81
-1 -5 5 366.91 13.06
-1 5 -5 387.41 12.97
-1 -5 5 373.35 14.11
1 -5 -5 379.58 12.94
1 -5 -5 403.3 12.99
-1 5 -5 373.25 12.9
1 5 5 372.4 14.79
-1 -5 5 369.53 13.03
1 5 5 373.85 13.55
-1 -5 5 372.81 13.18
1 -5 -5 381.14 12.72
1 5 5 401.73 15.19
1 -5 -5 376.69 13.54
-1 5 -5 388.72 12.71
-1 -5 5 375.05 13.58
-1 -5 5 379.99 14.35
1 5 5 331.54 13.07
1 5 5 381.38 13.4
1 -5 -5 364.06 12.47
-1 5 -5 381.02 15.02
-1 -5 5 347 12.25
-1 5 -5 387.44 14.08
-1 5 -5 395.46 14.03
1 -5 -5 364.8 13.27
-1 5 -5 366.59 14.94
1 5 5 362.47 13.61
1 -5 -6 486.44 16.63
-1 -5 6 501.79 17.65
1 -5 -6 492.52 17.14
-1 5 -6 497.45 17.44
1 -5 -6 463.33 17.3
-1 5 -6 493.17 16.83
1 5 6 517.58 17.22
1 -5 -6 497.52 16.5
1 5 6 513.74 18.34
1 -5 -6 484.48 16.2
1 -5 -6 489.23 16.41
-1 -5 6 494.71 17.04
1 5 6 504.63 19.06
1 5 6 506.3 17.28
1 -5 -6 509.78 17.19
-1 -5 6 491.73 18.15
-1 5 -6 517.75 17.86
-1 5 -6 484.92 18.57
-1 5 -6 510.73 18.15
-1 -5 6 499.48 17.81
-1 -5 6 493.43 18.01
-1 5 -6 497.89 16.86
1 -5 -6 524.2 17.52
-1 -5 6 520.15 16.8
1 5 6 509.59 17.44
-1 5 -6 479.36 18.72
-1 5 -7 144.89 7.06
-1 -5 7 133.8 7.41
-1 -5 7 141.19 7.4
1 -5 -7 140.82 5.93
-1 5 -7 159.8 7.44
-1 5 -7 136.1 7.37
1 5 7 152.75 6.94
-1 -5 7 142.16 5.92
1 -5 -7 132.12 6.12
-1 -5 7 135.96 6.64
1 5 7 149.48 7.98
-1 -5 7 136.7 7.47
-1 5 -7 138.71 7.93
1 -5 -7 139.89 6.73
-1 -5 7 143.98 7.28
-1 5 -7 139.81 6.55
-1 5 -7 128.26 7.59
1 -5 -7 133.61 7.04
1 -5 -7 145.71 6.82
1 -5 -7 149.48 7.11
1 5 7 147.59 7.04
-1 -5 7 133 7.01
-1 5 -8 169.16 7.68
1 5 8 156.59 8.68
-1 5 -8 149.97 8.53
1 5 8 166.22 7.72
1 5 8 178.14 9.34
1 -5 -8 162.79 8.08
1 -5 -8 160.67 7.03
-1 -5 8 164.28 7.71
-1 -5 8 157.89 8.16
-1 -5 8 153.81 6.65
1 5 8 163.54 7.92
-1 -5 8 170.23 8.51
-1 5 -8 171.3 8.12
-1 -5 8 175.04 8.28
-1 5 -8 159.41 8.61
1 -5 -8 165.31 7.7
-1 -5 8 156.97 8.37
-1 5 -8 163.99 8
-1 -5 8 160.47 8.56
-1 -5 9 93.81 6.25
1 -5 -9 90.26 5.47
-1 5 -9 93.14 6.28
-1 -5 9 89.67 6
1 -5 -9 112.21 6.32
-1 5 -9 91.04 5.51
-1 -5 9 90.76 5.54
1 5 9 87.92 5.39
-1 -5 9 88.47 4.64
-1 -5 9 95.79 6.31
-1 5 -9 86.22 6.19
-1 -5 9 99.17 6.23
1 -5 -9 97.54 4.95
-1 -5 9 92.25 6.24
-1 5 -9 100.39 5.91
1 5 9 97.1 6.69
-1 -5 10 175.28 8.99
1 -5 -10 185.74 9
1 5 10 166.34 8.26
-1 -5 10 176.9 9.23
-1 -5 10 182.61 9.35
1 5 10 176.46 9.77
-1 -5 10 178.15 9.33
-1 5 -10 188.65 8.78
1 5 10 172.85 8.63
-1 5 -10 176.97 9.06
1 5 10 175.91 8.47
-1 5 -10 178.6 8.56
1 5 10 183.21 8.69
-1 5 -10 177.36 9.6
1 -5 -10 181.12 8.6
-1 -5 10 182.1 8.75
-1 -5 10 176.64 7.52
-1 -5 11 51.81 3.47
1 5 11 48.19 4.24
1 5 11 55.67 4.31
1 5 11 54.8 4.5
1 -5 -11 57.79 4.35
-1 -5 11 59.44 4.95
-1 5 -11 58.9 4.47
-1 5 -11 52.88 4.15
1 5 11 58.44 4.54
-1 -5 11 58.25 4.54
-1 -5 11 54.68 4.82
1 -5 -11 54.19 4.5
-1 5 -11 53.56 4.93
-1 -5 11 56.49 4.81
-1 5 -11 52.45 4.49
1 5 11 57.54 4.27
1 -5 -11 50.8 4.07
1 5 12 2.15 1.35
1 5 12 -0.16 1.37
1 5 12 1.75 1.37
-1 -5 12 0.48 0.64
-1 -5 12 -0.54 2.16
-1 -5 12 2.41 1.58
1 5 12 3.46 1.63
-1 -5 12 1.49 1.92
1 -5 -12 1.41 1.02
-1 5 -12 0.74 1.11
1 5 12 0.67 1
-1 5 -12 3.12 1.68
1 -5 -12 4.31 1.52
1 5 12 2.96 1.52
1 -5 -12 2.23 0.97
-1 5 -12 0.96 1.63
-1 -5 12 0.49 1.71
-1 -5 12 2.56 1.85
-1 5 -13 110.08 7.2
-1 -5 13 118.22 6.85
1 5 13 119.25 6.67
1 5 13 114.26 6.56
1 -5 -13 131.57 6.65
-1 5 -13 122.9 6.65
-1 -5 13 103.34 6.44
1 -5 -13 126.57 6.68
-1 5 -13 123.63 6.93
-1 -5 13 112.68 6.51
1 5 13 129.22 6.8
1 5 13 112.86 6.04
1 -5 -13 107.18 5.8
1 5 13 101.59 5.94
-1 -5 13 104.5 6.3
1 5 14 68.55 4.23
1 5 14 72.49 4.72
1 -5 -14 71.45 4.08
1 -5 -14 76.57 4.97
-1 5 -14 75.16 5.34
-1 -5 14 71.71 4.64
1 -5 -14 68.98 4.6
1 5 14 73.4 4.75
-1 -5 14 73.28 4.9
-1 5 -14 71.62 4.98
1 5 14 76.55 4.82
-1 -5 14 69.23 4.72
1 5 15 64.63 4.01
1 -5 -15 55.42 3.98
-1 5 -15 62.03 4.32
1 5 15 63.74 4.06
-1 -5 15 62.45 4.01
-1 -5 15 59.48 4.02
1 -5 -16 3.78 1.06
1 5 16 3.48 0.94
-1 5 -16 4.19 1.43
1 5 16 3.76 1.01
-1 5 -16 3.58 1.09
-1 -5 16 2.36 0.99
-1 -5 16 2.6 0.99
1 -5 -17 60.84 3.09
-1 -5 17 63.8 3.04
1 5 17 66.58 3.04
-1 -6 -16 15.38 1.52
1 6 -16 16.05 1.93
1 -6 16 18.17 1.59
1 6 -16 14.24 1.62
1 6 -16 14.25 1.44
1 6 -15 61.59 4.54
1 -6 15 51.15 2.91
1 6 -15 53.05 3.71
-1 6 15 60.6 3.44
-1 6 15 59.41 3.72
-1 6 15 60.49 3.48
1 -6 15 56.47 3.54
-1 -6 -15 66.36 3.71
-1 -6 -15 65.55 3.86
-1 6 14 52.71 3.73
1 -6 14 61.97 3.78
1 -6 14 51.31 3.86
-1 6 14 67.09 4.08
-1 6 14 65.62 4.32
1 6 -14 53.81 4.16
-1 -6 -14 64.08 4.07
1 6 -14 57.92 4.89
-1 -6 -14 53.67 4.04
1 -6 14 61.27 3.52
-1 6 14 62.27 4.01
-1 -6 -13 358.6 13.29
-1 6 13 324.16 13.01
1 6 -13 301.17 13.33
1 -6 13 338.27 12.33
1 -6 13 321.39 12.77
-1 -6 -13 342.59 13.61
-1 6 13 329.28 13
-1 6 13 335.64 13.36
-1 6 13 345.41 14.57
1 6 -13 360.78 15.27
-1 -6 -13 349.34 12.89
-1 -6 -13 342.64 12.48
-1 6 13 309.01 12.61
-1 6 12 183.11 8.6
-1 6 12 184.07 8.66
-1 6 12 156.32 7.42
-1 -6 -12 181.43 8.63
-1 6 12 169.83 9.74
1 6 -12 180.55 10.17
-1 6 12 157.9 8.31
-1 6 12 158.19 8.13
1 -6 12 187.48 7.98
-1 6 12 181.77 8.85
1 -6 12 171.98 8.38
-1 -6 -12 163.33 8.66
-1 -6 -12 176.33 8.19
-1 -6 -12 172.92 7.95
1 6 -12 161.36 8.82
-1 -6 -11 80.51 5.13
-1 6 11 87.38 5.53
-1 6 11 86.61 5.62
1 6 -11 85.06 6.6
1 6 -11 66.07 5.41
1 -6 11 76.84 4.78
-1 -6 -11 78.21 5.01
-1 6 11 80.21 6.38
-1 6 11 80.53 6.59
-1 -6 -11 86.46 5.48
1 6 -11 80.58 4.52
1 -6 11 67.3 5.08
-1 6 11 86.47 5
-1 6 10 29.99 4.32
-1 -6 -10 24.87 2.86
1 6 -10 23.01 2.36
1 6 -10 33.26 4.09
-1 6 10 23.33 2.53
-1 -6 -10 24.01 2.75
-1 6 10 23.78 3
1 -6 10 22.93 2.45
1 6 -10 30.38 3.59
-1 -6 -10 27.61 3.11
1 -6 10 22.91 2.96
-1 6 10 38.51 4.55
-1 6 9 42.95 3.48
1 6 -9 45.8 4.58
-1 6 9 40.86 3.78
1 -6 9 43.82 3.4
-1 6 9 43.13 4.85
-1 6 9 37.68 4.56
1 6 -9 47.45 3.37
-1 -6 -9 44.15 3.66
-1 6 9 45.35 5.16
1 -6 9 42.9 3.81
-1 -6 -9 41.23 3.6
1 6 -9 44.35 4.26
1 -6 9 41.25 3.88
-1 -6 -9 49.16 4.3
1 6 -9 40.42 3.59
-1 6 8 133.52 7.09
1 6 -8 126.07 6.94
-1 6 8 136.57 6.67
-1 6 8 124.69 8.39
-1 -6 -8 123.27 6.63
-1 -6 -8 137.01 6.89
-1 -6 -8 123.75 7.25
1 -6 8 129.49 6.33
-1 6 8 126.62 8.17
1 -6 8 126.8 7.24
1 6 -8 140.98 6.42
1 -6 8 116.3 6.67
1 -6 8 138.76 7.32
1 -6 7 188.04 8.96
1 -6 7 183.3 8.37
-1 6 7 181.77 9.83
1 6 -7 180.25 7.72
1 -6 7 174.31 7.76
1 6 -7 184.3 8.71
-1 6 7 173.08 8.03
1 -6 7 178.46 8.53
1 6 -7 183.23 7.58
-1 6 7 186.69 8.62
1 6 -7 193.79 9.72
-1 -6 -7 175.32 8.8
1 -6 7 180.51 8.98
-1 -6 -7 180.32 9.29
-1 -6 -7 180.11 8.27
1 -6 6 466.9 16.22
1 -6 6 463.9 17.11
-1 -6 -6 461.92 17.83
1 6 -6 474.99 16.22
-1 6 6 473.46 17.88
1 -6 6 507.2 17.86
-1 6 6 455.1 16.54
1 6 -6 500.57 16.21
-1 6 6 460.07 16.97
1 6 -6 522.84 18.54
1 -6 6 462.83 16.71
1 6 -6 446 17.23
1 6 -6 446.93 17.57
-1 -6 -6 456.35 17.41
-1 -6 -6 485.53 18
-1 -6 -6 473.07 16.86
-1 -6 -5 96.03 5.29
-1 6 5 103.1 6.29
1 6 -5 99.69 4.94
1 6 -5 105.05 5.07
-1 -6 -5 96.11 6.46
-1 6 5 86.01 6.25
-1 -6 -5 108.15 6.15
1 6 -5 88.71 5.59
1 -6 5 96.34 5.5
1 -6 5 98.6 4.91
1 6 -5 91.86 5.65
-1 6 5 86.62 5.92
-1 6 5 104.93 6.83
-1 -6 -5 97.67 5.57
1 6 -5 110.39 6.19
-1 6 5 97.91 5.52
1 6 -5 97.53 6.54
1 -6 5 98.36 5.32
-1 -6 -5 96.22 5.8
-1 -6 -5 94.62 5.98
1 -6 5 92.7 5.16
-1 6 5 94.71 5.15
-1 -6 -5 96.55 4.66
-1 -6 -4 739.87 25.59
1 -6 4 730.17 23.84
-1 -6 -4 740.35 25.4
-1 -6 -4 721.6 24.48
-1 -6 -4 698.45 23.74
-1 6 4 726.32 23.68
-1 6 4 741.86 24.19
1 -6 4 755.46 24.18
1 6 -4 690.65 24.4
1 -6 4 733.84 23.6
1 6 -4 690.72 24.17
-1 -6 -4 718.81 24.66
1 6 -4 730.22 23.43
1 -6 4 723.48 24.09
1 -6 4 730.4 23.26
1 6 -4 710.73 24.47
1 6 -4 726.56 23.26
1 -6 4 704.47 23.26
1 6 -4 734.02 25.71
-1 6 4 723.2 25.33
1 6 -4 769.43 24.65
-1 6 4 739.39 25.38
-1 -6 -4 716.43 24.18
1 6 -3 116.85 5.84
1 6 -3 92.62 5.5
1 6 -3 119.63 5.56
1 -6 3 113.35 5.7
-1 6 3 118.78 5.96
1 6 -3 111.55 5.31
-1 6 3 114.5 5.22
-1 -6 -3 113.52 5.99
-1 -6 -3 108.62 6.56
-1 -6 -3 108.03 5.14
-1 6 3 115.3 6.82
-1 -6 -3 107.9 6.03
1 6 -3 113.59 6.92
1 6 -3 109.9 6.39
-1 6 3 122.06 6.9
1 -6 3 104.02 5.2
1 6 -3 130.23 6.41
1 -6 3 124.87 5.6
1 6 -3 113.51 6.31
-1 6 3 116.57 5.65
-1 -6 -3 106.5 6.14
1 -6 3 118.83 6.04
-1 -6 -3 109.32 6.68
1 -6 3 105.4 5.71
-1 6 3 122.43 6.23
-1 6 3 108.71 5.49
1 6 -2 522.33 16.96
-1 -6 -2 485.69 18.4
1 6 -2 485.55 16.47
-1 -6 -2 476.3 17.53
1 6 -2 495.85 18.34
-1 6 2 496.04 16.39
-1 -6 -2 492.53 17.73
1 -6 2 498.88 16.51
1 -6 2 511.71 16.76
-1 6 2 499.27 17.14
1 6 -2 505.69 17.71
-1 -6 -2 504.06 17.51
-1 6 2 496.06 17.97
-1 6 2 510.06 18.65
-1 -6 -2 497.86 18.36
-1 -6 -2 481.35 16.75
1 6 -2 471 17.14
1 6 -2 527.81 17.13
-1 6 2 496.18 17.01
-1 -6 -2 480.75 16.32
1 -6 2 503.63 17.13
1 -6 2 525.56 17.59
1 6 -2 492.97 16.62
1 6 -2 473.7 17.95
1 -6 2 507.49 16.85
-1 6 2 482.19 16.47
1 -6 2 518.68 17.22
-1 -6 -2 492.84 17.3
1 -6 2 502.16 16.16
-1 6 2 517.68 18.09
1 -6 2 496.77 16.66
-1 6 2 448.78 18.23
1 6 -1 432.81 14.38
-1 -6 -1 403.23 15.57
-1 6 1 425.87 15.08
1 6 -1 432.65 14.87
1 -6 1 445.96 14.48
1 -6 1 408.81 14.6
-1 6 1 427.92 15.72
1 6 -1 423.83 14.94
-1 6 1 430.38 14.15
-1 -6 -1 430.37 15.29
-1 6 1 414.53 16.18
1 -6 1 435.2 14.56
1 6 -1 389.24 14.78
1 -6 1 417.74 14.87
1 6 -1 361.88 15.01
-1 -6 -1 411.71 15.97
1 6 -1 403.5 15.95
-1 6 1 439.51 14.88
1 -6 1 437.89 14.61
-1 -6 -1 415.76 14.16
-1 -6 -1 413.96 15.9
1 -6 1 433.34 14.19
1 -6 1 433.21 14.3
1 6 -1 412.15 14.76
-1 6 1 432.62 16.07
1 -6 1 420.94 14.67
-1 6 1 428.1 15.56
1 6 -1 416.58 16
1 -6 0 54.52 3.25
1 -6 0 58.53 3.28
1 -6 0 56.01 3.56
1 6 0 55.39 3.64
1 -6 0 57.25 3.55
1 -6 0 58.26 3.7
-1 6 0 53.19 4.52
1 6 0 62.91 3.44
1 -6 0 61.54 3.59
-1 6 0 58.16 3.94
-1 6 0 58.13 4.39
-1 -6 0 60.77 3.63
1 6 0 58.5 4.04
1 6 0 51.82 4.36
1 6 0 52.28 4.36
1 6 0 58.09 3.75
1 -6 0 59.71 3.36
-1 6 0 61.9 3.25
-1 -6 0 58.48 3.27
-1 -6 0 58.97 4.38
-1 -6 0 51.55 3.35
1 6 0 54.04 3.55
-1 6 0 62.8 4.75
1 6 0 50.25 3.71
1 6 1 426.3 14.53
1 -6 -1 403.84 14.43
1 -6 -1 396 14.25
1 -6 -1 420.98 14.16
1 6 1 405.82 15.25
-1 6 -1 375.72 13.78
-1 6 -1 413.28 16.06
-1 -6 1 416.89 13.39
1 6 1 420.71 14.07
-1 -6 1 407.67 14.18
-1 -6 1 409.62 14.47
1 6 1 374.89 14.27
-1 6 -1 420.28 15.82
-1 6 -1 407.21 15.85
1 6 1 394.71 15.18
1 -6 -1 402.28 14.47
-1 -6 1 436.1 15.16
1 -6 -1 410.84 13.87
-1 -6 1 420.19 14.5
1 6 1 401.2 15.75
1 -6 -1 403.47 14.15
1 -6 -1 419.94 13.85
-1 -6 1 404.87 15.28
1 6 1 399.27 13.54
1 6 1 390.87 14.98
-1 6 -1 417.45 14.95
1 6 1 412.09 14.67
-1 6 -1 425.4 13.72
-1 -6 1 407.89 13.52
1 -6 -2 527.89 17.02
-1 -6 2 557.96 18.42
1 6 2 494.97 18.67
-1 6 -2 524.2 19.14
1 -6 -2 523.15 17.39
-1 6 -2 551.3 16.91
1 6 2 517.5 18.87
1 6 2 481.06 17.3
-1 -6 2 509.66 16.87
1 -6 -2 539.58 17.74
1 6 2 540.76 18.01
-1 -6 2 560.85 18.58
1 -6 -2 503.13 16.95
-1 6 -2 524.15 18.31
1 -6 -2 508.62 17.72
-1 -6 2 505.6 17.58
-1 -6 2 531.03 17.84
-1 -6 2 494.13 18.47
1 6 2 510.28 17.66
-1 6 -2 494.78 19.32
-1 6 -2 501.35 17.4
-1 -6 2 531.32 18.05
1 -6 -2 542.35 17.59
1 6 2 503.26 16.75
1 6 2 525.15 18.67
-1 -6 2 511.79 17.32
1 -6 -2 505.14 17.52
1 -6 -2 501.01 17.5
-1 -6 3 96 5.9
-1 -6 3 105.17 5.55
1 -6 -3 104.98 5.62
1 -6 -3 115.93 5.34
-1 -6 3 98.75 5.92
1 -6 -3 105.29 4.94
-1 6 -3 113.28 4.89
-1 -6 3 112.36 5.02
1 6 3 106.88 5.48
1 6 3 108.36 6.03
1 6 3 106.96 6.44
1 -6 -3 101.54 5.33
1 6 3 106.56 5.7
1 6 3 104.45 4.81
-1 6 -3 105.08 5.5
1 -6 -3 107.16 4.96
-1 6 -3 94.52 6.59
1 -6 -3 105.5 5.42
1 6 3 114.85 6.69
1 -6 -3 105.89 5.43
-1 -6 3 105.63 5.62
1 6 4 826.49 27.72
1 -6 -4 776.39 25.65
1 -6 -4 798.8 26.05
-1 6 -4 774.63 27.7
1 -6 -4 791.41 25.4
-1 6 -4 805.56 24.86
1 -6 -4 796.8 25.76
-1 -6 4 787.65 26.06
1 6 4 810.53 26.45
1 -6 -4 792.71 25.73
1 -6 -4 800.37 25.04
-1 -6 4 799.09 25.14
-1 6 -4 843.4 26.7
1 6 4 814.02 27.37
1 -6 -4 770 24.91
-1 6 -4 776.03 27.44
-1 6 -4 774.95 26.07
1 6 4 739.81 25.94
-1 6 -4 768.37 25.45
1 6 5 104.62 5.81
-1 6 -5 98.4 5.4
1 -6 -5 97.17 4.59
-1 6 -5 99.33 6.86
1 -6 -5 106.14 5.16
1 -6 -5 102.03 5.53
-1 -6 5 98 6.11
1 6 5 98.11 6.59
-1 6 -5 95.51 6.5
-1 -6 5 100.8 6.21
1 -6 -5 101.38 5.45
1 6 5 103.23 5.62
1 6 5 101.72 6.84
1 -6 -5 106.05 5.47
-1 6 -5 100.52 5.91
1 6 5 96.65 5.41
1 -6 -5 94.12 4.85
-1 6 -5 94.67 5.65
1 -6 -5 95.82 5.73
1 6 5 97.99 5.77
-1 6 -5 103.48 6.22
-1 -6 5 104.4 5.17
-1 -6 5 96.07 5.58
-1 6 -5 99.74 5.89
-1 6 -6 450.09 18.33
-1 6 -6 447.06 16.93
-1 6 -6 452.68 17.18
-1 6 -6 482.04 16.74
1 -6 -6 433.08 15.14
-1 -6 6 445.15 17.49
1 6 6 471.74 16.66
1 -6 -6 452.05 16.43
1 -6 -6 461.91 16.45
-1 -6 6 448.88 17.38
1 6 6 473.14 16.77
1 6 6 460.43 17.4
-1 6 -6 477.59 17.27
1 6 6 451.04 18.22
1 -6 -6 493.79 16.83
-1 6 -6 447.46 18
1 6 6 500.47 18.81
-1 -6 6 445.01 16.07
1 -6 -6 450.91 15.87
-1 6 -7 142.42 8.59
1 -6 -7 163.23 7.83
1 -6 -7 161.91 8.03
1 -6 -7 152.27 6.92
-1 6 -7 151.16 7.73
-1 -6 7 164.52 8.54
1 -6 -7 161.97 7.62
1 6 7 148.47 8.26
1 6 7 157.85 7.83
-1 6 -7 148.74 8.82
-1 -6 7 156.01 8.49
-1 -6 7 151.64 7.3
1 6 7 161.35 9.22
1 6 7 161.67 7.7
-1 6 -7 158.76 8.11
-1 6 -7 146.42 8.2
-1 -6 7 174.59 8.28
1 -6 -7 155.91 7.52
-1 6 -8 134.83 7.48
1 -6 -8 138.48 7.43
-1 -6 8 132.16 6.84
-1 6 -8 138.84 7.39
-1 -6 8 155.28 8.22
1 6 8 140.93 7.17
-1 -6 8 129.32 7.85
-1 -6 8 129.11 7.45
-1 6 -8 136.87 7.87
1 6 8 127.44 7.76
-1 6 -8 137.29 8.19
1 -6 -8 144.89 7.2
-1 -6 8 139.13 7.59
1 6 8 128.76 7.19
1 -6 -8 132.42 6.33
1 -6 -8 131.42 6.92
-1 6 -8 124.74 8.05
-1 -6 9 37.73 3.44
1 6 9 38.82 3.48
-1 6 -9 41.06 3.86
-1 -6 9 35.12 4.1
-1 6 -9 31.98 4
-1 6 -9 34.91 4.01
1 -6 -9 37.98 3.72
-1 -6 9 44.65 4.4
1 6 9 36.98 3.71
-1 -6 9 32.53 3.82
-1 -6 9 43.12 4.13
-1 6 -9 34.81 4.16
-1 6 -9 39.05 3.83
1 6 9 32.95 4.06
1 -6 -9 38.57 3.47
1 -6 -9 35.77 2.85
1 6 10 31.78 3.14
-1 6 -10 29.83 3.34
1 6 10 30.47 3.25
1 6 10 31.73 3.31
-1 6 -10 27.68 3.57
-1 -6 10 28.13 3.82
-1 -6 10 33.14 3.72
-1 6 -10 28.73 3.39
-1 -6 10 34.72 3.32
-1 -6 10 28.79 3.76
1 -6 -10 34.67 3.59
1 6 10 32.36 4.07
1 -6 -10 33.33 3.27
-1 -6 11 73.04 5.76
1 -6 -11 92.42 5.57
-1 -6 11 79.87 5.77
1 6 11 78.6 5.24
-1 -6 11 84.79 6
1 6 11 82.7 5.45
1 6 11 82.3 5.39
1 -6 -11 87.3 5.78
-1 -6 11 81.47 5.31
-1 6 -11 79.24 5.33
1 6 12 194.02 8.86
-1 -6 12 170.33 8.94
1 -6 -12 182.13 9
1 6 12 162.83 8.68
-1 -6 12 179.91 8.56
-1 -6 12 180.17 8.96
1 6 12 182.59 8.57
1 -6 -12 179.43 8.21
1 -6 -12 184.79 8.72
-1 6 -12 173.13 9.44
1 6 12 178.19 8.45
-1 -6 12 175.78 8.88
1 -6 -12 172.4 8.47
-1 6 -13 346.64 13.82
1 -6 -13 339.42 13.63
-1 -6 13 347.01 13.7
1 6 13 344.46 13.61
1 -6 -13 389.61 13.7
-1 -6 13 342.48 13.38
1 6 13 340.12 13.22
-1 -6 13 328.35 13.1
1 -6 -13 371.62 13.54
-1 -6 13 324.48 13.39
-1 6 -13 319.72 14.19
1 6 13 352.29 13.49
1 -6 -13 332.74 12.72
1 -6 -14 54.75 3.48
1 6 14 71.9 4.43
-1 -6 14 59.31 4.04
-1 -6 14 61.03 4.22
-1 6 -14 67.11 5.17
1 6 14 65.94 4.19
1 -6 -14 75.46 4.4
-1 6 -14 62.77 4.57
-1 6 -15 59.86 4.36
-1 6 -15 47.41 3.57
1 6 15 52.86 3.39
-1 -6 15 51.07 3.36
1 -6 -15 63.42 3.66
-1 -6 15 54.21 3.47
1 6 15 54.02 3.41
-1 -6 16 16.94 1.44
1 -6 -16 16.01 1.61
1 6 16 18.26 1.56
-1 -6 16 14.43 1.4
-1 -6 16 17.65 1.56
1 6 16 18.82 1.61
-1 6 -16 15.03 1.87
-1 6 -16 14.86 1.61
-1 7 15 148.28 5.85
-1 7 15 124.69 5.36
1 7 -15 139.39 6.59
1 -7 15 132.09 5.4
-1 -7 -15 142.79 5.92
-1 -7 -15 142.86 5.73
1 7 -15 134.8 6.39
1 7 -15 124.26 5.92
-1 7 14 128.55 5.68
1 7 -14 132.94 7.11
-1 -7 -14 139.17 6.19
1 -7 14 126.44 5.59
-1 -7 -14 140.46 6.46
-1 7 14 130.36 5.99
1 7 -14 133.37 6.74
-1 7 14 133.06 6.2
-1 7 14 133.87 6.17
1 7 -13 220.19 10.46
-1 7 13 220.85 9.2
-1 -7 -13 235.26 9.14
1 -7 13 223.96 8.94
-1 7 13 238.9 9.49
-1 -7 -13 233.33 9.37
-1 7 13 219.62 9.3
1 7 -13 202.26 9.76
1 7 -12 14.22 2.42
-1 7 12 16.72 2.34
-1 -7 -12 15.92 2.07
1 -7 12 13.73 1.93
-1 7 12 14.69 2.33
-1 7 12 15.06 1.8
1 -7 12 16.84 2.32
-1 7 12 13.5 2.82
1 7 -12 17.69 2.86
1 -7 12 15.03 2.28
-1 7 12 18.7 2.52
-1 -7 -12 18.97 2.43
1 -7 12 16.34 1.83
-1 7 11 98.79 6.8
1 7 -11 96.4 6.8
-1 -7 -11 96.57 5.54
-1 7 11 80.23 5.21
-1 7 11 99.54 5.93
1 -7 11 93.1 5.47
1 -7 11 95.02 5.07
1 -7 11 88.98 5.65
1 -7 11 89.92 5.68
-1 7 11 89.74 5.75
1 7 -11 83.93 6.11
-1 -7 -11 94.02 6.17
-1 7 11 86.58 5.07
-1 7 10 142.67 9.02
-1 -7 -10 140.69 7.01
1 7 -10 133.28 7.95
1 7 -10 143.24 6.55
1 -7 10 142.87 7.48
1 -7 10 142.5 7.67
-1 7 10 138.55 8.65
1 7 -10 144.78 8.85
1 -7 10 146.39 6.93
-1 7 10 149.29 7.26
-1 -7 -10 151.01 7.57
1 -7 10 139.02 7.29
-1 -7 -10 146.1 8.11
-1 7 10 145.84 7.74
1 -7 9 26.94 3.08
-1 -7 -9 24.5 2.72
1 -7 9 27.14 3.25
1 -7 9 27.36 3
1 7 -9 27.27 2.56
1 7 -9 26.48 3.07
-1 -7 -9 30.48 3.63
1 -7 9 24.18 2.5
-1 7 9 27.23 3.23
-1 7 9 24.07 4.08
-1 -7 -9 22.94 2.69
1 7 -9 29.33 3.64
-1 7 9 30.93 4.11
-1 7 9 22.39 2.58
-1 7 9 33.39 4.71
1 7 -8 81.26 4.66
-1 7 8 65.9 6.23
-1 7 8 77.59 4.97
-1 7 8 70.57 5.24
1 -7 8 76.37 5.36
1 -7 8 76.09 4.63
1 7 -8 78.38 5.97
1 -7 8 74.22 5.06
-1 -7 -8 76.89 5.49
-1 7 8 72.34 5.94
-1 -7 -8 75.46 4.87
-1 -7 -8 81.91 5.21
1 -7 8 74.37 5.01
1 7 -8 74.82 5.27
-1 -7 -7 179 8.52
1 7 -7 165.45 8.82
1 -7 7 164.15 8.32
1 -7 7 178.12 8.76
1 7 -7 181.84 9.31
1 -7 7 182.08 8.47
1 -7 7 176.51 7.92
1 7 -7 204.25 9.94
-1 -7 -7 172.57 8.68
1 7 -7 182.95 7.91
-1 -7 -7 184.6 9.18
-1 7 7 161 8.13
1 -7 6 39.35 3.32
-1 -7 -6 41.47 3.88
1 -7 6 37.48 3.63
-1 -7 -6 40.09 3.65
1 -7 6 37.19 3.36
1 7 -6 37.17 3.03
-1 7 6 32.59 4.66
1 7 -6 37.51 3.71
-1 -7 -6 39.57 3.45
1 7 -6 32.54 3.46
-1 7 6 31.56 3.27
-1 7 6 41.24 4.98
-1 7 6 37.19 3.28
1 7 -6 33.76 3.57
-1 -7 -6 32.58 2.59
-1 7 5 462.51 18.35
-1 -7 -5 493.69 17.97
-1 7 5 482.61 18.97
-1 -7 -5 460.59 15.91
-1 -7 -5 470.23 17.63
-1 -7 -5 449.98 17.37
-1 7 5 463.1 16.71
1 -7 5 483.93 17.29
-1 7 5 439.56 16.63
1 7 -5 413.85 17.08
1 -7 5 461.58 16.61
1 -7 5 463.14 16.92
1 7 -5 439.38 17.52
-1 7 5 481.83 19.15
1 7 -5 478.71 17.58
-1 7 5 476.72 17.3
1 7 -5 468.28 16.31
-1 -7 -5 469.37 17.02
-1 7 4 58.98 5.13
-1 -7 -4 50.7 4.37
-1 7 4 47.44 3.83
1 -7 4 46.79 3.33
1 7 -4 43.16 3.88
1 -7 4 51.62 4.01
-1 7 4 56.44 4.22
1 -7 4 48.69 3.84
1 -7 4 49.35 3.6
-1 7 4 55.99 4.95
1 -7 4 52.73 4.02
1 7 -4 51.89 4.26
-1 -7 -4 56.8 4.82
-1 7 4 52.87 5.04
-1 7 4 50.51 3.74
-1 -7 -4 53.34 4.36
-1 -7 -4 51.8 3.88
-1 7 4 50.1 4.79
-1 -7 -4 51.45 4.7
-1 -7 -4 52.5 4.12
1 7 -4 51.43 3.56
1 7 -4 50.89 3.76
1 7 -4 52.59 3.91
-1 7 3 364.08 13.87
-1 -7 -3 348.96 14.76
1 -7 3 356.23 13.57
1 -7 3 353.12 12.78
-1 -7 -3 356.14 14.81
1 7 -3 317.62 13.52
-1 7 3 349.58 13.33
-1 -7 -3 360.79 13.91
1 7 -3 342.32 14.09
1 7 -3 373.02 13.48
1 -7 3 356.42 13.05
-1 7 3 347.58 15
1 -7 3 346.52 13.56
-1 -7 -3 337.8 13.93
-1 -7 -3 349.11 14.17
-1 7 3 369.88 15.22
1 7 -2 193.11 8.43
-1 7 2 198.75 8.49
-1 7 2 198.93 9.4
1 -7 2 181.02 8.49
1 -7 2 196.91 7.89
1 -7 2 192.44 8.03
-1 7 2 187.37 9.9
1 7 -2 192.08 8.48
-1 -7 -2 189.01 8.85
1 7 -2 175.28 8.46
1 7 -2 188.26 9.06
-1 -7 -2 196.67 9.6
-1 -7 -2 170.37 8.72
-1 -7 -2 194.19 9.11
-1 7 2 174.16 8.38
-1 -7 -2 188.52 9.51
1 -7 2 183.34 8.17
1 -7 1 65.63 4.21
-1 7 1 73.44 5.63
1 -7 1 64.97 4.35
1 -7 1 70.92 4.19
1 -7 1 62.96 3.84
-1 7 1 67.7 4.6
-1 -7 -1 58.29 4.48
1 -7 1 76.34 4.21
-1 -7 -1 58.97 4.48
-1 -7 -1 68.57 4.86
1 7 -1 64.07 4.39
-1 -7 -1 62.95 5.06
-1 -7 -1 71.89 5.23
-1 7 1 72.15 4.46
1 7 -1 63.97 5.1
-1 7 1 75.16 5.45
-1 -7 -1 66.82 4.99
1 7 -1 67.53 4.36
1 7 -1 72.95 4.57
-1 -7 0 54.41 4.43
-1 -7 0 50.41 4.35
-1 7 0 48.6 3.97
-1 -7 0 49.15 4.34
-1 7 0 51.14 4.47
1 7 0 51.44 3.71
1 7 0 49.71 4
-1 7 0 54.54 4.84
1 -7 0 52.46 3.68
1 -7 0 52.31 3.34
1 7 0 44.97 3.94
1 -7 0 51.74 3.67
1 -7 0 55.01 3.87
1 -7 0 53.34 3.29
1 7 0 48.85 3.65
1 7 0 54.04 3.93
-1 7 0 51.93 4.73
-1 -7 0 52.28 4.02
-1 7 0 50.6 4.86
-1 7 -1 52.26 4.74
-1 7 -1 60.16 5.23
1 7 1 47.99 3.51
-1 7 -1 49.57 4.72
-1 -7 1 47.87 4.16
1 -7 -1 55.2 3.85
1 -7 -1 49.99 3.26
1 7 1 53.74 4.32
-1 7 -1 49.8 4.07
-1 -7 1 48.96 4.24
1 7 1 53.83 3.96
-1 7 -1 49.7 4.62
-1 -7 1 49.97 3.04
1 -7 -1 54.57 3.33
1 -7 -1 51.03 3.7
-1 -7 1 55.75 4.53
-1 -7 1 55.43 4.09
-1 -7 1 53.05 3.8
1 7 1 52.96 3.77
1 7 1 51.06 4.22
-1 -7 2 214.54 10.02
1 -7 -2 215.13 9.11
1 -7 -2 208.19 8.91
-1 7 -2 207.27 9.69
-1 -7 2 217.13 9.23
1 -7 -2 220.06 9.36
-1 7 -2 224.14 10.6
-1 -7 2 218.76 9.61
-1 7 -2 215.57 10.57
1 7 2 222.03 10.3
-1 -7 2 210.74 8.24
-1 7 -2 213.13 10.37
-1 7 -2 196.19 8.6
1 7 2 209.4 10.11
1 7 2 213.28 10.13
-1 7 -2 209.03 10.76
1 -7 -2 213.99 8.49
1 7 2 206.67 9.45
1 7 2 210.72 9.24
1 -7 -2 209.74 8.45
1 -7 -3 302.52 11.79
-1 -7 3 276.17 12.09
1 -7 -3 291.13 11.4
1 -7 -3 283.2 11.44
-1 7 -3 287.09 12.81
-1 -7 3 295.57 11.92
1 7 3 284.24 12.79
1 -7 -3 279.03 10.74
1 7 3 304.19 12.61
-1 -7 3 292.67 10.67
-1 -7 3 283.85 12.38
1 7 3 294.85 11.64
-1 7 -3 263.17 11.17
-1 7 -3 271.97 12.49
-1 -7 3 308.47 11.76
1 7 3 277.5 11.82
1 7 3 283.96 12.82
1 -7 -3 279.34 11.37
1 -7 -4 38.12 3.08
1 -7 -4 39.77 3.33
-1 7 -4 36.64 3.92
-1 7 -4 33.28 4.3
-1 -7 4 38.03 3.81
1 7 4 34.14 4.03
-1 7 -4 34.31 4.47
-1 -7 4 38.28 2.91
1 -7 -4 35.94 3.18
1 -7 -4 33.89 3.37
-1 7 -4 40.49 3.84
-1 7 -4 38.81 4.13
1 7 4 36.21 4.09
1 7 4 39 3.65
1 -7 -4 37.5 3.22
1 7 4 41.25 3.43
1 7 4 40.89 3.63
1 -7 -4 37.63 2.83
-1 7 -4 36.18 3.26
-1 -7 4 38.92 3.47
-1 -7 4 37.9 3.47
-1 -7 4 35.95 2.53
1 7 5 476.02 19.36
-1 -7 5 493.9 17.97
1 -7 -5 468.63 17.34
1 7 5 479.03 17.97
1 7 5 495.36 19.34
-1 7 -5 469.97 17.8
1 -7 -5 489.94 17.01
-1 -7 5 473.23 18.28
-1 7 -5 508.68 18.59
-1 -7 5 484.99 18.56
-1 7 -5 459.15 18.27
-1 7 -5 483.17 19.34
-1 -7 5 497.9 16.85
1 7 5 502.79 17.79
1 -7 -5 478.27 17.39
-1 7 -5 504.98 19.83
-1 -7 5 490.16 17.84
1 -7 -5 498.87 17.57
-1 7 -5 465.6 17.95
1 -7 -5 448.87 15.93
-1 -7 6 25.37 3.38
1 -7 -6 27.19 2.96
-1 -7 6 21.07 2.96
-1 -7 6 28.49 3.54
-1 7 -6 29.98 4.27
1 7 6 27.59 3.04
-1 7 -6 29.96 4.08
1 -7 -6 30.87 3.03
1 -7 -6 26.12 2.98
-1 7 -6 31.34 3.56
-1 -7 6 26.94 3.62
1 7 6 27.25 2.96
-1 7 -6 25.64 3.27
-1 7 -6 26.16 3.13
1 -7 -6 28.37 2.94
1 7 6 29.09 4.25
1 7 6 25.07 3.1
1 -7 -6 25.99 2.5
-1 -7 6 26.78 2.63
-1 -7 7 183.46 9.51
1 -7 -7 209.44 9.23
1 7 7 209.61 11.1
-1 7 -7 190.39 10.5
-1 7 -7 198.52 10.81
-1 7 -7 187.62 9.67
1 7 7 192.37 9.31
-1 -7 7 190.04 8.61
-1 -7 7 191.72 10.08
1 -7 -7 200.64 9.12
-1 7 -7 186.36 9.7
1 7 7 198.16 9.68
1 -7 -7 198.54 8.52
1 7 7 200.11 9.31
1 -7 -7 193.82 9.26
1 -7 -7 199.57 9.46
-1 -7 7 214.36 10.36
-1 7 -8 64.84 5.81
-1 7 -8 65.82 5.16
1 7 8 64.1 4.72
-1 -7 8 63.03 4.37
1 -7 -8 65.94 4.11
1 7 8 71.19 5.12
-1 -7 8 63.24 5.35
-1 -7 8 59.99 5.27
1 7 8 56.85 4.25
1 7 8 58.32 5.03
-1 7 -8 65.83 5.34
1 -7 -8 65.56 4.67
1 -7 -8 66.05 4.64
-1 -7 8 55.4 4.79
1 -7 -8 62.44 4.82
-1 -7 9 22.42 2.67
-1 7 -9 25.19 3.23
1 -7 -9 24.23 2.99
-1 -7 9 28.64 3.75
-1 7 -9 22.67 3.3
1 -7 -9 17.99 2.56
1 7 9 22.73 2.78
-1 7 -9 28.39 3.78
1 -7 -9 23.86 2.3
1 7 9 23.65 3.37
-1 -7 9 24.71 3.33
1 -7 -9 24.76 2.88
-1 -7 9 23.33 3.04
1 7 9 23.27 2.67
1 7 9 23.28 3.06
-1 -7 9 26.74 3.79
1 7 10 149.29 7.53
-1 -7 10 152.24 8.69
1 -7 -10 174.75 8.23
-1 -7 10 158.84 8.67
-1 7 -10 154.04 8.18
-1 -7 10 146.58 7.61
-1 -7 10 153.34 8.32
-1 7 -10 155.56 8.79
1 7 10 158.8 7.88
1 7 10 157.68 7.96
1 -7 -10 156.67 8.25
1 7 10 152.1 8.23
-1 7 -11 109.66 6.34
1 7 11 110.62 6.04
1 -7 -11 119.32 6.74
1 -7 -11 121.65 6.48
-1 -7 11 105.69 6.68
-1 -7 11 109.42 6.76
1 7 11 114.92 6.34
-1 -7 11 110.8 6.18
1 7 11 111.83 6.29
-1 -7 11 112.81 6.85
1 7 12 14.34 2.1
1 -7 -12 13.9 1.89
1 -7 -12 14.68 2.29
-1 -7 12 13.56 2.48
-1 -7 12 13.58 1.98
1 -7 -12 14.2 2.1
-1 7 -12 16.37 2.64
1 7 12 14.39 1.96
1 7 12 11.04 1.83
-1 7 -13 193.19 9.31
1 -7 -13 219.1 8.81
-1 -7 13 202.71 8.85
1 -7 -13 197.8 8.98
-1 -7 13 205.72 8.98
1 7 13 190.97 8.09
1 -7 -13 220.64 8.93
-1 7 -13 209.37 9.87
1 7 13 208.57 8.7
1 -7 -13 190.6 8.18
-1 -7 13 194.65 8.49
-1 -7 14 139.43 6.46
1 -7 -14 160.14 6.61
1 7 14 143.43 6.51
1 -7 -14 157.68 6.84
1 -7 -14 131.72 5.76
-1 -7 14 137.78 6.33
-1 -7 14 132.9 6.12
1 7 14 143.61 6.33
-1 7 -14 157.91 7.5
-1 7 -14 131.39 6.69
1 7 15 127.96 5.09
-1 7 -15 118.34 5.71
-1 -7 15 110.47 4.84
1 7 15 117.54 5.16
-1 -7 15 116.15 4.98
-1 7 -15 114.33 5.52
1 -7 -15 120.54 5.4
-1 -7 15 119.8 5.07
1 8 -14 3.7 0.99
-1 8 14 4.02 0.97
-1 8 14 4.33 0.89
-1 8 14 3.58 0.82
1 8 -14 5.06 1.24
1 -8 14 2.93 0.77
1 -8 14 3.28 0.68
-1 -8 -14 4.12 0.92
1 8 -13 94.59 5.54
-1 8 13 104.25 5.14
1 8 -13 101.22 5.62
1 -8 13 102.96 4.97
-1 8 13 95.85 4.83
1 -8 13 102.67 4.69
-1 8 13 108.75 5.21
-1 -8 -13 110.02 4.99
-1 -8 -13 89.54 4.89
-1 -8 -13 99.55 5.28
-1 -8 -12 86.27 4.68
1 8 -12 73.91 5.13
-1 -8 -12 84.13 5.08
1 8 -12 83.04 5.41
-1 8 12 81.62 4.84
1 -8 12 81.71 4.68
-1 8 12 86.17 4.79
1 -8 12 83.33 4.39
-1 8 12 84.2 4.86
-1 -8 -12 68.89 4
1 -8 12 79.28 4.62
1 8 -11 55.01 4.54
-1 8 11 56.79 4.2
-1 8 11 59.77 4.34
1 -8 11 63.89 4.18
-1 8 11 53.41 4.58
1 -8 11 56.84 3.8
-1 -8 -11 60.53 4.06
-1 -8 -11 56.24 4.35
1 -8 11 53.16 4
-1 8 11 55.02 4.04
-1 8 11 55.56 3.67
-1 -8 -10 100.4 6.13
-1 8 10 96.68 7.17
-1 -8 -10 92.98 5.55
1 -8 10 95.97 5.75
-1 8 10 86.6 5.19
1 -8 10 89.88 5.37
1 8 -10 89.45 6.25
-1 8 10 88.7 6.44
-1 8 10 90.45 5.85
1 -8 10 102.03 5.69
-1 -8 -9 195.67 8.85
-1 -8 -9 207.65 9.56
1 -8 9 182.32 8.65
-1 8 9 186.96 9.8
-1 8 9 173.29 8.41
1 -8 9 178.97 8.55
1 8 -9 189.86 9.75
1 8 -9 159.78 9.36
-1 -8 -9 197.6 9.5
-1 -8 -9 175.34 8.98
1 -8 9 187.25 9.15
1 8 -8 244.19 11.39
1 -8 8 270.89 11.33
1 8 -8 263.15 10.68
-1 -8 -8 269.76 11.78
-1 -8 -8 270.73 11.62
1 -8 8 273.23 11.19
-1 8 8 252.44 11.03
-1 -8 -8 276.59 11.36
1 8 -8 234.79 11.76
-1 8 8 258.65 12.16
1 -8 8 269.07 11.63
1 8 -8 259.13 12.01
1 8 -7 349.06 12.96
1 8 -7 287.6 13.73
1 -8 7 310.72 12.46
-1 8 7 279.71 14.8
-1 -8 -7 345.19 13.92
-1 8 7 333.45 15.66
-1 8 7 326.19 13.06
-1 8 7 292.96 13.23
-1 -8 -7 334.09 13.38
1 8 -7 325.47 13.82
-1 8 7 317.16 14.03
1 -8 7 332.78 13.6
-1 -8 -7 353.45 13.78
1 -8 7 318.52 13.14
1 8 -7 317.03 13.59
1 -8 7 324.63 12.94
1 -8 6 118.34 6.46
-1 8 6 124.87 7.21
-1 -8 -6 129.19 7.28
-1 -8 -6 128.96 6.97
-1 8 6 128.29 6.84
1 8 -6 132.75 6.76
1 -8 6 130.04 7.18
1 -8 6 125.07 6.94
1 8 -6 112.52 7.19
-1 8 6 119.08 8.55
1 8 -6 111.93 7.1
1 -8 6 113.99 6.12
-1 8 6 119.2 7.32
1 8 -6 115.56 6.85
-1 -8 -6 125.64 7.34
-1 8 6 113.91 8.28
-1 -8 -6 118.99 5.8
-1 -8 -5 74.76 4.49
1 8 -5 76.73 4.98
1 8 -5 78.62 5.71
1 -8 5 78.38 4.91
-1 8 5 80 5.16
1 8 -5 78.82 5.7
1 -8 5 73.86 4.83
-1 8 5 77 5.11
-1 -8 -5 77.25 5.26
1 8 -5 79.66 4.86
-1 -8 -5 82.46 5.7
1 -8 5 76.05 5.25
-1 8 5 91.02 7.07
-1 8 5 75.45 6.62
-1 8 5 79 5.52
1 -8 5 73.66 5.25
1 -8 5 82.55 4.77
-1 -8 -5 83.12 5.76
1 8 -4 309.26 13.64
1 -8 4 296.6 12.35
-1 8 4 332.22 15.08
-1 -8 -4 317.67 13.53
1 -8 4 313.59 12.99
-1 8 4 313.26 14.57
-1 8 4 325.82 13.48
-1 -8 -4 312.87 13.32
-1 8 4 342.18 15.03
1 -8 4 339.42 12.6
1 8 -4 329.85 12.88
-1 -8 -4 323.95 13.72
-1 8 4 326.73 13.29
1 8 -4 307.89 13.39
1 -8 4 305.02 11.99
-1 -8 -4 299.9 12.89
1 8 -4 324.62 12.68
-1 8 4 316 12.94
-1 -8 -3 71.85 5.71
-1 8 3 80.11 6.58
-1 -8 -3 70.69 5.42
1 -8 3 73.45 4.61
-1 -8 -3 81.9 5.58
1 -8 3 77.68 4.92
1 8 -3 77.82 5.03
-1 -8 -3 77.6 5.97
1 8 -3 71.9 5.51
-1 8 3 78.72 6.31
1 -8 3 77.57 5.24
-1 8 3 78.31 5.11
1 8 -3 87.28 5.24
1 8 -3 72.1 5.25
1 -8 3 73.58 4.41
-1 8 3 79.17 6.45
-1 8 3 75.41 6.16
-1 -8 -3 68.25 5.24
-1 -8 -2 580.31 21.42
-1 -8 -2 591.61 21.52
-1 -8 -2 604.23 22.07
1 8 -2 609.53 21.01
1 8 -2 588.92 20.87
-1 8 2 573.31 22.54
-1 -8 -2 595 21.98
1 8 -2 585.52 21.7
1 -8 2 586.59 19.9
1 -8 2 588.83 21.01
1 -8 2 558.21 20.44
1 8 -2 574.17 21.17
1 -8 2 609.79 20.29
-1 8 2 604.12 20.99
-1 8 2 595.52 22.48
-1 -8 -2 608.92 21.54
-1 8 1 74.47 5.21
1 8 -1 69.25 4.81
-1 -8 -1 71.61 5.49
-1 8 1 70.54 5.72
1 8 -1 67.46 4.76
-1 -8 -1 72.01 5.57
-1 8 1 78.3 5.88
-1 -8 -1 66.54 5
1 -8 1 71.89 4.33
-1 8 1 69.8 5
-1 8 1 78.41 5.79
-1 8 1 71.27 4.9
1 8 -1 72.16 4.94
-1 8 1 68.2 6.12
1 8 -1 67.28 4.68
1 -8 1 64.87 4.55
-1 -8 -1 69.64 5.11
-1 8 1 64.74 6.27
1 -8 1 69.08 4.86
1 -8 1 68.05 4.13
-1 -8 -1 67.41 5.13
1 -8 0 1.59 0.76
-1 -8 0 1.54 1.53
-1 8 0 1.22 2.07
-1 -8 0 2.45 1.76
1 -8 0 2.7 1.3
-1 -8 0 2.28 1.91
-1 8 0 2.7 1.56
1 8 0 2.49 1.28
-1 -8 0 4.24 1.73
-1 -8 0 2.32 1.51
-1 -8 0 1.69 1.92
-1 8 0 1.87 1.95
1 -8 0 2.29 1.32
1 -8 0 2.39 0.94
-1 8 0 1.66 2.37
1 8 0 2.21 1.21
-1 8 0 1.28 2.44
1 8 0 1.65 0.96
-1 -8 0 1.73 1.73
-1 -8 1 58.07 4.93
1 -8 -1 56.66 3.67
-1 -8 1 52.93 4.54
-1 -8 1 54.31 3.31
-1 -8 1 53.01 4.35
1 -8 -1 53.91 3.55
-1 -8 1 48.88 4.28
1 8 1 47.41 4.27
-1 -8 1 59.19 4.6
-1 8 -1 48.48 5.26
1 8 1 54.55 4.42
1 8 1 58.54 4.32
1 8 1 47.76 4.39
1 8 1 50.89 3.83
1 8 1 57.39 4.98
1 -8 -1 57.28 4.15
-1 8 -1 49.78 4.46
-1 8 -1 52.26 4.12
-1 8 -1 61.74 5.53
-1 8 -1 55.25 5.26
-1 8 -1 52.84 4.51
1 -8 -1 56.46 4.13
1 8 2 615.51 21.91
1 -8 -2 588.7 20.76
1 -8 -2 592.58 21.23
-1 8 -2 662.08 24.05
-1 8 -2 615.11 22.3
1 -8 -2 587.86 21.36
-1 8 -2 621.18 22.98
1 8 2 578.95 22.16
-1 -8 2 600.47 22.41
-1 -8 2 598.39 19.96
-1 8 -2 603.7 23.24
1 8 2 591.06 22.33
-1 8 -2 695.23 21.95
-1 -8 2 628.26 21.96
1 -8 -2 583.17 21.09
-1 8 -2 553.5 20.57
1 8 2 655.55 23.02
1 -8 -2 603.86 20.42
-1 -8 2 619.47 21.92
1 8 2 633.57 21.62
1 -8 -3 62.39 3.94
-1 8 -3 61.44 5.59
1 8 3 64.5 5.47
1 -8 -3 57.77 4.28
1 -8 -3 65.87 4.62
1 8 3 56.86 5.23
-1 -8 3 57.04 4.6
1 -8 -3 57.29 4.16
-1 -8 3 62.64 3.8
1 8 3 60.28 4.41
1 8 3 65.91 4.98
-1 8 -3 58.1 5.27
1 -8 -3 60.4 4.27
-1 8 -3 52.46 4.08
-1 -8 3 72.79 5.45
-1 -8 3 62.43 4.55
1 8 3 59.25 4.99
1 8 3 64.01 4.64
1 -8 -4 401.24 14.92
-1 8 -4 401.39 16.2
-1 8 -4 402.27 17.41
-1 8 -4 400.4 16.14
1 8 4 431.91 15.4
1 -8 -4 371.92 14.87
-1 8 -4 364.52 14.76
1 -8 -4 385.36 14.74
-1 -8 4 393.21 14.08
1 -8 -4 370.16 13.51
1 8 4 405.43 16.12
1 8 4 403.95 16.82
1 -8 -4 391.48 14.21
-1 -8 4 383.49 15.48
-1 8 -4 390.97 16.49
1 -8 -4 379.82 15.06
-1 -8 4 401.4 15.38
1 8 4 399.62 16.66
-1 -8 4 374.77 16
-1 8 -5 78.81 6.1
-1 -8 5 87.53 5.86
-1 8 -5 86.59 6.02
1 -8 -5 92.42 5.56
-1 -8 5 84.02 5.99
1 -8 -5 79.85 5.23
-1 -8 5 83.7 4.81
-1 8 -5 90.88 6.34
1 8 5 92.05 5.72
-1 -8 5 95.2 5.9
1 -8 -5 86.91 5.14
1 -8 -5 78.61 5.3
1 -8 -5 87.65 5.45
-1 8 -5 76.8 5.4
1 8 5 81.67 5.75
-1 8 -5 81.5 6.97
1 8 5 81.05 6.56
-1 8 -6 139.62 7.97
1 -8 -6 159.9 7.95
1 8 6 160.77 8.17
-1 8 -6 154.13 8.4
-1 -8 6 154.62 7.25
-1 8 -6 161.72 8.89
-1 -8 6 156.26 8.87
1 8 6 146.79 9.33
-1 -8 6 153.89 8.27
1 8 6 159.41 8.2
1 -8 -6 169.51 8.19
1 -8 -6 159.07 7.96
-1 -8 6 146.92 6.63
-1 -8 6 138.14 8.16
-1 -8 6 158.06 8.23
-1 8 -6 160.76 9.78
1 -8 -6 150.94 7.37
1 -8 -6 155.34 7.87
1 -8 -7 375.94 14.15
-1 -8 7 359.56 14.48
-1 8 -7 337.39 15.72
1 -8 -7 342.89 13.92
1 -8 -7 339.61 13.84
-1 -8 7 345.07 13.22
1 8 7 358.12 14.38
1 -8 -7 347.83 13.16
-1 8 -7 322.9 14.29
-1 -8 7 331.33 12.43
-1 -8 7 343.76 14.4
1 8 7 351.21 14.13
-1 -8 7 351.67 14.95
-1 8 -7 348.58 14.87
1 8 8 269.67 11.55
1 8 8 257.02 11.13
-1 -8 8 255.57 11.46
1 8 8 231.25 10.51
-1 -8 8 248.98 11.12
-1 8 -8 247.51 12.5
-1 8 -8 249.87 11.72
-1 -8 8 239.64 10.31
-1 -8 8 254.84 11.85
1 -8 -8 260.69 11.07
-1 8 -8 248.66 11.58
1 -8 -8 257.58 11.02
1 -8 -8 248.93 10.12
1 -8 -8 253.47 11.18
1 -8 -9 200.66 9.45
-1 -8 9 198.19 8.91
-1 8 -9 205.7 10.02
-1 8 -9 196.56 10.03
-1 -8 9 214.26 10.05
-1 -8 9 181 9.64
-1 8 -9 208.1 9.98
1 8 9 208.66 9.77
1 8 9 209.28 9.3
1 -8 -9 205.28 9.33
1 8 9 221.63 9.68
1 -8 -9 201.41 8.44
1 -8 -9 201.95 9.59
1 8 10 108.44 6.52
-1 8 -10 122.39 6.96
-1 8 -10 124.24 6.77
1 8 10 108.45 6.18
-1 -8 10 116.23 6.7
-1 -8 10 114.93 6.75
-1 -8 10 107.51 5.85
1 8 10 115.02 6.29
-1 8 -10 105.07 6.72
1 -8 -10 114.92 6.28
1 -8 -10 108.57 6.39
1 8 11 60.14 4.29
-1 8 -11 46.3 4.2
-1 8 -11 52.54 3.95
1 -8 -11 52.47 4.03
-1 -8 11 55.8 4.17
-1 -8 11 55.55 3.78
-1 8 -11 48.94 4.12
1 8 11 57.26 3.99
-1 -8 11 57.91 4.37
1 -8 -11 63.78 4.22
1 8 11 54.57 3.92
1 -8 -12 73.02 4.55
1 -8 -12 85.09 4.64
1 -8 -12 75.38 4.35
-1 -8 12 75.91 4.28
-1 -8 12 78.02 4.71
-1 -8 12 67.29 3.6
1 8 12 82.78 4.86
1 8 12 78.34 4.48
-1 8 -12 73.2 4.81
-1 8 -12 65.47 4.7
-1 -8 12 76.46 4.74
1 8 12 75.26 4.33
-1 8 -13 82.49 4.73
-1 -8 13 86.48 4.27
1 -8 -13 87.57 4.73
-1 -8 13 84.86 4.52
1 -8 -13 81.39 4.19
1 -8 -13 93.14 4.6
1 8 13 86.32 4.37
-1 -8 13 86.4 4.68
1 -8 -13 84.24 4.51
-1 -8 14 7.69 1.21
-1 -8 14 9.21 1.09
1 8 14 8.14 1.05
1 -8 -14 9.87 1.3
-1 -8 14 6.52 1.04
-1 8 -14 8.64 1.45
1 -8 -14 7.13 0.87
-1 9 13 45.22 2.58
-1 -9 -13 41.59 2.37
-1 9 13 44.06 2.6
1 9 -13 43.73 3.02
1 -9 13 41.66 2.41
-1 -9 -13 44.37 2.69
-1 9 12 7.46 1.32
1 -9 12 6.17 0.95
-1 -9 -12 5.12 0.86
-1 -9 -12 6.65 1.13
1 -9 12 5.88 1.11
-1 9 12 6.77 1.28
1 9 -12 8.42 1.73
-1 -9 -12 6.47 1.31
-1 9 11 27.98 2.37
1 9 -11 26.98 3.01
-1 -9 -11 33.13 2.78
-1 -9 -11 35.8 2.72
-1 9 11 29.44 2.73
1 -9 11 30.25 2.26
1 -9 11 33.13 2.61
-1 9 11 36.27 2.86
-1 -9 -11 28.39 2.71
-1 9 11 27.49 2.2
-1 -9 -10 4.33 1.42
-1 -9 -10 3.71 1.18
-1 -9 -10 5.31 1.45
-1 9 10 5.84 1.39
1 9 -10 2.11 1.33
1 -9 10 5.47 1.32
1 -9 10 3.61 0.95
-1 9 10 5.31 1.56
1 -9 10 4.74 1.2
-1 9 10 3.69 1.05
-1 -9 -9 49.89 4
1 -9 9 41.37 3.08
-1 -9 -9 44.81 3.6
1 -9 9 47.93 3.53
-1 9 9 47.78 4.97
1 9 -9 48.54 4.07
1 9 -9 42.68 4.15
1 -9 9 40.45 3.35
-1 9 9 40.85 3.76
-1 9 9 44.65 3.48
-1 -9 -9 44.37 3.75
-1 9 8 6.71 2.7
-1 -9 -8 4.7 1.74
-1 9 8 6.51 1.5
-1 -9 -8 7.24 1.79
1 -9 8 6.38 1.44
-1 -9 -8 8.17 1.81
1 -9 8 4.65 1.44
1 -9 8 3.89 1.04
1 9 -8 4.91 1.8
-1 9 8 7.99 2.05
-1 -9 -8 5.81 1.84
-1 9 8 9.21 2.03
1 9 -8 4.94 1.28
-1 -9 -7 143.35 7.5
1 -9 7 134.57 6.76
1 9 -7 133.27 6.67
-1 9 7 140.6 8.94
1 9 -7 127.31 7.8
1 -9 7 121.54 6.27
1 -9 7 133.75 7.07
-1 9 7 139.15 8.99
-1 9 7 123.3 7.16
-1 -9 -7 129.52 7.43
-1 -9 -7 129.73 7.05
-1 9 7 138.27 7.47
-1 9 7 123.37 6.84
-1 9 6 12.66 2.13
1 -9 6 11.82 2.14
1 9 -6 13.37 2.5
1 -9 6 16.85 2.19
-1 -9 -6 17.09 2.5
-1 9 6 16.07 3.57
-1 9 6 16.59 2.6
-1 9 6 10.02 3.43
-1 -9 -6 13.29 1.69
-1 -9 -6 14.8 2.55
1 -9 6 14.12 1.89
1 9 -6 20.71 2.47
-1 -9 -6 18.26 2.66
1 -9 5 781.96 26.32
1 9 -5 799.73 28.39
-1 -9 -5 853.84 28.19
1 -9 5 772.92 26.83
-1 -9 -5 840.53 27.84
-1 -9 -5 798.68 26.32
-1 -9 -5 847.48 28.24
-1 9 5 819.55 27.54
-1 9 5 821.58 29.71
-1 9 5 790.19 28.04
1 9 -5 825.77 27.37
-1 9 5 818.19 29.94
1 -9 5 803.44 27.54
-1 9 5 775.13 27.28
-1 9 5 850.65 28.05
-1 -9 -4 207.72 10.14
-1 9 4 216.8 11.55
1 -9 4 211.17 8.89
-1 9 4 214.88 11.49
-1 9 4 213.7 10.33
-1 -9 -4 206.88 10.14
1 9 -4 197.56 9.57
-1 9 4 211.91 10.03
1 9 -4 195.74 10.14
1 9 -4 213.27 9.47
-1 -9 -4 218.8 9.19
1 -9 4 198.87 9.17
-1 9 4 217.31 9.87
1 -9 4 203.83 9.83
1 -9 4 215.61 9.24
1 9 -3 495.14 18.83
1 9 -3 488.77 17.98
1 9 -3 463.85 18.37
-1 9 3 500.45 19.84
-1 -9 -3 476.3 18.35
1 -9 3 480.05 17.95
-1 9 3 495.63 19.7
1 -9 3 483.88 17.17
1 -9 3 481.01 16.79
1 -9 3 444.91 17.22
1 9 -3 475.02 17.68
-1 -9 -3 468.08 18.37
-1 9 3 471.65 17.92
-1 9 3 492.68 18.76
-1 9 2 421.24 16.56
1 9 -2 404.68 15.94
-1 9 2 411.08 17.42
1 -9 2 404.31 14.83
1 -9 2 427 15.24
-1 -9 -2 409.15 16.36
1 9 -2 406.05 16.23
1 -9 2 389.35 15.39
-1 -9 -2 406.52 16.28
-1 9 2 435.56 16.23
-1 9 2 416.82 17.45
-1 -9 -2 420.32 16.54
1 9 -2 416.34 16.05
1 9 -2 412.69 16.19
1 -9 2 423.41 16.24
-1 -9 -1 142.58 7.84
-1 9 1 148.97 8.7
-1 9 1 153.95 8.27
-1 9 1 149.78 8.66
1 9 -1 155.17 7.86
-1 9 1 149.27 9.55
1 -9 1 147.6 7.02
-1 -9 -1 148.83 7.95
1 -9 1 146.03 6.8
-1 -9 -1 141.37 8.02
-1 -9 -1 142.1 7.9
1 -9 1 131.07 7.16
1 9 -1 135.41 7.47
1 9 -1 145.12 7.84
-1 9 1 153.52 9.54
-1 9 0 332.54 15.12
1 -9 0 320.19 12.84
1 9 0 347.94 15
-1 -9 0 326.17 13.65
-1 -9 0 313.39 13.4
-1 9 0 303.3 13.56
-1 9 0 318.56 13.92
-1 -9 0 325.83 13.59
-1 -9 0 317.72 13.26
-1 9 0 325.07 13.69
-1 9 0 308.84 15.06
-1 9 0 304.95 13.48
1 -9 0 309.06 12.13
1 -9 0 328.71 12.14
1 9 0 305.89 12.71
-1 -9 0 303 13.22
1 9 0 319.08 13.24
1 9 0 319.43 13.41
-1 9 -1 134.91 8.71
1 -9 -1 125.65 7
-1 9 -1 130.04 7.36
1 -9 -1 124.38 6.84
-1 9 -1 121.84 7.34
-1 -9 1 129.85 7.35
1 9 1 128.48 7.43
-1 9 -1 131.63 7.82
-1 -9 1 117.88 7.29
-1 -9 1 146.33 7.81
-1 9 -1 135.31 7.62
1 9 1 136.61 8.42
-1 9 -1 123.83 8.4
-1 9 -1 126.76 8.67
-1 -9 1 120.37 6.95
1 -9 -1 130.45 6.42
1 9 1 139.16 7.35
-1 9 -2 445.37 19
1 9 2 453.98 17
1 -9 -2 419.91 16.62
-1 9 -2 432.86 18.55
-1 9 -2 479.18 17.3
-1 -9 2 421.36 17.07
-1 9 -2 445.47 18.36
1 9 2 453.03 18.2
1 9 2 444.21 17.28
1 -9 -2 429.42 15.61
1 9 2 451.67 16.5
-1 -9 2 448.81 17.31
-1 -9 2 414.03 16.62
1 9 2 422.05 17.13
-1 9 -2 460.45 17.81
1 -9 -2 423.88 16.41
-1 9 -3 400.54 17.76
1 9 3 420.82 17.32
-1 9 -3 415.49 18.01
1 9 3 454.07 16.91
-1 -9 3 416.44 16.36
-1 9 -3 417.11 16.09
1 -9 -3 450.26 16.36
1 -9 -3 448.47 15.58
-1 -9 3 422.57 16.91
-1 9 -3 355.76 17.98
1 -9 -3 402.34 14.78
1 -9 -3 433.22 16.57
-1 -9 3 454.67 17.57
1 9 3 446.91 17.83
-1 -9 3 454.65 17.24
1 -9 -3 433.69 16.33
-1 -9 3 433.05 15.07
1 9 3 449.99 16.5
-1 9 -3 492.71 17.3
-1 -9 4 211.09 10.47
-1 -9 4 201.42 10.04
1 9 4 211.64 10.97
1 -9 -4 203.44 9.62
1 -9 -4 220.1 9.44
1 -9 -4 209.93 9.5
-1 9 -4 202.88 10.99
1 9 4 226.21 9.98
1 9 4 216.51 10.72
-1 -9 4 221.41 10.47
-1 9 -4 181.85 9.35
-1 9 -4 239.62 10.35
-1 -9 4 213.51 8.67
1 -9 -4 202.31 9.82
-1 9 -4 211 10.66
-1 -9 5 709.95 24.78
-1 -9 5 688.03 25.07
-1 9 -5 725.12 27.35
1 -9 -5 694.71 23.78
-1 9 -5 693.16 25.57
1 -9 -5 712.4 24.11
-1 9 -5 795.41 25.25
-1 -9 5 686.22 23.17
1 9 5 724.49 24.75
1 9 5 677.2 24.96
-1 -9 5 716.32 25.12
1 -9 -5 740.81 24.13
-1 9 -5 648.49 24.29
-1 9 -5 738.96 25.9
1 -9 -5 709.59 24.38
-1 9 -5 655.98 24.76
1 -9 -5 737.7 24.76
-1 -9 6 20.43 2.86
-1 -9 6 18.41 2.82
1 -9 -6 20.24 2.41
1 -9 -6 20.14 2.37
1 -9 -6 17.74 2.46
-1 -9 6 17.81 2.05
-1 9 -6 20.19 2.76
-1 9 -6 16.59 3.02
-1 9 -6 16.51 2.52
1 -9 -6 16.79 2.46
-1 -9 6 18.54 2.92
1 9 6 19.35 2.7
1 9 6 18.07 2.67
1 -9 -7 111.99 5.84
1 9 7 97.4 6.17
-1 9 -7 109.85 6.73
1 -9 -7 114.84 6.27
-1 9 -7 110.47 7.04
-1 -9 7 105.61 6.62
-1 -9 7 114.32 5.77
-1 -9 7 103.76 6.56
1 9 7 115.69 6.61
1 -9 -7 115.24 6.55
-1 -9 7 114.15 6.6
-1 9 -7 128.6 6.84
1 -9 -7 118.44 6.46
1 9 7 123.59 6.98
1 -9 -8 6.93 1.65
-1 9 -8 8.32 2.2
1 -9 -8 8.42 1.64
-1 9 -8 3.81 1.63
1 -9 -8 6.53 1.57
1 9 8 7.2 1.73
1 -9 -8 6.71 1.25
-1 9 -8 10.25 1.86
1 9 8 7.53 1.66
-1 -9 8 6.22 1.29
-1 -9 8 9.61 2.11
1 9 8 10.28 2.08
1 9 9 39.88 3.39
-1 -9 9 35.76 3.46
-1 9 -9 36.02 3.56
1 9 9 36.88 3.43
-1 -9 9 35.58 2.86
-1 9 -9 41.83 3.39
1 -9 -9 36.08 3.17
1 9 9 36.5 3.07
-1 9 -9 33.55 3.5
1 -9 -9 38.58 3.28
1 -9 -9 37.42 3.32
1 -9 -10 1.78 1.03
-1 9 -10 2.38 1.35
-1 9 -10 3.39 1.1
-1 -9 10 3.53 1.48
1 9 10 2.2 1.02
-1 -9 10 2.77 0.95
1 -9 -10 1.64 0.99
1 9 10 3.24 1.16
-1 9 -10 1.02 1.12
1 -9 -10 3.01 1.16
-1 -9 10 2.66 1.39
1 9 10 2.52 1.39
1 9 11 23.27 2.24
-1 -9 11 23.09 2.48
1 9 11 23.47 2.16
-1 9 -11 24.72 2.08
1 9 11 25.32 2.53
-1 9 -11 24.29 2.72
-1 -9 11 29.62 2.69
1 -9 -11 24.32 2.33
-1 -9 11 28.17 2.17
1 -9 -11 26.85 2.38
1 -9 -11 24.17 2.28
1 9 12 5.97 1.02
1 -9 -12 5.07 0.99
-1 9 -12 6.92 1.46
-1 -9 12 6.19 0.99
1 9 12 6.46 1.29
-1 -9 12 6.74 1.27
1 -9 -12 7.64 1.18
1 -9 -12 6.96 1.21
1 9 13 56.27 2.95
1 -9 -13 48.19 2.68
-1 9 -13 48.58 3.13
1 -9 -13 60.28 2.86
-1 10 12 73.27 3.39
1 10 -12 67.5 3.66
1 10 -12 66.42 3.71
-1 -10 -11 34.53 2.38
1 10 -11 39.08 2.95
-1 -10 -11 38.38 2.42
1 -10 11 36.19 2.21
-1 -10 -11 40.16 2.55
1 10 -11 37.38 2.94
-1 10 11 36.88 2.38
-1 -10 -10 69.8 3.96
1 10 -10 75.62 4.65
1 -10 10 70.71 3.71
-1 -10 -10 72.75 3.95
-1 -10 -10 75.91 4.12
1 10 -10 74.19 4.8
-1 10 10 72.98 3.93
-1 10 10 64.13 3.52
1 -10 10 62.39 3.17
1 10 -9 33.7 2.97
1 10 -9 39.65 3.61
-1 -10 -9 40.3 3.04
-1 10 9 39.95 3.04
1 -10 9 37.82 2.74
1 10 -9 36.91 3.41
-1 10 9 39.16 2.83
-1 -10 -9 38.68 3.06
-1 10 9 41.65 3.3
-1 -10 -9 36.82 2.95
1 -10 9 33.92 2.34
-1 -10 -8 8.33 1.59
-1 -10 -8 6.83 1.47
-1 -10 -8 6.17 1.52
-1 10 8 6.41 1.7
1 -10 8 5.53 1.19
1 -10 8 3.69 1.16
1 10 -8 5.67 1.73
1 -10 8 6.59 1.08
1 10 -8 6.43 1.71
-1 10 8 5.86 1.3
1 10 -8 4.26 1.48
-1 10 7 32.59 4.02
-1 -10 -7 30.79 2.93
1 10 -7 35.98 3.73
1 10 -7 30.98 3.49
1 10 -7 32.54 3.42
-1 -10 -7 33.49 3.12
1 10 -7 29.8 2.59
1 -10 7 34.69 2.99
1 -10 7 34.25 2.78
-1 10 7 33.18 3.29
-1 10 7 34.88 3.07
1 -10 7 31.29 2.47
-1 -10 -7 34.73 3.27
-1 -10 -7 34.2 3.19
1 10 -6 158.37 9.02
1 -10 6 157.45 7.73
1 -10 6 164.28 7.44
-1 10 6 158.1 9.17
-1 -10 -6 162.28 7.83
-1 10 6 178.88 8.47
1 -10 6 161.41 7
-1 -10 -6 168.79 8.22
-1 -10 -6 169.06 8.18
1 10 -6 158.61 8.55
1 10 -6 162.16 7.55
-1 -10 -6 163.3 8.2
-1 10 6 169.45 8.03
1 10 -6 169.45 8.93
-1 10 5 282.15 13.11
-1 -10 -5 291.3 12
-1 -10 -5 260.23 10.44
-1 10 5 288.23 13.28
-1 10 5 292.92 11.76
1 -10 5 275.68 10.93
-1 -10 -5 270.27 11.78
1 10 -5 274.63 11.3
1 -10 5 266.02 10.43
1 10 -5 250.8 12.06
-1 10 5 292.37 11.98
1 10 -5 309.12 13.47
1 -10 5 272.64 11.46
1 10 -5 285.6 12.47
-1 10 4 373.12 14.59
1 10 -4 349.14 13.67
1 10 -4 368.41 14.92
-1 10 4 386.87 14.84
-1 -10 -4 369.88 14.84
1 -10 4 369.8 13.6
-1 10 4 360.53 14.53
-1 10 4 335.71 15.44
1 10 -4 360.4 14.34
1 10 -4 362.84 14.9
1 -10 4 360.64 13.17
-1 10 4 372.2 15.91
-1 -10 -4 368.11 14.48
-1 -10 -4 375.79 13.62
1 10 -4 389.67 16.42
-1 10 3 3.73 1.63
-1 -10 -3 3.56 1.6
-1 10 3 3.22 2.18
-1 10 3 3.03 1.47
1 10 -3 1.34 1.59
-1 -10 -3 3.85 1.69
1 -10 3 3.57 1.04
-1 -10 -3 2.06 1.09
1 10 -3 1.87 1.23
1 10 -3 1.61 1.23
-1 10 3 4.35 2.4
1 -10 3 3.6 1
1 10 -3 3.74 1.44
-1 10 2 215.5 10.4
-1 -10 -2 210.5 9.66
1 10 -2 199.87 9.48
-1 10 2 205.94 10.46
1 10 -2 204.61 9.52
1 -10 2 199.04 8.62
-1 10 2 203.13 9.65
-1 10 2 202.8 10.42
1 -10 2 188.01 8.74
-1 -10 -2 208.25 9.9
-1 10 2 219.36 10.39
1 10 -2 192.35 9.35
1 -10 2 197.62 8.33
1 10 -1 71.53 5.17
-1 -10 -1 76.06 5.22
1 10 -1 83.48 5.53
-1 10 1 73.61 5.82
-1 10 1 77.24 5.65
-1 -10 -1 82.88 5.66
1 -10 1 74.12 4.76
1 -10 1 79.81 4.63
-1 10 1 70.77 5.48
-1 10 1 72.58 5.65
1 10 0 35.64 3.47
1 10 0 33.31 3.54
-1 10 0 32.03 3.68
-1 -10 0 31.86 3.5
1 -10 0 35.69 3.24
-1 -10 0 34.43 3.44
1 -10 0 36.14 2.93
-1 10 0 29.85 3.61
1 10 0 45.25 4.65
1 -10 0 36.72 3.53
1 10 0 38.23 3.17
1 -10 -1 60.36 4.49
1 -10 -1 55.04 4.13
-1 10 -1 61.73 5
1 -10 -1 59.29 3.85
1 10 1 55.02 4.05
1 10 1 61.21 5.44
1 10 1 62.12 4.78
1 -10 -1 53.26 4.35
-1 -10 1 60.48 4.5
-1 10 -1 62.69 4.83
-1 -10 1 58.15 4.74
-1 10 -2 257.97 11.42
-1 -10 2 263.3 11.41
-1 -10 2 221.87 10.31
1 -10 -2 251.06 10.89
1 -10 -2 234.91 10.36
-1 10 -2 258.4 11.24
1 -10 -2 245.17 9.79
-1 10 -2 247.92 11.73
1 10 2 247.93 11.05
1 10 2 257.83 12.15
1 -10 -2 242.46 10.79
-1 -10 2 232.91 10.97
1 10 2 240.89 10.35
-1 10 -3 5.22 2.25
-1 10 -3 8.12 1.98
1 -10 -3 7.18 1.61
-1 -10 3 6.9 1.92
1 -10 -3 4.29 1.47
1 10 3 8.29 1.76
-1 -10 3 8.72 2.15
1 -10 -3 8.62 1.84
1 10 3 7.48 2.05
-1 10 -3 5.74 1.93
1 10 3 6.41 1.74
-1 -10 4 404.22 16.48
-1 10 -4 449.45 16.77
1 10 4 429.33 17.26
1 -10 -4 456.67 16.7
-1 10 -4 401.56 15.91
-1 -10 4 435.16 16.96
1 10 4 442.45 16.3
-1 10 -4 480.82 17.04
1 10 4 416.82 17.02
1 -10 -4 427.12 16
1 -10 -4 461.88 16.22
1 10 4 408.79 16.54
-1 10 -5 294.34 12.16
1 10 5 284.42 11.86
1 -10 -5 296.33 11.43
-1 -10 5 264.9 10.23
-1 10 -5 287.19 11.85
-1 10 -5 281.31 12.63
-1 10 -5 253.29 11.42
1 -10 -5 287.25 11.46
-1 -10 5 293.25 12.33
-1 -10 5 263.24 11.73
1 -10 -5 292.32 11.91
1 -10 -6 194.94 8.43
-1 10 -6 184.61 8.94
-1 -10 6 193.93 9.27
-1 -10 6 178.49 8.86
-1 10 -6 203.55 9.91
-1 -10 6 182.29 7.67
1 10 6 201.85 9.1
-1 10 -6 217.28 9.44
-1 10 -6 215.59 9.09
1 -10 -6 202.7 9.09
1 -10 -6 199.84 8.79
-1 10 -7 39.6 3.88
1 10 7 40.66 3.52
-1 10 -7 41.96 3.62
1 10 7 42.22 2.98
1 10 7 41.98 3.53
1 -10 -7 44.06 3.51
1 -10 -7 39.77 3.22
-1 -10 7 36.8 2.63
-1 10 -7 48.7 3.7
-1 10 -7 37.74 3.04
-1 -10 7 40.27 3.38
-1 -10 7 42.15 3.65
1 -10 -7 41.07 2.97
1 10 7 38.57 3.22
1 -10 -8 5.63 1.19
1 -10 -8 6.19 1.31
-1 -10 8 5.67 1.62
1 -10 -8 9.55 1.65
1 10 8 8.31 1.61
-1 10 -8 6.7 1.79
1 10 8 6.73 1.25
-1 -10 8 6.87 1.51
-1 10 -8 4.07 1.38
-1 10 -8 8.1 1.55
-1 -10 8 7.13 1.09
1 10 8 8.59 1.66
1 -10 -8 5.38 1.01
-1 10 -9 40.01 2.89
-1 -10 9 35.95 2.34
-1 -10 9 34.1 2.68
1 -10 -9 42.96 3.12
1 -10 -9 38.39 2.84
1 -10 -9 34.48 2.5
-1 10 -9 31.25 2.98
-1 -10 9 35.55 3.03
1 10 9 38.69 3.08
1 10 9 34.71 2.88
-1 -10 10 54.95 2.86
1 -10 -10 55.81 3.15
-1 10 -10 65.93 4.11
1 -10 -10 59.28 3.6
1 10 10 59.27 3.54
-1 -10 10 67.11 3.84
1 -10 -10 63.55 3.52
-1 10 -10 57.27 3.17
1 10 10 61.98 3.73
1 -10 -11 27.88 2.11
1 -10 -11 36.36 2.4
-1 10 -11 34.14 2.7
1 10 11 33.59 2.37
1 -10 -11 26.67 1.85
1 10 11 31.33 2.16
-1 10 -11 29.58 2.43
1 -10 -11 33.35 2.14
-1 -10 11 35.1 2.31
1 10 12 66.59 3.14
-1 -11 -10 60.46 2.91
-1 11 10 60.11 3.06
-1 -11 -10 65.05 3.03
1 -11 9 12.53 1.16
-1 11 9 13.29 1.3
1 11 -9 15.15 1.62
-1 11 9 15.75 1.65
1 11 -9 14.68 1.68
-1 -11 -9 16.29 1.54
-1 -11 -9 14.44 1.49
-1 11 9 12.49 1.24
1 -11 9 13.75 1.19
1 11 -8 27.88 2.43
-1 -11 -8 27.25 1.97
-1 11 8 32.32 2.28
1 11 -8 29.94 2.6
-1 -11 -8 32.42 2.44
-1 -11 -8 33.09 2.51
-1 11 8 29.51 2.26
1 11 -8 29.44 2.54
1 -11 8 32.72 2.11
-1 11 8 30.57 2.51
-1 11 7 88.17 4.76
-1 11 7 83.07 4.47
-1 -11 -7 86.97 4.61
1 -11 7 89.39 4.14
-1 -11 -7 72.69 3.87
1 11 -7 81.76 4.83
1 11 -7 79.49 4.62
-1 -11 -7 89.55 4.69
1 11 -7 82.59 5.04
1 11 -6 8.73 1.52
1 -11 6 14.75 1.57
-1 11 6 12.32 1.86
1 11 -6 10.51 1.74
-1 -11 -6 15.47 1.96
-1 -11 -6 13.36 1.91
1 11 -6 12.64 1.52
1 11 -6 15.03 2.27
-1 11 6 13.06 1.77
-1 -11 -5 166.64 7.65
1 11 -5 175.2 8.76
-1 -11 -5 169.22 7.34
1 11 -5 156.05 7.64
-1 11 5 176.42 7.85
1 11 -5 164.75 7.2
1 -11 5 155.84 6.74
-1 11 5 157.89 7.5
1 11 -4 42.97 3.3
1 11 -4 44.38 4.21
-1 11 4 48.91 3.72
-1 -11 -4 43.53 3.56
1 -11 4 43.97 2.94
-1 11 4 47.2 3.63
1 11 -4 38.72 3.25
-1 -11 -4 44.69 3.31
-1 -11 -4 39.83 2.8
1 11 -3 193.41 8.54
1 -11 3 182.81 8.2
-1 11 3 163.35 8.58
-1 -11 -3 175.35 7.75
-1 11 3 190.14 8.73
1 -11 3 186.04 7.62
-1 11 3 192.52 8.62
-1 11 3 191.65 8.78
1 11 -3 200 10
-1 -11 -3 201.88 8.84
-1 -11 -3 189.84 8.23
-1 -11 -2 27.8 2.66
-1 11 2 29.92 3.25
1 11 -2 29.32 2.91
1 -11 2 29.87 2.38
-1 11 2 25.62 3
-1 -11 -2 30.1 3.01
-1 11 2 33.17 3.09
-1 11 2 29.41 3.05
-1 -11 -2 28.48 2.61
-1 -11 -2 30.43 3.06
1 -11 2 31.33 2.85
1 11 -1 23.27 3.23
-1 -11 -1 19.82 2.26
1 -11 1 19.56 2.36
-1 11 1 24.48 2.99
1 -11 1 20.17 2.5
1 -11 1 19.76 1.95
-1 -11 -1 21.63 2.62
1 11 -1 25.14 2.7
-1 11 1 26.93 3.16
-1 -11 -1 23.02 2.68
-1 -11 -1 19.86 2.27
1 11 0 212.95 10.65
-1 -11 0 216.2 9.62
1 11 0 216 9.57
1 -11 0 199.76 8.2
-1 11 0 222.37 9.95
-1 11 0 213.46 10.39
1 -11 0 204.6 9.18
-1 -11 0 197.24 9.28
1 -11 0 218.66 9.41
1 11 1 35.42 3.29
-1 11 -1 29.94 3.22
1 -11 -1 29.17 2.85
-1 11 -1 34.95 3.74
1 -11 -1 26.38 2.46
1 -11 -1 33.01 2.98
-1 -11 1 29.76 3.04
1 11 1 28.6 3.44
1 -11 -1 28.08 2.28
-1 11 -1 31.21 3.18
-1 11 -2 31.56 3.66
-1 11 -2 28.25 3.03
-1 11 -2 32.13 3.21
1 -11 -2 22.3 2.29
1 11 2 27.18 3.27
1 -11 -2 28.72 2.8
1 -11 -2 25.3 2.66
-1 -11 2 28.61 2.97
1 11 2 26.23 2.84
1 11 2 27.46 2.5
-1 -11 3 146.49 7.28
1 11 3 141.42 6.77
-1 11 -3 164.83 7.79
1 11 3 140.33 7.83
1 11 3 150.78 7.51
1 -11 -3 162.24 7.26
1 -11 -3 140.52 6.65
1 -11 -3 150.11 7.25
-1 11 -3 148.69 7.5
1 -11 -4 46.58 3.4
1 11 4 46.6 3.43
1 11 4 47.15 3.72
-1 11 -4 52.95 3.86
1 11 4 55.24 4.05
-1 -11 4 47.78 3.62
1 -11 -4 49.65 3.35
-1 11 -4 58.73 4.09
-1 11 -5 150.11 6.91
1 -11 -5 153.98 7.12
1 11 5 139.78 7.25
1 11 5 151.15 6.79
-1 -11 5 132.7 6.66
1 -11 -5 136.79 6.46
1 -11 -5 148.56 6.52
-1 -11 5 154.64 7.36
-1 11 -5 156.75 7.28
1 -11 -6 8.71 1.48
1 11 6 6.63 1.32
1 11 6 8.33 1.45
-1 11 -6 8.47 1.54
1 -11 -6 8.73 1.27
-1 -11 6 10.91 1.77
-1 11 -6 8.19 1.4
1 -11 -6 9.07 1.36
-1 -11 6 9.46 1.57
1 -11 -7 66.04 3.44
-1 11 -7 81.9 4.35
1 -11 -7 80.59 4.33
-1 -11 7 71.85 4.29
1 11 7 77.59 4.18
1 11 7 82.17 4.49
-1 -11 7 67.65 3.78
1 -11 -7 73.66 3.83
-1 11 -8 23.01 2.02
1 -11 -8 26.72 1.95
1 11 8 27.43 2.29
1 11 8 23.93 2.09
-1 -11 8 28.06 2.31
-1 11 -8 25.97 2.63
1 -11 -8 29.39 2.32
-1 11 -8 26.58 2.09
-1 11 -9 16.29 1.78
1 11 9 14.6 1.47
1 -11 -9 18.57 1.64
1 11 9 15.89 1.55
1 -11 -9 14.02 1.24
1 -11 -10 36.2 2.27
1 -11 -10 69.8 2.88
-1 -12 -7 17.98 1.48
-1 -12 -7 20.16 1.48
1 -12 7 17.21 1.34
-1 12 7 17.32 1.49
1 12 -6 56.2 3.81
1 12 -6 60 3.59
-1 12 6 63.08 3.24
-1 12 6 58.02 3.19
1 -12 6 54.09 3
-1 -12 -6 62.86 3.15
-1 12 5 10.23 1.39
-1 12 5 10.39 1.43
1 12 -5 9.66 1.63
-1 -12 -5 10.79 1.33
1 -12 5 11.27 1.38
1 -12 4 112.36 5.18
1 12 -4 112.73 6
-1 12 4 112.49 5.15
1 -12 4 99.28 4.57
-1 12 4 112.47 5.3
1 12 -4 102.93 4.76
-1 -12 -4 114.74 5.12
-1 -12 -3 135.11 5.81
-1 -12 -3 129.22 5.91
1 12 -3 124.38 5.61
1 -12 3 119.86 5.72
-1 12 3 139.05 6.1
1 -12 3 118.28 5.33
1 12 -3 133.74 6.86
-1 12 3 124.67 5.66
-1 -12 -3 115.62 4.98
-1 12 2 152.29 6.97
-1 12 2 155.76 6.6
-1 -12 -2 163.46 6.99
-1 -12 -2 143.28 6.56
1 12 -2 157.58 6.79
-1 12 2 152.5 6.9
1 -12 2 144.71 6.35
-1 -12 -2 158.79 6.28
-1 -12 -1 173.71 7.2
1 12 -1 180.78 8.57
1 -12 1 179.26 7.61
-1 12 1 167.42 7.93
-1 12 1 185.18 7.37
1 -12 1 182.62 7.37
-1 -12 -1 189.37 7.89
-1 -12 -1 178.11 7.48
1 12 -1 187.72 7.79
1 -12 0 5.74 1.19
-1 12 0 6.26 1.38
-1 12 0 6.05 1.16
1 12 0 5.1 1.49
1 12 0 4.79 1.47
-1 -12 0 6.12 1.11
-1 12 0 5.39 1.43
-1 -12 0 6.37 1.29
1 -12 0 6.1 1.2
-1 -12 0 4.24 1.25
1 12 0 6.34 1.35
1 -12 -1 193.13 8.09
1 12 1 215.37 8.58
-1 -12 1 201.14 8.08
-1 12 -1 211.61 8.6
1 12 1 196.57 9.22
-1 -12 1 197.88 8.08
-1 12 -1 204.09 9.17
-1 -12 1 194.83 8.34
1 -12 -1 208.67 8.15
-1 -12 2 152.6 6.61
1 12 2 134.2 7
1 -12 -2 152.24 6.57
1 12 2 165.43 7.06
-1 12 -2 154.49 7.63
1 -12 -2 150.39 6.51
-1 12 -2 157.56 6.98
-1 -12 2 149.48 6.42
-1 -12 2 152.9 6.82
1 -12 -3 138.36 5.97
-1 12 -3 136.25 6.97
-1 -12 3 134.78 6.15
-1 12 -3 140.6 6.32
1 12 3 139.29 6.27
-1 -12 3 116.35 5.51
1 -12 -3 135.04 5.82
1 12 4 145.77 6.22
-1 -12 4 137.78 5.97
-1 -12 4 119.08 5.29
-1 12 -4 138.94 6.08
1 12 4 121.75 6.03
1 -12 -4 133.66 5.54
1 -12 -4 135.98 5.8
1 12 5 7.72 1.18
1 -12 -5 9.66 1.06
-1 12 -5 10.52 1.4
-1 -12 5 11.72 1.45
1 -12 -5 12.13 1.37
-1 12 -5 11.52 1.8
-1 12 -6 51.51 2.9
-1 -12 6 52.53 2.94
-1 12 -6 57.77 3.66
1 -12 -6 57.32 3
1 -12 -7 23.81 1.68
1 12 7 25.99 1.84
-1 12 -7 24.08 2.06
-1 -13 -2 14.69 1.26
1 -13 2 12.8 1.19
-1 13 2 14.42 1.31
1 13 -2 12.25 1.5
1 -13 1 0.15 0.37
1 13 -1 0.64 0.57
-1 -13 -1 1.07 0.51
1 -13 0 3.98 0.7
-1 13 0 5.26 0.88
-1 -13 0 4.03 0.78
1 -13 -1 0.89 0.41
-1 13 -1 1.37 0.57
1 13 1 0.94 0.59
1 13 1 0.62 0.47
-1 -13 1 1.11 0.52
1 13 2 18.39 1.44
-1 13 -2 17.55 1.43
-1 -13 2 14.61 1.26
2 0 0 8358.63 218.94
-2 0 0 7534.26 218.57
2 0 0 8041.96 218.56
-2 0 0 8295.48 218.47
-2 0 0 7778.66 218.81
-2 0 1 1163.47 33.76
-2 0 1 1192.9 34
-2 0 1 1144.45 34.14
-2 0 -1 1207.28 34.19
-2 0 1 1148.41 34.05
-2 0 1 1198.83 33.75
-2 0 -1 1162.85 33.99
-2 0 1 1178.49 33.54
-2 0 1 1149.75 33.68
2 0 1 1170.38 33.58
-2 0 -1 1186.35 34.37
-2 0 -1 1181.08 33.7
2 0 1 1153.47 33.95
-2 0 -2 306.11 9.03
2 0 2 270.78 9.47
-2 0 -2 317.78 9.5
-2 0 2 305.76 9.08
2 0 2 279.68 9.29
-2 0 2 301.57 9.08
2 0 -2 301.96 9.3
2 0 -2 300.73 8.99
-2 0 -2 274.38 9.32
-2 0 -2 301.05 9.8
-2 0 3 1282.62 38.6
-2 0 -3 1338.62 38.89
-2 0 -3 1200.82 38.55
-2 0 -3 1370.57 39.61
-2 0 -3 1396.62 39.19
2 0 3 1359.97 38.87
2 0 -3 1357.45 38.4
2 0 -3 1259.93 38.8
2 0 -3 1265.98 38.54
-2 0 3 1271.7 38.57
2 0 3 1387.98 39.3
-2 0 3 1406.36 38.13
-2 0 4 433.19 13.54
-2 0 -4 426.2 13.53
-2 0 -4 446.35 13.83
-2 0 4 429.38 13.8
-2 0 4 444.9 13.54
-2 0 4 453.65 13.07
2 0 4 437.05 13.81
2 0 -4 438.33 13.82
2 0 -4 440.66 13.47
-2 0 -4 431.12 14.61
-2 0 -4 427.52 14.07
2 0 -4 429.05 13.16
2 0 4 438.47 14.4
2 0 -5 3882 108.97
2 0 -5 4045.31 110.05
2 0 -5 3793.96 109.03
2 0 5 3782 109.82
-2 0 -5 3872.29 109.53
-2 0 5 4040.92 110.03
-2 0 5 3911.64 109.56
2 0 -5 3928.58 109.53
-2 0 -5 3768.18 109.91
-2 0 5 3972.28 109.31
-2 0 5 3773.76 109
-2 0 -5 3861.65 110.3
-2 0 5 3636.06 109.56
2 0 5 4153.67 110.98
-2 0 -6 275.28 9.59
2 0 -6 263.09 8.74
2 0 -6 273.88 9.26
-2 0 6 268.46 9.33
-2 0 -6 266.54 9.95
2 0 6 281.54 10.62
2 0 -6 259.37 8.56
-2 0 6 272.28 8.76
2 0 -6 290.59 9.77
-2 0 -6 269.51 10.13
-2 0 6 265.41 9.23
-2 0 6 273.39 8.93
-2 0 6 275.68 9.73
-2 0 -7 2822.06 85.4
2 0 -7 2988.11 85.05
2 0 -7 2930.98 85.24
-2 0 -7 3118.83 87.1
-2 0 -7 2954.14 85.09
2 0 7 2853.56 85.15
2 0 -7 2920.33 84.12
-2 0 7 2875.97 85.32
2 0 7 2855.1 85.17
-2 0 -7 2828.24 87.1
2 0 7 2752.72 85.09
2 0 -7 2790.15 84.77
2 0 7 2999 86
-2 0 7 2850.72 84.79
2 0 7 3425.1 86.8
-2 0 7 2869.72 84.1
-2 0 -7 3098.74 86.64
-2 0 7 2832.93 84.75
2 0 -7 3093.01 85.49
2 0 7 2932.49 85.45
2 0 7 2991.71 85.86
2 0 -7 2913.21 84.71
-2 0 -7 2920.49 85.62
-2 0 -7 2709.82 85.63
2 0 -7 2947.15 85
2 0 -7 2816.19 83.7
2 0 -7 2921.75 84.83
2 0 7 2909.08 86.57
-2 0 8 1859.26 56.89
-2 0 -8 1826.64 57.18
2 0 -8 2007.38 56.57
2 0 8 1931.85 56.79
2 0 8 1902.15 56.56
-2 0 -8 1883.79 58.78
2 0 8 1828.22 56.17
2 0 8 1913.81 57
2 0 8 2003.01 57.6
2 0 8 1859.21 55.73
2 0 -8 1976.44 56.76
-2 0 8 1884.89 57.17
2 0 -8 1874.7 56.35
2 0 8 1858.31 56.62
-2 0 8 1808.05 56.23
-2 0 -8 1942.79 56.55
2 0 8 1863.13 56.62
-2 0 -8 1838.47 56.86
-2 0 -8 1921.6 57.29
-2 0 8 1875.76 55.54
2 0 8 1823.56 56.42
2 0 -8 2024.63 57.08
-2 0 8 1828.18 56.16
2 0 -8 1900.74 56.23
-2 0 8 1854.32 56.23
-2 0 -8 1909.13 55.86
2 0 -8 1879.8 56.17
2 0 -8 1916.36 56.29
2 0 8 1895.96 58.3
2 0 8 1972.28 57.44
2 0 -8 1869.56 55.52
-2 0 9 184.87 7.89
-2 0 -9 156.2 7.83
-2 0 -9 169.23 8.88
-2 0 9 179.45 8.28
2 0 9 189 8.56
2 0 9 182.17 7.77
2 0 -9 188.65 7.71
-2 0 -9 178.91 9.31
2 0 -9 175.46 7.75
2 0 9 180.51 8.31
2 0 9 176.85 7.81
-2 0 -9 166.91 8.66
2 0 9 175.35 7.73
2 0 9 180.1 7
-2 0 9 177.64 7.38
2 0 -9 171.66 7.49
-2 0 -9 175.57 7.08
-2 0 -9 161.96 8.58
2 0 -9 172.76 7.22
2 0 9 177.64 7.66
2 0 -9 179.28 7.48
2 0 -10 1045.67 31.91
-2 0 -10 947.34 33.12
-2 0 10 1028.59 32.4
-2 0 -10 980.25 32.53
2 0 10 1022.12 32.16
2 0 10 1011.12 32.24
-2 0 -10 1032.57 34.68
-2 0 -10 1029.17 31.42
2 0 10 1051.51 32.39
-2 0 10 991.51 31.79
2 0 10 1010.47 33.08
2 0 -10 1012.18 32.05
2 0 10 994.24 32.34
2 0 -10 987.75 31.5
-2 0 -10 973.52 33.31
-2 0 10 990.38 32.86
-2 0 -10 968.93 33.43
-2 0 -10 991.64 33.84
2 0 -10 1027.96 32.34
2 0 11 38.08 3.88
2 0 11 52.19 3.98
-2 0 11 50.69 3.59
-2 0 -11 47.86 3.94
2 0 -11 39.44 3.05
2 0 11 43.45 3.52
2 0 -11 44.46 3.5
2 0 11 44.45 3.54
-2 0 11 43.13 4.18
-2 0 -11 45.59 4.24
2 0 11 48.42 3.75
-2 0 -11 46.68 3.23
2 0 -11 46.71 3.53
-2 0 11 40.84 3.9
-2 0 -11 45.88 4.48
-2 0 11 43.25 3.69
2 0 -11 42.37 3.49
-2 0 -11 42.89 4.19
2 0 -12 0.53 0.97
-2 0 12 -0.87 1.41
-2 0 12 2.11 1.67
-2 0 -12 1.37 1.51
2 0 12 1.28 1.33
-2 0 12 -1.58 1.63
2 0 -12 -0.1 0.73
-2 0 12 1.65 2.35
2 0 12 0.13 0.89
2 0 12 0.66 1.09
-2 0 12 0.17 1.83
2 0 12 0.14 1.23
-2 0 -12 -0.34 1.61
-2 0 -12 0.37 1.84
2 0 -12 0.42 0.88
-2 0 12 0.12 0.91
-2 0 13 437.48 17.01
-2 0 -13 386.54 16.18
-2 0 13 429.36 15.48
-2 0 13 440.51 16.44
2 0 13 416.03 15.98
2 0 -13 436.79 16.05
-2 0 13 419.14 16.09
2 0 13 399.37 15.56
2 0 -13 385.8 14.59
2 0 -13 443.85 15.87
-2 0 -13 392.51 16.24
-2 0 -13 408.6 16.16
2 0 13 417.42 15.67
-2 0 14 147.13 8.22
-2 0 14 145.24 7.88
2 0 14 136.63 7.11
-2 0 -14 148.91 7.71
2 0 -14 138.99 8.25
-2 0 14 135.49 7.92
2 0 -14 141.08 7.23
2 0 14 130.93 6.95
-2 0 14 140.28 7.48
-2 0 -14 135.38 7.45
-2 0 14 139.19 6.92
-2 0 -14 136 7.67
2 0 -14 136.78 7.25
-2 0 14 136.62 7.71
-2 0 15 12.76 2.67
-2 0 -15 14.78 2.38
-2 0 15 13.12 2.58
-2 0 -15 14.11 2.23
2 0 15 15.35 2
-2 0 15 14.25 2.49
2 0 15 14.8 2.03
-2 0 15 17.47 2.62
2 0 -15 13.73 2.25
-2 0 15 14.4 2.54
-2 0 15 14.15 1.91
-2 0 -15 13.99 2.14
2 0 -15 14.42 2.07
2 0 -15 15.63 2.1
-2 0 16 1.47 1.32
-2 0 -16 3.13 1.39
2 0 16 1.14 0.82
-2 0 16 2.11 1.46
2 0 16 1.64 0.89
-2 0 16 2.38 1.47
-2 0 16 1.37 0.83
2 0 -16 0.73 0.74
-2 0 -16 1.58 1.12
-2 0 16 1.12 1.46
-2 0 17 6.75 1.32
-2 0 -17 7.29 1.18
2 0 -17 8.01 1.16
2 0 -17 7.12 1.09
2 0 17 9.57 1.19
-2 0 17 9.44 1.64
-2 0 -17 9.98 1.59
-2 0 17 8.47 1.52
2 0 17 7.17 1.32
-2 0 17 7.3 1.04
2 0 18 7.78 1.06
-2 0 -18 10 1.27
-2 0 18 8.81 1.21
-2 -1 -18 25.8 1.93
2 -1 18 24.7 1.78
-2 1 18 23.1 1.86
2 1 -17 14.99 1.42
-2 -1 -17 18.32 1.98
-2 1 17 11.16 1.56
2 -1 17 13.91 1.41
2 -1 17 13.13 1.32
-2 1 17 11.69 1.42
-2 1 17 16.56 1.92
2 1 -17 10.81 1.58
2 -1 17 14.05 1.66
2 1 -16 85.88 4.49
-2 -1 -16 94.31 5.34
-2 1 16 84.7 5.09
-2 1 16 92.32 5.65
2 -1 16 77.12 4.36
-2 1 16 80.3 4.79
2 1 -16 82.07 5.46
2 -1 16 88.27 4.64
-2 1 16 86.91 5.22
-2 1 16 82.38 4.6
2 1 -16 78.63 4.34
2 -1 16 91.04 4.99
-2 -1 -16 84.61 4.63
2 1 -15 25.06 3.19
2 -1 15 27.42 2.85
-2 1 15 25.44 2.94
2 1 -15 22.82 2.4
-2 1 15 23.09 3.35
-2 1 15 27.72 3.14
-2 -1 -15 28.93 2.84
-2 1 15 22.48 2.97
-2 1 15 20.36 2.79
2 -1 15 21.87 2.5
2 1 -15 23.73 2.58
-2 1 15 26.3 2.66
-2 -1 -15 26.58 3.08
2 -1 15 24.95 2.48
2 -1 14 86.68 5.34
2 1 -14 87.01 6.74
2 -1 14 82.8 5.12
-2 -1 -14 88.27 5.59
-2 -1 -14 86.75 5.88
-2 1 14 92.25 5.96
2 -1 14 76.53 5.25
2 1 -14 83.59 5.21
-2 1 14 84.47 6.32
-2 1 14 87.52 5.24
2 1 -14 80.3 5.28
2 1 -13 13.61 2.24
2 1 -13 15.32 2.14
-2 -1 -13 14.56 2.5
2 -1 13 14.32 2.08
2 -1 13 13.14 2.21
-2 -1 -13 16.6 2.02
-2 -1 -13 17.84 2.88
-2 1 13 11.18 2.37
-2 1 13 14.58 3.24
-2 1 13 15.09 2.21
2 1 -13 13.19 1.67
-2 -1 -13 13.01 2.39
-2 1 13 16.09 2.78
-2 -1 -13 12.45 1.84
2 1 -12 284.88 11.5
-2 -1 -12 273.14 10.81
2 1 -12 270.57 11.43
-2 1 12 265.74 11.73
-2 -1 -12 270.1 11.66
2 1 -12 252.99 10.29
2 -1 12 269.4 11.13
-2 1 12 275.7 12.37
2 -1 12 259.38 11.36
-2 -1 -12 291.45 12.12
-2 -1 -12 272.56 11.9
-2 -1 -12 280.81 10.95
-2 1 12 260.63 11.14
2 -1 11 97.09 5.8
-2 -1 -11 103.24 7.05
2 1 -11 97.33 5.6
-2 -1 -11 92.73 6.16
2 1 -11 89.44 5.12
-2 -1 -11 88.41 5.71
2 -1 11 93.48 5.63
2 -1 11 93.77 5.45
-2 1 11 93.94 5.39
-2 -1 -11 100.89 6.05
-2 -1 -11 90.81 5.98
-2 1 11 96.36 6.28
2 1 -11 94.03 4.94
-2 -1 -11 98.55 5.18
2 -1 11 94.7 5.51
-2 -1 -11 96.63 5.24
2 -1 11 98.44 5.72
-2 1 11 93.92 5.8
2 1 -11 93.29 5.43
-2 -1 -10 294.1 10.95
2 1 -10 285.56 10.98
-2 -1 -10 277.62 10.63
2 1 -10 267.87 10.68
2 -1 10 286 11.38
2 1 -10 278.94 10.55
2 -1 10 280.95 11.27
2 -1 10 278.76 11.07
-2 -1 -10 270.08 12.15
2 -1 10 277.29 11.24
-2 -1 -10 312.77 13.26
-2 -1 -10 266.35 11.54
2 -1 10 288.24 11.42
-2 1 10 268.61 11.95
2 1 -10 272.17 11.05
-2 1 10 277.3 10.97
2 1 -10 297.82 11.27
-2 -1 -9 506.25 17.14
-2 1 9 482.82 16.56
-2 1 9 504.46 17.15
2 1 -9 516.3 17.15
2 1 -9 491.69 16.92
2 -1 9 503.54 18.21
2 -1 9 509.5 17.55
2 -1 9 494.4 17.27
-2 -1 -9 505.27 19.31
2 -1 9 515.32 17.48
2 -1 9 526.27 17.72
-2 1 9 497.62 18.22
2 1 -9 502.34 16.79
-2 -1 -9 503.94 16.78
2 -1 9 494.02 16.37
-2 -1 -9 504.66 16.57
2 1 -9 510.58 17.35
-2 -1 -9 479.15 17.68
2 1 -9 492.59 17.23
2 -1 9 517.71 17.66
2 1 -8 246.03 9.3
-2 -1 -8 245.64 10.9
2 -1 8 244.52 9.03
2 1 -8 227.81 8.86
-2 1 8 245.74 9.41
-2 -1 -8 241.78 9.13
2 1 -8 227.79 9.11
-2 -1 -8 231.57 8.54
2 1 -8 232.21 9.45
2 -1 8 233.58 8.4
2 1 -8 246.79 9.04
-2 1 8 237.86 9.06
2 -1 8 236.68 9.2
2 -1 8 240.73 9.32
2 -1 8 242.57 9.44
2 -1 8 224.91 10.34
2 -1 8 238.49 9.46
2 -1 8 246.44 9.27
2 1 -8 239.01 8.91
-2 -1 -8 236.42 8.77
2 1 -8 212.38 9.09
-2 1 8 235.16 8.98
-2 -1 -8 232.37 8.72
2 -1 8 242.46 9.52
-2 1 8 228.39 8.18
2 -1 8 239.82 9.94
-2 -1 -8 216.57 9.73
-2 -1 -8 240.34 10.63
2 1 -8 239.07 8.88
-2 -1 -8 231.93 10.79
2 1 -7 458.93 15.69
-2 1 7 529.93 15.69
-2 -1 -7 466.47 17.46
-2 -1 -7 435.33 16.33
-2 1 7 442.99 15.31
2 -1 7 452.86 16.29
-2 -1 -7 467.19 17.18
-2 -1 -7 549.33 16.04
2 -1 7 630.53 16.38
-2 -1 -7 570.84 16.02
2 1 -7 394.19 15.15
-2 1 7 452.54 15.67
2 1 -7 479.59 16
2 -1 7 446.3 15.73
-2 1 7 457.65 14.61
2 -1 7 448.57 15.6
2 1 -7 462.29 15.26
2 -1 7 460.63 15.7
-2 -1 -7 449.58 15.14
2 1 -7 442.04 15.54
2 1 -7 447.36 15.29
2 -1 7 449.63 16.76
2 -1 7 491.61 14.92
2 -1 6 359.62 11.57
2 1 -6 361.69 11.95
-2 -1 -6 365.39 12.35
-2 -1 -6 366.94 11.89
2 -1 6 355.16 13.28
-2 -1 -6 345.89 12.99
2 1 -6 362.87 12.59
-2 1 6 393.4 11.46
-2 1 6 354 12.3
2 -1 6 371.85 12.34
-2 1 6 351.6 12.15
-2 1 6 361.65 12.08
-2 -1 -5 62.03 3.14
2 -1 5 64.86 2.64
2 -1 5 62.7 3.14
2 -1 5 62.97 3.12
-2 1 5 61.76 3.09
-2 1 5 70.67 3.1
-2 -1 -5 64.77 4.02
-2 1 5 67.57 3.23
-2 1 5 63.46 2.49
-2 -1 -5 64.77 2.86
2 -1 5 63.76 3.73
-2 -1 -5 58.27 3.63
2 1 -5 66.02 3.35
2 -1 4 217.78 7.72
-2 1 4 213.16 7.1
2 -1 4 202.77 7.22
2 1 -4 203.47 7.36
-2 1 4 216.04 6.38
-2 -1 -4 197.63 7.76
2 -1 4 193.19 6.59
-2 -1 -4 205.11 6.82
-2 1 3 50.7 2.22
2 -1 3 54.51 2.45
2 1 -3 49.49 2.5
-2 -1 -3 49.81 2.39
2 -1 3 49.99 1.88
2 -1 3 46.54 2.41
2 -1 3 54.45 2.57
-2 1 3 54.4 2.27
-2 -1 -3 55.11 2.11
2 -1 2 933.34 29.8
2 -1 2 1045.93 30.06
2 1 -2 1000.64 30.08
2 -1 2 1033.05 29.84
-2 -1 -2 1032.05 29.93
2 1 -2 1003.93 29.75
2 -1 2 1041.26 29.21
-2 1 2 985.61 29.69
-2 -1 -2 1027.24 29.4
-2 1 1 6733.05 181.69
2 1 -1 6393.91 181.24
2 -1 1 5898.27 181.89
2 -1 1 6395.56 181.61
-2 1 1 6352.65 181.94
2 1 -1 5909.75 181.64
-2 -1 -1 6334.95 181.81
-2 1 1 6638.36 181.51
2 -1 1 5984.78 181.67
-2 1 1 6750.95 181.71
2 1 0 206.38 6.33
2 -1 0 202.59 6.45
-2 1 0 204.79 6.16
-2 1 0 199.86 6.38
2 -1 0 199.81 6.18
-2 -1 0 206.38 6.42
2 1 1 6472.67 178.08
-2 -1 1 6690.74 178.19
2 1 1 6244.8 177.67
-2 1 -1 7258.17 178.43
2 1 1 5272.07 178.29
-2 -1 1 6819.22 178.56
-2 1 -1 5778.92 178.09
2 -1 -1 5531.58 178.26
2 -1 -1 6316.63 177.98
-2 -1 2 928.23 28.19
2 1 2 983.77 28.33
2 -1 -2 972.4 28.33
2 1 2 948.16 27.9
2 -1 -2 947.93 27.7
-2 -1 2 973.74 27.82
2 -1 -2 925.4 27.97
2 1 2 901.78 28.6
-2 -1 2 951.57 28.48
-2 1 -2 996.61 28.64
-2 1 -2 994.08 28.51
-2 -1 2 988.59 27.83
2 1 2 995.84 28.19
-2 1 -2 991.83 28.37
-2 1 -3 53.07 2.36
2 -1 -3 53.19 2.35
-2 -1 3 54.05 2.19
-2 -1 3 52.27 2.1
-2 -1 3 51.04 2.3
2 1 3 52 2.17
-2 -1 3 55.24 1.87
-2 1 -3 53.62 2.56
2 1 3 55.49 2.48
2 1 3 56.67 2.36
2 1 3 51.88 2.76
-2 1 -3 50.07 2.77
2 -1 -3 50.7 2.23
2 -1 -4 212.36 6.88
2 1 4 206.4 7.64
-2 -1 4 196.21 6.83
-2 -1 4 206.4 6.12
2 1 4 203.41 6.76
2 1 4 210.11 7.07
2 -1 -4 191.32 6.84
-2 1 -4 202.4 6.92
-2 -1 4 196.53 6.72
-2 -1 4 197.9 6.09
2 -1 -4 195.2 6.79
-2 1 -4 201.25 7.19
-2 1 -5 77.12 3.35
2 -1 -5 74.57 3.18
2 1 5 64.36 3.25
-2 -1 5 72.05 3.16
-2 -1 5 60.28 3.07
2 1 5 68.16 3.89
2 1 5 70.05 3.16
-2 -1 5 74.59 2.5
-2 -1 5 75.3 3
-2 1 -5 69.03 3.44
-2 -1 5 65.88 3.54
2 -1 -5 75.1 3.27
2 -1 -5 70.21 2.7
2 -1 -6 331.5 11.13
2 -1 -6 313.08 10.82
2 1 6 323.68 11.06
-2 -1 6 315.24 11.57
2 -1 -6 318.16 10.43
-2 -1 6 324.61 10.73
-2 1 -6 335.07 11.27
-2 -1 6 337.88 11.11
2 1 6 336.62 12.4
-2 1 -6 334.55 11.71
-2 -1 7 371.6 13.5
2 -1 -7 326.97 13.09
-2 -1 7 364.52 12.85
2 1 7 385.27 13.85
2 -1 -7 382.94 13.05
2 1 7 383.24 12.94
2 -1 -7 370.36 12.17
2 -1 -7 393.61 12.96
-2 1 -7 386.29 13.58
-2 1 -7 350.29 13.41
-2 -1 7 381.42 12.53
2 -1 -7 382.16 13.07
2 1 7 438.55 14.45
2 -1 -7 377.43 13.06
2 1 7 554.34 14.01
2 1 7 379.2 13.75
2 -1 -7 375.08 12.88
2 1 7 367.92 13.22
2 1 7 372.48 13.18
-2 1 -7 521.96 13.74
2 1 7 384.62 14.39
2 1 7 377.34 13.47
2 -1 -7 370.32 12.5
-2 1 -7 378.04 13.41
-2 -1 7 371.47 12.85
2 1 8 275.05 10.71
-2 1 -8 267.91 10.22
-2 1 -8 258.12 11.51
-2 1 -8 251.34 9.93
2 1 8 264.29 9.84
2 1 8 271.66 10.05
-2 -1 8 258.58 9.61
-2 1 -8 251.37 10.2
-2 -1 8 257.43 9.47
2 1 8 250.39 9.97
-2 -1 8 264.29 9.19
-2 -1 8 262.77 10.37
2 -1 -8 259.96 9.62
2 1 8 268.8 10.31
2 -1 -8 253.7 9.56
2 -1 -8 248.38 8.87
2 1 8 264.58 9.71
2 -1 -8 283.42 9.92
2 1 8 260.36 11.16
-2 1 -8 247.68 10.14
2 1 8 255.26 9.96
2 -1 -8 259.32 9.66
2 -1 -8 274.2 10.2
2 -1 -8 255.56 9.6
2 1 8 262.14 10.53
-2 1 -8 270 9.28
-2 -1 8 255.24 10.05
2 -1 -8 277.17 9.87
2 1 8 247.25 9.58
-2 -1 8 253.29 9.82
2 -1 -8 254.68 9.07
2 -1 -9 424.97 15.04
-2 1 -9 425.32 17.1
-2 1 -9 417.58 17.07
-2 -1 9 429.56 15.37
2 -1 -9 445.23 15.67
2 -1 -9 428.79 15.05
2 1 9 444.2 15.78
2 1 9 433.44 16.07
2 1 9 447.27 16.1
-2 -1 9 429.75 15.9
2 1 9 415.23 15.45
-2 1 -9 435.29 17.08
2 -1 -9 436.59 15.27
2 1 9 433.93 15.5
-2 1 -9 443.58 16.61
-2 -1 9 436.9 15.59
2 -1 -9 460.92 15.36
-2 1 -9 428.32 15.81
2 -1 -9 425.89 14.98
2 1 9 449.73 15.5
-2 -1 9 441.22 14.9
-2 1 -9 435.29 17.04
-2 1 -9 434.75 15.77
-2 1 -10 325.93 13.26
2 -1 -10 362.63 12.95
2 -1 -10 341.34 12.63
-2 1 -10 353.34 13.34
2 1 10 346.4 13.3
-2 -1 10 338.97 13.04
2 1 10 331.93 12.94
2 -1 -10 330.91 12.45
-2 1 -10 331.26 14.3
-2 -1 10 330.72 12.85
-2 -1 10 327.34 13.47
2 1 10 337.63 13.51
2 1 10 343.68 12.7
2 1 10 331.1 12.95
2 -1 -10 339.56 12.42
2 1 10 331.85 12.96
2 1 10 337.14 13.55
2 -1 -10 344.78 13.14
-2 -1 10 336.16 12.33
-2 1 -10 345.67 14.11
-2 1 -10 356.81 14.87
-2 1 -10 327.89 14.27
-2 1 -10 333.45 14.54
-2 -1 10 328.94 13.06
-2 1 -11 112.65 7.54
-2 1 -11 117.86 7.4
-2 1 -11 120.8 6.76
-2 -1 11 114.59 6.27
-2 1 -11 120.44 6.62
-2 1 -11 106.47 7.04
2 -1 -11 118.13 5.84
-2 -1 11 110.59 6.98
2 -1 -11 118 6.05
2 -1 -11 112.2 5.99
2 1 11 119.53 6.39
-2 -1 11 121.99 6.55
2 1 11 118.45 6.13
-2 -1 11 119.28 6.91
2 1 11 119.16 6.46
2 1 11 115.37 6.36
-2 -1 11 107.68 5.74
2 1 11 109.43 6.64
2 -1 -11 116.87 6.23
2 -1 -11 123.08 6.51
-2 1 -11 124.49 7.25
2 -1 -12 253.13 10.94
2 1 12 268.67 11.46
2 -1 -12 291.71 11.15
-2 -1 12 289.41 11.89
2 1 12 260.22 11.1
2 1 12 261.98 11.32
-2 -1 12 267.69 11.39
-2 -1 12 260.97 10.78
2 1 12 274.68 11.56
-2 1 -12 291.09 12.7
2 -1 -12 274.73 11.66
-2 1 -12 268.55 12.31
2 1 12 269.72 11.97
2 -1 -12 268.19 10.73
-2 -1 12 264.93 12.12
-2 1 -12 285.49 12.93
-2 1 -12 287.26 12
-2 -1 12 273.86 12.45
-2 -1 13 16.42 3.15
2 -1 -13 14.23 1.86
2 1 13 12.36 2.04
-2 1 -13 14.25 2.56
2 1 13 13 2.3
2 -1 -13 13.23 2.05
2 -1 -13 15.85 2.37
-2 -1 13 13.16 1.94
2 1 13 12.87 2.25
-2 1 -13 13.59 2.71
-2 -1 13 19.41 3.11
2 1 13 13.61 2.2
2 -1 -13 18.93 2.66
-2 -1 13 16.33 2.67
-2 -1 14 72.66 5.83
-2 -1 14 81.48 5.59
2 1 14 76.7 5.04
-2 -1 14 85.19 6.09
2 -1 -14 84.51 5.51
-2 -1 14 81.81 5.99
2 1 14 79.32 4.86
2 -1 -14 87.34 5.13
-2 1 -14 82.22 5.68
2 1 14 82.15 5.44
2 -1 -14 74.97 4.4
-2 -1 14 80.18 4.79
-2 -1 14 78.96 5.8
-2 1 -14 85.84 5.66
-2 -1 15 30.32 3.48
2 1 15 26.93 2.71
-2 -1 15 24.36 3.24
2 -1 -15 24.64 2.47
-2 -1 15 28.21 3.06
-2 1 -15 28.9 3.06
-2 -1 15 22.52 3.09
-2 -1 15 26.23 2.45
2 1 15 21.94 2.65
-2 1 -15 25.25 2.95
2 -1 -15 27.89 2.87
2 1 15 26.19 2.5
-2 -1 16 67.02 3.75
-2 1 -16 76.84 4.55
2 -1 -16 67.39 3.86
2 1 16 64.14 4.04
-2 -1 16 76.16 4.86
-2 -1 16 72.4 4.66
-2 1 -16 63.95 4.08
2 -1 -16 62.92 4.14
-2 -1 16 63.48 4.49
2 -1 -17 9.03 1.28
-2 -1 17 9.75 1.57
-2 1 -17 10.58 1.46
-2 1 -17 11.05 1.67
-2 -1 17 10.63 1.74
-2 -1 17 8.74 1.6
2 1 17 11.37 1.37
-2 -1 17 10.05 1.55
-2 -1 18 24.04 1.88
-2 1 -18 19.84 1.88
-2 1 -18 23.94 1.93
-2 -2 -18 16.67 1.41
-2 2 18 17.25 1.44
2 -2 18 16.15 1.32
-2 2 17 110.71 4.93
-2 2 17 107.16 5.26
2 2 -17 105.7 5.66
-2 2 17 108.52 5.3
2 -2 17 109.8 5.03
-2 2 17 103.34 5.4
2 -2 17 102.14 4.64
-2 -2 -17 111.56 5.3
-2 -2 -16 186.55 7.94
-2 2 16 165.12 8.08
2 2 -16 168.3 6.91
-2 2 16 162.65 8.04
2 -2 16 165.93 7.24
2 -2 16 154.06 6.71
2 2 -16 176.13 8.77
-2 2 16 171.85 7.44
-2 2 16 156.96 7.31
-2 2 16 170.2 7.86
-2 2 16 173.65 7.86
2 -2 16 172.85 7.47
-2 2 15 128.23 6.66
2 2 -15 118.44 5.9
-2 2 15 130.56 6.97
2 2 -15 129.13 6.13
2 2 -15 142.33 8.17
2 -2 15 124.96 6.07
-2 2 15 126.47 6.96
-2 2 15 121.3 6.72
-2 -2 -15 126.83 6.29
-2 2 15 135.5 7.58
2 -2 15 132.82 6.6
-2 2 15 126.23 6.44
-2 -2 -15 133.73 7.02
-2 2 15 116.39 7.06
-2 -2 -15 122.26 5.95
2 -2 15 120.46 6.38
2 2 -14 3.9 1.15
-2 -2 -14 5.26 1.28
-2 2 14 4.21 2.04
-2 -2 -14 3.8 1.46
2 -2 14 5.38 1.39
2 2 -14 5.99 2.13
2 -2 14 4.07 1.46
-2 2 14 6.06 2.57
2 -2 14 4.17 1.45
-2 -2 -14 5.43 1.3
2 2 -14 2.87 1.33
-2 2 14 3.74 2.2
-2 -2 -14 4.95 1.79
-2 2 14 2.82 1.61
-2 2 14 4.59 1.46
-2 2 13 73.36 4.98
2 2 -13 71.36 5.02
2 -2 13 67.71 4.51
-2 2 13 77.83 5.95
-2 2 13 70.93 5.29
-2 -2 -13 71.52 5.05
-2 2 13 76.02 6.01
-2 2 13 69.56 5.65
2 2 -13 68.15 4.52
2 -2 13 68 4.83
-2 -2 -13 70.58 4.59
2 -2 13 70.1 4.97
2 2 -13 71.54 4.67
-2 2 13 68.77 4.25
-2 -2 -13 71.11 4.67
-2 -2 -13 74.19 5.33
-2 2 12 271.41 11.85
-2 -2 -12 274.5 11.98
-2 -2 -12 290.41 11.34
2 2 -12 259.57 10.95
-2 -2 -12 274.24 11.56
-2 2 12 267.57 12.54
2 -2 12 260.84 11.4
-2 2 12 258.51 10.57
2 -2 12 258.61 10.98
2 -2 12 277.84 11.41
-2 2 12 277.3 11.37
2 2 -12 240.05 10.93
2 2 -12 255.87 10.16
2 2 -12 262.68 11
-2 -2 -12 279.98 10.97
2 2 -12 278.17 11.52
2 2 -11 247.16 10.44
2 2 -11 235.41 10.62
-2 -2 -11 249.73 12.14
2 2 -11 251.67 10.49
-2 -2 -11 259.45 10.11
2 2 -11 247.27 9.77
2 -2 11 253.36 10.46
2 -2 11 260.69 10.93
2 2 -11 265.14 10.91
-2 -2 -11 256.8 10.62
2 -2 11 268.97 10.84
-2 2 11 243.18 10.59
-2 -2 -11 250.62 11.03
-2 2 11 255.74 11.95
-2 -2 -11 253.26 10.29
-2 2 11 246.68 10.05
-2 -2 -11 260.46 11.27
2 2 -10 28.99 2.67
-2 -2 -10 27.78 2.54
-2 -2 -10 31.94 3.89
2 -2 10 29.9 3.12
-2 2 10 33.2 2.69
2 2 -10 26.87 2.67
2 -2 10 25.87 2.89
-2 2 10 27.98 3.5
2 -2 10 31.64 2.76
-2 2 10 26.07 2.68
2 2 -10 28.32 2.79
2 -2 10 32.06 3.01
2 -2 10 27.29 2.72
2 2 -10 26.53 2.81
-2 -2 -10 30.81 2.91
2 2 -10 28.63 2.4
-2 -2 -10 29.96 2.48
-2 -2 -10 31.92 3.23
2 2 -9 589.6 20.59
2 2 -9 628.78 20.61
-2 -2 -9 587.39 22.28
-2 -2 -9 609.6 21.06
2 -2 9 659.47 20.46
-2 -2 -9 615.19 20.21
2 2 -9 592.89 20.39
-2 -2 -9 603.57 19.86
-2 2 9 604.21 20.94
2 2 -9 554.71 20.75
-2 2 9 595.46 20.07
2 -2 9 630.64 20.82
2 -2 9 630.91 21.13
2 2 -9 626.55 20.01
2 -2 9 627.12 21.13
-2 2 8 553.52 18.18
2 -2 8 577.54 18.52
2 -2 8 556.99 19.89
-2 -2 -8 561.41 17.97
2 2 -8 544.45 18.63
-2 -2 -8 554.38 19.61
2 -2 8 556.28 19.03
-2 -2 -8 506.4 20.41
-2 2 8 529.05 18.53
-2 -2 -8 589.79 18.79
2 -2 8 543.37 17.58
-2 2 8 548.84 18.75
-2 -2 -8 542.93 19.04
2 -2 8 553.96 18.43
2 -2 8 559.13 18.8
2 2 -8 558.8 18.51
2 2 -8 572.97 18.16
-2 -2 -8 531.68 20.18
-2 -2 -8 554.49 18.04
-2 2 8 551.06 20.12
2 -2 8 581.4 19.23
-2 -2 -8 555.76 18.27
2 2 -8 514.28 18.86
2 2 -8 547.35 18.49
-2 -2 -8 549.96 18.49
-2 2 8 568.39 19.21
-2 2 7 779.61 24.45
2 -2 7 784.75 24.61
-2 -2 -7 828.28 25.48
2 2 -7 804.28 24.81
2 2 -7 737.8 24.54
-2 -2 -7 800.4 24.73
2 -2 7 781.22 24.64
2 -2 7 772.21 25.78
-2 -2 -7 763.72 24.06
-2 -2 -7 796.04 24.87
-2 2 7 768.79 24.3
2 -2 7 769.16 24.58
2 2 -7 851.16 25.34
2 -2 7 797.25 24.89
2 -2 7 760.44 24.68
-2 -2 -7 800.9 26.91
2 2 -7 795.32 24.71
2 -2 7 808.09 25.27
2 2 -7 728.28 24.99
-2 -2 -7 762.74 25.65
-2 -2 -7 772.4 24.16
-2 2 7 785.38 24.9
2 2 -7 763.21 24.32
-2 -2 -7 765.69 24.44
2 -2 7 823.99 25.37
-2 2 7 791.38 26.07
2 -2 7 795.28 23.75
-2 -2 -7 740.98 25
2 2 -7 695.95 24.26
-2 -2 -7 791.37 24.75
-2 -2 -6 301.62 11.58
-2 -2 -6 303.37 10.75
-2 2 6 302.87 10.5
2 -2 6 295.39 10.6
2 2 -6 309.4 10.62
2 2 -6 292.86 10.71
2 -2 6 306.51 9.92
-2 2 6 311.68 11.02
2 -2 6 308.01 10.77
2 2 -6 317.65 11.16
2 -2 6 309.18 10.76
-2 -2 -6 297.45 10.72
-2 -2 -6 301.24 10.22
-2 -2 -6 314.49 11.34
-2 -2 -6 299.63 12.45
2 -2 6 303.34 11.48
-2 -2 -5 60.75 3.78
2 2 -5 61.75 2.92
2 -2 5 61.89 3.22
2 -2 5 66.14 3.25
-2 2 5 64.72 3.02
2 -2 5 57.46 2.58
2 2 -5 59.92 3.34
-2 -2 -5 60.41 4
-2 -2 -5 62.35 2.83
2 -2 5 68.64 3.79
-2 -2 -5 59.62 3.48
-2 -2 -4 1466.2 9.47
2 -2 4 1452.59 8.3
2 -2 4 1469.62 12.38
2 -2 4 1484.25 11.82
-2 2 4 1464.89 10.85
2 2 -4 1494.71 10.11
-2 2 4 1389.97 9.51
2 -2 3 545.58 16.48
2 -2 3 530.69 16
2 -2 3 547.53 16.89
-2 -2 -3 551.37 16.18
2 2 -3 551.35 16.3
2 2 -3 553.04 16.61
2 -2 3 545.54 16.75
-2 -2 -3 477.34 17.21
-2 2 3 542.21 16.55
2 2 -2 710.83 21.12
-2 -2 -2 679.12 21.8
-2 -2 -2 728.31 21.31
2 -2 2 719.42 21.4
-2 2 2 709.25 21.1
2 2 -2 727.28 20.74
2 -2 2 679.08 20.52
-2 -2 -1 174.11 6.37
2 -2 1 172.68 5.34
2 -2 1 176.53 6.09
-2 2 1 184.33 5.76
-2 -2 -1 174.65 6.39
2 2 -1 167.13 5.86
-2 2 1 184.63 5.51
-2 2 1 182.74 5.67
-2 -2 -1 172.36 6.01
2 2 -1 167.69 5.44
-2 -2 -1 184.63 6.06
2 2 0 6.5 0.65
-2 -2 0 6.4 0.91
-2 2 0 6.37 0.66
2 -2 0 6.44 0.58
2 2 0 8.41 0.81
-2 -2 0 6.42 0.71
-2 2 0 6.85 0.48
-2 2 0 5.95 0.47
2 -2 -1 130.98 4.7
-2 -2 1 121.86 4.51
2 2 1 123.3 4.61
-2 2 -1 128.15 4.63
2 -2 -1 126.65 4.12
-2 -2 1 119.56 4.6
-2 2 -1 125.76 4.55
-2 2 -1 135.33 4.23
-2 -2 1 126.65 4.49
-2 2 -1 128.19 3.96
2 2 1 128.56 4.02
2 2 1 124.45 4.46
2 -2 -2 604.7 18.61
-2 -2 2 610.99 19.07
-2 -2 2 603.51 18.97
2 -2 -2 649.6 19.19
-2 -2 2 627.08 18.5
-2 2 -2 622.62 19.07
-2 2 -2 613.06 19.1
-2 2 -2 629.92 18.97
-2 2 -2 669.38 18.78
2 -2 -2 654.19 18.35
2 2 2 660.28 19.04
-2 -2 2 637.4 18.71
2 -2 -2 613.74 18.19
2 2 3 507.97 16.02
2 -2 -3 506.71 15.7
2 -2 -3 514.03 14.82
-2 2 -3 495.63 15.53
-2 -2 3 501.33 15.53
-2 -2 3 479.94 15.05
-2 -2 3 502.18 15.37
2 2 3 515.03 15.19
2 -2 -3 492.56 14.95
2 -2 -3 479.83 14.97
2 2 3 529.19 15.63
-2 2 -3 511.51 15.65
-2 2 -3 544.65 15.58
-2 -2 3 502.08 15.66
-2 2 -4 1432.15 41.8
2 2 4 1263.78 42.34
2 -2 -4 1424.72 42
-2 2 -4 1501.26 42.02
2 -2 -4 1414.19 41
2 -2 -4 1431.12 41.07
-2 -2 4 1286.06 41.18
-2 2 -4 1453.12 42.05
2 2 4 1446.83 41.95
2 2 4 1462.54 41.95
-2 -2 4 1422.27 41.61
-2 2 -4 1528.56 42.03
2 2 4 1458.17 41.57
-2 -2 4 1439.2 41.82
2 2 5 54.42 3.5
-2 -2 5 64.98 2.58
-2 -2 5 59.4 3.01
2 -2 -5 61.31 2.34
2 -2 -5 65.62 2.57
-2 2 -5 68.84 3.34
-2 2 -5 62.21 3.14
2 -2 -5 65.39 3.21
-2 2 -5 65.27 3.28
2 2 5 63.47 2.94
-2 2 -5 62.51 2.97
-2 2 -6 345.9 12.89
2 -2 -6 318.03 9.91
-2 -2 6 322.49 10.89
-2 -2 6 337.3 10.33
2 -2 -6 323.87 11.16
2 2 6 350.49 11.11
2 -2 -6 338.52 9.93
-2 2 -6 328.91 10.93
-2 2 -6 332 11.38
-2 2 -6 334.66 11.4
2 2 6 313.07 11.56
-2 2 -6 341.76 11.53
-2 2 -6 321.29 11.7
2 2 6 296.07 11.36
-2 -2 6 316.16 11.1
2 -2 -6 329.11 11.28
2 -2 -6 312.54 11.18
2 -2 -6 333.52 11.3
2 -2 -6 328.03 11.13
-2 -2 6 327.44 11.71
2 -2 -6 333.25 11.65
2 -2 -7 720.52 22.61
-2 2 -7 730.91 23.17
2 2 7 714.55 23.24
2 -2 -7 705.61 22.74
-2 2 -7 727.79 25.05
2 -2 -7 748.28 23.34
-2 -2 7 722.94 21.62
-2 -2 7 725.38 22.99
2 -2 -7 728.17 22.75
2 2 7 715.7 23.16
-2 2 -7 714.36 22.95
-2 2 -7 725.52 25.04
-2 2 -7 710.99 22.3
2 -2 -7 686.57 22.73
2 2 7 758.09 23.56
-2 -2 7 678.15 22.6
-2 -2 7 717.63 22.4
-2 -2 7 700.11 23.37
-2 2 -7 738.5 23.01
2 2 7 827.54 24.14
2 2 7 727.93 22.63
2 2 7 707.9 23.02
-2 -2 7 723.32 23.34
-2 2 -7 709.24 24.18
2 -2 -7 715.65 22.84
-2 2 -7 736.56 24.77
2 -2 -7 729.58 22.92
2 2 7 723.23 22.92
2 2 7 688.87 23.15
2 2 8 568.08 18.84
2 -2 -8 571.16 18.54
-2 2 -8 569.32 21.01
2 2 8 574.86 19.06
2 2 8 581.88 19.56
-2 2 -8 592.83 20.83
-2 -2 8 564.22 18.68
-2 2 -8 583.09 20.98
2 2 8 556.22 19.18
2 -2 -8 585.54 18.89
2 -2 -8 589.55 18.62
2 2 8 579.39 19.48
-2 -2 8 561.36 19.34
-2 2 -8 569.7 18.86
2 2 8 561.21 18.56
-2 -2 8 561.14 18.97
-2 -2 8 548.61 18.26
2 2 8 515 18.62
-2 -2 8 551.1 18.18
2 2 8 568.98 19.03
-2 2 -8 526.32 18.86
-2 2 -8 554.02 20.88
2 -2 -8 557.87 18.79
-2 2 -8 556.56 18.07
2 -2 -8 581.78 18.78
-2 2 -8 557.34 20.15
-2 2 -8 603.14 19.3
2 -2 -9 555 18.41
-2 2 -9 543.2 20.78
2 2 9 545.05 19.12
2 -2 -9 537.64 18.29
2 2 9 547.53 19.33
-2 -2 9 541.13 19.31
-2 2 -9 550.95 20.88
2 -2 -9 549.3 18.55
-2 -2 9 548.17 19.57
2 2 9 561.84 19.45
-2 -2 9 549.85 18.95
-2 2 -9 579.08 19.22
2 2 9 571.55 19.03
2 2 9 558.83 18.97
-2 2 -9 547.26 20.11
-2 -2 9 538.9 18.59
2 2 9 558.69 18.77
-2 -2 9 540.98 18.04
-2 2 -9 541.27 19.32
2 -2 -9 559.76 18.81
-2 2 -9 535.15 20.72
2 -2 -9 562.68 18.8
2 -2 -10 16.88 1.98
2 -2 -10 16.32 2.18
2 -2 -10 17.11 2.05
2 2 10 19.79 2.47
2 2 10 15.37 2.4
-2 -2 10 15.82 2.08
-2 -2 10 18.37 2.32
-2 2 -10 15.46 2.31
-2 2 -10 18.39 3.22
2 -2 -10 16.87 2.09
2 2 10 15.27 2.39
2 -2 -10 18.08 2.04
2 2 10 16.83 2.23
2 2 10 15.04 2.17
-2 -2 10 16.83 1.83
2 2 10 17.67 2.23
-2 2 -10 19.18 2.85
2 -2 -10 15.76 2.04
-2 2 -10 16.05 3.14
-2 -2 10 19.6 2.65
-2 -2 10 17.5 2.46
-2 2 -10 20.3 2.51
-2 2 -10 15.53 3.07
2 -2 -11 253.71 10.35
2 -2 -11 252.72 10.97
2 2 11 249.92 11.16
2 2 11 249.42 10.92
2 -2 -11 250.99 10.23
-2 2 -11 265.5 11.11
2 2 11 259.37 10.75
-2 -2 11 251.06 11.46
-2 -2 11 252.02 10.92
2 2 11 252.85 11.17
2 2 11 256.14 10.9
-2 -2 11 267.74 11.34
-2 2 -11 237.86 12.09
-2 2 -11 261.98 11.3
2 -2 -11 266.41 10.84
-2 -2 11 260.7 10.07
-2 2 -11 260.39 12.47
-2 2 -11 260.23 11.97
2 2 11 249.62 10.22
2 -2 -11 241.61 10.1
-2 -2 11 253.39 11.29
-2 2 -11 253.66 12.23
2 2 11 259.69 11.15
-2 2 -12 297.58 12.46
-2 2 -12 297.98 12.31
2 -2 -12 288.34 11.33
2 -2 -12 278.13 11.2
-2 2 -12 285.21 13.28
-2 -2 12 279.18 12.56
-2 -2 12 277.5 12.23
2 -2 -12 286.35 12.15
2 2 12 277.88 11.91
2 2 12 266.89 11.12
-2 -2 12 281.01 12.23
2 -2 -12 274.39 11.18
-2 -2 12 289.94 12.84
2 2 12 292.8 12.05
2 2 12 288.13 11.8
-2 2 -12 277.79 12.79
-2 -2 12 271.45 10.88
-2 -2 12 278.79 11.87
2 -2 -12 297.34 11.97
2 2 12 269.56 12.05
-2 2 -13 77.16 5.38
-2 2 -13 63.98 4.85
-2 -2 13 68.3 5.01
2 2 13 67.83 4.77
-2 -2 13 72.22 5.31
-2 -2 13 66.37 5.58
2 2 13 70.56 4.48
2 -2 -13 66.69 4.34
-2 2 -13 71.66 5.54
2 2 13 73.39 5.01
-2 -2 13 71.74 5.55
2 -2 -13 68.66 4.36
-2 -2 13 71.95 5.7
2 -2 -13 64.99 4.87
2 2 13 70.42 4.93
-2 -2 13 69.33 5.25
-2 -2 13 65.67 4.16
-2 2 -14 1.72 1.57
2 -2 -14 3.33 1.32
2 -2 -14 2.52 1.04
-2 -2 14 2.63 1.99
-2 -2 14 2.49 1.97
-2 -2 14 4.04 1.69
-2 -2 14 3.65 2.09
2 2 14 3.17 1.33
2 2 14 3.37 1.56
-2 2 -14 2.72 1.42
-2 -2 14 2.35 0.98
2 2 14 3.12 1.4
2 -2 -14 1.23 0.81
-2 2 -14 3.71 1.6
-2 2 -15 141.44 7.23
2 -2 -15 134.05 7.14
-2 -2 15 126.14 5.99
-2 -2 15 136.14 7.3
2 2 15 139.26 6.86
2 2 15 141.4 7.12
-2 -2 15 135.98 7.56
-2 2 -15 131.53 7.22
-2 -2 15 128.35 7.45
-2 2 -15 142.91 7.33
2 -2 -16 181.39 7.98
-2 2 -16 166.65 7.87
2 2 16 178.15 7.81
-2 2 -16 187.89 8.04
-2 -2 16 168.3 8.02
2 2 16 178.99 7.62
-2 -2 16 174.85 8.19
-2 -2 16 175.49 7.92
-2 2 -16 157.93 7.61
-2 -2 17 119.83 5.63
2 -2 -17 137.36 5.87
2 2 17 123.61 5.46
2 2 17 129.01 5.77
-2 2 -17 135.41 5.85
-2 -2 18 18.31 1.61
2 2 18 23.61 1.68
-2 2 -18 22.28 2.02
-2 3 17 21.74 2.05
-2 3 17 17.36 1.96
-2 3 17 22.32 1.98
-2 -3 -17 20.31 1.86
2 3 -17 18.35 2.1
-2 3 17 20.65 1.78
2 -3 17 20.67 1.78
2 -3 17 18.23 1.62
2 3 -16 25.81 1.97
2 -3 16 26.83 2.38
2 -3 16 29.46 2.43
-2 3 16 24.9 2.78
-2 3 16 22.27 2.72
-2 3 16 25.23 2.67
2 3 -16 26.62 3.07
-2 3 16 32.16 2.77
-2 3 16 26.97 2.44
-2 -3 -16 27.41 2.56
-2 3 16 27.74 2.71
-2 -3 -16 25.35 2.09
-2 3 15 8.23 1.96
-2 3 15 10.89 2.34
2 3 -15 9.89 1.47
2 -3 15 9.31 1.4
2 -3 15 11.79 1.85
-2 -3 -15 10.62 1.92
2 3 -15 13.38 2.54
2 -3 15 10.2 1.7
-2 -3 -15 11.04 1.62
-2 3 15 11.34 1.83
-2 3 15 10.63 2.5
-2 3 15 9.53 2
-2 -3 -14 17.89 2.32
-2 -3 -14 22.78 2.85
-2 3 14 20.39 2.89
2 -3 14 19.01 2.55
-2 3 14 18.22 2.8
-2 3 14 14.95 1.87
-2 3 14 19.39 3.12
2 3 -14 19.85 2.22
2 -3 14 22.51 2.54
-2 3 14 18.87 3.25
2 3 -14 20.68 3.18
-2 3 14 20.69 2.58
2 -3 14 17.93 2.07
2 3 -14 15.78 2.14
-2 -3 -14 22.32 2.39
-2 3 14 16.96 3.14
-2 -3 -14 15.55 2.13
2 3 -13 19.41 2.26
-2 -3 -13 18.36 2.48
-2 -3 -13 19.42 2.51
-2 3 13 17.72 2.99
2 3 -13 19.55 2.61
-2 -3 -13 21.74 2.84
2 3 -13 17.86 2.07
2 -3 13 18.16 2.19
-2 3 13 17.39 2.14
-2 3 13 13.44 2.87
2 -3 13 18.49 2.6
2 3 -13 22.3 3.55
-2 -3 -13 19.44 2.32
-2 3 13 20.05 2.62
-2 3 13 16.95 3.38
2 3 -13 17.66 2.35
2 -3 13 19.84 2.51
2 -3 12 31.14 2.9
-2 -3 -12 39.69 3.51
2 -3 12 29.48 3.03
-2 -3 -12 26.93 3.01
2 3 -12 24.42 2.81
2 3 -12 27.02 2.68
-2 3 12 28.78 2.83
2 -3 12 26.75 3.11
-2 3 12 24.05 2.9
2 3 -12 25.32 3
-2 3 12 28.45 4.08
-2 -3 -12 31.86 2.81
-2 -3 -12 28.3 2.84
2 3 -12 27.89 3.14
-2 -3 -12 24.23 3.11
-2 3 11 208.65 9.81
2 3 -11 204.72 9.44
2 3 -11 207.62 9.62
-2 -3 -11 197.72 9.86
-2 3 11 212.92 9.63
2 3 -11 203.84 9.8
-2 -3 -11 226.05 9.87
-2 -3 -11 216.28 8.98
2 -3 11 215.73 9.19
2 3 -11 202 9.03
2 -3 11 199.78 9.54
2 -3 11 217.86 9.52
2 3 -11 202.9 8.43
-2 3 11 211.95 10.92
-2 -3 -11 211.42 10.55
-2 -3 -11 225.96 9.44
-2 3 11 215.6 9.23
2 -3 11 218.19 9.22
-2 -3 -10 247.55 9.95
2 -3 10 254.77 10.24
-2 -3 -10 256.71 11.13
2 3 -10 242.39 10.49
2 3 -10 251.78 10.7
2 3 -10 239.5 10.1
-2 -3 -10 237.39 11.58
2 -3 10 264.6 10.33
2 3 -10 250.99 9.71
2 3 -10 231.45 10.77
-2 3 10 247.16 10.16
-2 -3 -10 249.04 10.28
2 -3 10 268.58 10.6
2 -3 10 256.46 10.77
2 -3 10 259.19 10.32
-2 3 10 259.59 11.26
-2 3 10 251.57 11.9
2 3 -9 136.96 6.91
-2 -3 -9 145.73 8.83
2 3 -9 142.33 6.7
-2 -3 -9 141.28 7.27
-2 -3 -9 138.99 7.99
2 -3 9 146.83 6.85
2 -3 9 145.35 7.12
-2 -3 -9 146.56 8.46
2 3 -9 141.48 6.36
-2 3 9 148.03 7.72
2 -3 9 146.48 6.82
-2 3 9 133.15 7.19
2 -3 9 137.84 6.61
-2 3 9 151.96 6.85
2 -3 9 157.8 7.02
2 3 -9 143.3 7.07
2 3 -9 144.97 7.56
-2 -3 -9 149.33 6.57
-2 -3 -9 144.49 6.83
-2 -3 -9 150.8 7.2
-2 3 8 543.2 19.36
2 3 -8 545.88 18.87
-2 -3 -8 576.42 20.84
2 -3 8 554.21 18.47
2 -3 8 650.98 19.72
-2 -3 -8 532.61 19.08
2 -3 8 573.96 18.73
2 3 -8 525.6 18.69
-2 -3 -8 569.71 21.1
2 -3 8 541.62 18.89
-2 3 8 556.91 18.51
-2 -3 -8 505.23 19.98
-2 3 8 516.21 19.04
2 -3 8 540.65 18.57
2 3 -8 565.25 18.56
2 3 -8 514.13 19.26
2 3 -8 561.44 18.17
-2 -3 -8 556.2 19.08
-2 -3 -8 548.98 18.18
-2 3 8 548.97 19.69
2 -3 8 548.27 18.57
-2 -3 -8 546.69 18.6
-2 -3 -7 562.4 21.43
-2 -3 -7 596.43 21.96
2 -3 7 606.31 19.72
-2 -3 -7 607.98 19.82
2 3 -7 587.82 19.73
-2 -3 -7 590.23 19.19
2 -3 7 615.34 19.76
2 3 -7 599.13 19.5
2 -3 7 682.77 20.63
2 -3 7 572.42 20.15
2 3 -7 592.91 19.24
-2 -3 -7 598.74 20.03
-2 3 7 621.46 20.55
2 3 -7 607.39 19.86
2 -3 7 586.52 19.44
2 -3 7 590.18 19.74
-2 3 7 602.6 19.52
2 -3 7 580.08 19.75
-2 3 7 601.24 20.79
-2 -3 -7 625.29 21.11
2 -3 7 571.8 19.49
2 3 -7 603.21 19.24
2 3 -7 545.27 20.1
2 -3 7 581.38 19.51
-2 3 7 584.68 19.43
-2 -3 -7 594.41 19.03
-2 -3 -7 586.2 19.56
-2 3 7 579.14 20.18
2 -3 7 585.95 18.63
-2 -3 -7 596.26 20.3
-2 -3 -7 616.24 19.83
-2 -3 -6 158.71 7.62
2 3 -6 153.56 6.51
2 -3 6 145.83 5.56
-2 -3 -6 166.78 7.12
2 -3 6 155.4 6.54
-2 -3 -6 163.2 7.49
-2 3 6 156.23 6.94
2 3 -6 149.25 6.01
2 3 -6 142.21 6.44
2 3 -6 153.91 6.16
2 3 -6 149.68 6.26
-2 -3 -6 145.73 6.36
2 -3 6 147.58 6.2
2 -3 6 150.76 6.41
-2 -3 -6 151.94 6.42
-2 -3 -6 149.51 8.15
-2 -3 -6 143.27 6.01
2 -3 6 169.53 7.19
2 -3 6 145.25 6.22
2 -3 6 149.97 6.51
2 3 -6 141.98 6.81
2 -3 6 158.98 6.76
-2 3 6 147.93 7.03
-2 -3 -6 147.63 6.71
-2 -3 -6 142.67 7.75
-2 -3 -6 142.44 6.73
2 -3 6 152.36 6.43
2 -3 5 168.8 6.96
2 -3 5 175.51 6.9
-2 -3 -5 172.82 7.94
-2 -3 -5 184.84 7.64
2 -3 5 187.73 7.13
-2 -3 -5 183.58 8.21
2 -3 5 170.96 6.14
2 3 -5 165.12 6.92
2 3 -5 162.5 6.98
2 -3 5 178.25 6.97
2 -3 5 175.02 7.03
-2 -3 -5 179.95 7.02
2 3 -5 175.38 6.55
2 3 -5 153.65 7.19
-2 3 5 173.11 7.44
2 -3 5 177.18 6.85
-2 -3 -5 174.18 8.02
-2 3 5 165.87 6.7
-2 -3 -5 203.31 7.67
-2 -3 -4 327.93 11.72
2 -3 4 316.35 10.05
2 3 -4 312.47 10.38
2 -3 4 319.85 10.81
2 3 -4 321.67 10.64
-2 3 4 309.89 10.63
-2 3 4 336.6 11.21
-2 -3 -4 313.14 11.87
2 -3 4 313.51 10.36
-2 -3 -3 504.14 16.76
2 -3 3 518.62 16.22
2 -3 3 508.86 15.28
2 -3 3 492.92 15.1
2 3 -3 538.61 15.92
2 3 -3 513.01 15.55
2 -3 3 510.32 15.77
-2 3 3 532.07 16.04
-2 3 3 524.74 15.9
-2 -3 -3 479.01 16.86
-2 -3 -2 44.49 2.79
-2 -3 -2 44.52 2.38
-2 -3 -2 40.88 2.75
2 3 -2 41.64 2.2
2 -3 2 41.33 2.37
-2 3 2 41.76 2.1
2 -3 2 38.14 1.93
-2 3 2 42.88 2.08
-2 3 2 41.68 2.22
-2 -3 -1 1043.66 31.19
-2 3 1 1003.18 29.7
2 3 -1 1080.75 30.65
2 -3 1 1066.86 30.19
-2 -3 -1 1025.12 30.84
-2 -3 -1 1121.37 30.87
-2 3 1 1105.7 30.37
2 -3 1 1083.69 30.56
-2 -3 -1 1085.9 31.23
2 -3 1 1080.36 30.76
-2 3 1 968.17 29.56
-2 3 1 1034.23 30.45
2 3 0 2832.98 80.88
-2 3 0 2788.02 80.4
-2 -3 0 2769.01 81.27
-2 3 0 2744.16 80.84
2 3 0 2907.18 80.93
2 -3 0 2812.11 80.67
2 -3 0 2784.28 81.07
-2 -3 0 2782.07 81.13
-2 -3 0 2754.04 81.28
-2 -3 1 1110.48 33.16
-2 3 -1 1136.03 32.91
2 3 1 1121.53 32.82
-2 3 -1 1048.8 31.85
2 3 1 1132.69 32.88
-2 3 -1 1169.49 32.26
-2 -3 1 1139.67 32.78
2 -3 -1 1094.24 32.73
2 3 1 1132.69 32.24
-2 -3 2 48.93 2.56
-2 3 -2 55.45 2.68
-2 -3 2 54.28 2.52
-2 3 -2 53.98 2.72
-2 3 -2 53.4 2.21
2 -3 -2 56.67 2.51
-2 3 -2 57.25 2.24
2 3 2 54.91 2.27
-2 -3 2 50.28 2.78
2 -3 -2 54.83 2.8
-2 -3 3 543.63 17.07
-2 3 -3 560.87 17.02
2 -3 -3 540.58 16.67
-2 -3 3 568.68 16.75
-2 -3 3 580.36 17.06
-2 3 -3 512.71 16.37
2 -3 -3 548.09 16.4
2 3 3 566.13 17.24
-2 -3 3 514.7 16.97
2 -3 -3 564.68 17.41
-2 -3 4 305.98 10.68
-2 -3 4 317.15 10.74
-2 3 -4 330.04 10.64
2 -3 -4 328.57 11.09
-2 -3 4 317.48 10.27
2 3 4 334.77 11.34
2 3 4 312.68 10.37
-2 -3 4 316.62 10.64
2 -3 -4 314.2 10.04
2 3 4 324.38 10.88
2 -3 -4 330.73 10.2
2 -3 -5 155.72 5.44
-2 3 -5 151.7 5.85
-2 3 -5 161.92 6.41
-2 -3 5 150.11 5.91
2 -3 -5 149.84 6.36
-2 3 -5 159.59 7.64
2 3 5 156.59 6.69
-2 3 -5 157.96 6.52
2 3 5 157.48 5.84
2 -3 -5 154.8 6.48
-2 3 -5 157.79 6.31
2 -3 -5 158.02 6.41
2 -3 -5 148.85 6.09
2 3 5 156.66 6.48
2 -3 -5 155.63 5.44
2 3 5 154.53 6.25
-2 3 -5 160.54 7.14
2 -3 -5 146.32 6.1
-2 -3 5 151.47 6.05
2 -3 -6 158.63 6.63
2 3 6 149.86 6.06
-2 3 -6 156.15 5.96
2 -3 -6 162.36 6.83
2 3 6 145.36 6.64
-2 3 -6 160.48 6.45
-2 3 -6 163.72 8.42
2 -3 -6 146.27 6.51
-2 3 -6 150.15 6.71
2 -3 -6 155.07 6.17
2 3 6 158.91 6.75
2 -3 -6 150.19 5.41
-2 3 -6 155.24 6.55
2 -3 -6 154.5 6.28
-2 3 -6 162.67 7.46
2 -3 -6 153.13 5.58
2 3 6 158.34 6.54
2 3 6 155.8 7.05
-2 3 -6 153.12 6.46
-2 -3 6 154.29 6.56
2 3 6 167.21 7.64
2 -3 -6 155.53 6.42
-2 3 -6 173.8 7.73
-2 -3 6 158.61 5.72
2 -3 -6 148.88 6.33
-2 -3 6 132.1 6.47
-2 3 -6 152.95 8.03
2 3 6 150.81 6.42
2 -3 -7 643.72 20.64
-2 3 -7 645.07 21.05
-2 -3 7 612.65 19.78
2 -3 -7 698.63 21.26
-2 3 -7 638.08 20.1
-2 3 -7 644.13 21.14
2 3 7 632.14 21.11
-2 3 -7 624.77 23.13
2 -3 -7 609.75 20.9
2 3 7 642.62 21.06
2 -3 -7 646.11 20.88
2 3 7 635.53 21.85
-2 3 -7 667.17 21.04
-2 3 -7 663.17 21.09
2 -3 -7 645.1 21.4
2 3 7 638.79 21.26
-2 -3 7 640.17 20.5
-2 -3 7 636.21 21.12
2 3 7 727.31 21.77
2 3 7 646.61 20.52
2 3 7 640.33 20.95
2 3 7 651.86 22.41
-2 -3 7 641.85 20.81
2 -3 -7 643.21 20.54
2 -3 -7 614.37 20.82
-2 -3 7 643.83 21.01
-2 -3 7 656.27 21.34
-2 3 -7 664.86 21.53
2 3 7 643.86 21.08
-2 3 -7 651.63 23.13
2 3 7 583.88 20.99
-2 -3 8 566 18.56
-2 3 -8 568.76 21.39
2 3 8 568.43 19.27
-2 -3 8 576.89 19.41
2 3 8 564.14 19.23
-2 3 -8 572.41 19.19
-2 3 -8 504.86 19.24
-2 3 -8 575.75 21.15
2 -3 -8 562.52 19.47
2 3 8 568.37 19.3
-2 -3 8 557.63 19.21
-2 3 -8 556.01 21.21
-2 -3 8 560.77 19.53
-2 -3 8 572.35 19.01
2 3 8 559.29 19.06
-2 3 -8 521.75 20.1
2 -3 -8 573.39 19
2 -3 -8 556.98 18.95
2 -3 -8 559.42 18.52
2 -3 -8 605.56 19.22
2 3 8 517.53 18.81
2 3 8 552.51 19.37
-2 -3 9 132.94 7
2 -3 -9 124.94 6.74
-2 3 -9 128.65 8.08
-2 -3 9 131.89 6.55
-2 -3 9 133.78 6.76
2 3 9 140.46 6.86
2 3 9 135.82 6.84
2 -3 -9 131.36 6.14
-2 3 -9 131.05 8.07
2 3 9 138.24 6.69
-2 -3 9 131.14 6.79
-2 3 -9 137.78 8.28
2 3 9 136.9 6.69
-2 3 -9 137.5 7.61
2 -3 -9 139.28 6.64
-2 3 -9 144.87 6.88
2 -3 -9 139.79 6.62
2 3 9 135.33 6.85
-2 3 -10 254.36 10.58
2 3 10 261.02 10.68
-2 3 -10 219.11 10.54
2 3 10 249.4 10.7
2 -3 -10 254.18 10.47
-2 3 -10 240.05 12.13
2 3 10 248.1 10.63
2 -3 -10 266 10.58
-2 -3 10 250.99 10.84
-2 -3 10 249.04 10.66
-2 -3 10 253.41 10.46
-2 3 -10 249.15 12.32
-2 3 -10 255.76 11.65
-2 -3 10 244.64 10.96
2 3 10 250.02 10.72
2 3 10 247.91 10.47
2 -3 -10 265.82 10
2 3 10 242.04 10.17
-2 3 -10 241.15 12.19
-2 -3 10 246.01 9.48
2 -3 -10 255.76 10.25
-2 3 -11 189.07 9.22
-2 -3 11 183.57 9.15
2 3 11 191.36 9.1
-2 3 -11 192.37 9
-2 -3 11 188.22 8.81
2 -3 -11 188.49 8.43
-2 3 -11 180.79 10.3
-2 -3 11 187.65 9.76
-2 -3 11 182.34 8.85
2 3 11 182.58 8.89
-2 3 -11 178.93 10.31
2 3 11 173.5 8.67
2 3 11 194.68 9.07
-2 -3 11 179.87 7.72
2 3 11 187.16 8.55
-2 3 -11 199.35 10.06
2 -3 -11 199.46 8.82
2 -3 -11 192.66 8.18
2 3 11 183.94 8.79
-2 -3 11 183.23 8.96
-2 3 -12 26.31 3.11
2 3 12 30.64 3.1
-2 3 -12 27 3.21
2 3 12 29.37 3.23
-2 -3 12 28.37 3.09
2 -3 -12 33.68 2.99
-2 -3 12 30.75 3.45
2 -3 -12 37.38 3.54
2 3 12 30.21 3.22
-2 -3 12 28.62 2.51
-2 -3 12 32.48 3.97
2 -3 -12 29.27 2.78
2 3 12 26.98 3.08
-2 3 -12 35.11 4.01
2 -3 -12 34.67 3.24
-2 -3 12 34.4 4.16
-2 -3 12 33.8 3.67
2 3 12 29.9 3.33
2 -3 -13 21.08 2.8
-2 -3 13 20.18 2.06
-2 3 -13 20.47 2.8
2 3 13 15.75 2.31
2 -3 -13 17.84 2.14
-2 3 -13 23.37 3.36
2 3 13 24.17 2.85
-2 -3 13 16.82 2.8
-2 -3 13 24.13 3.64
-2 -3 13 20.65 2.94
-2 -3 13 25.9 3.62
2 3 13 22.8 2.8
-2 3 -13 22.49 2.99
2 -3 -13 23.19 2.76
2 -3 -13 25 2.52
-2 -3 14 21.48 3.3
2 -3 -14 20.97 2.68
-2 3 -14 21.2 2.69
-2 3 -14 19.75 2.77
2 3 14 21.02 2.45
-2 -3 14 17.85 2.61
-2 -3 14 21.92 3
-2 -3 14 21.83 3.18
-2 3 -14 23.68 3.11
2 3 14 21.01 2.65
2 -3 -14 18.86 2.13
2 3 14 21.36 2.56
-2 -3 15 5.76 1.71
-2 -3 15 6.65 1.89
-2 3 -15 5.83 1.55
2 -3 -15 4.96 1.39
-2 3 -15 4.05 1.5
2 3 15 4.54 1.32
-2 3 -15 4.87 1.7
-2 -3 15 5.57 1.99
-2 -3 15 6.92 1.8
2 3 15 5.12 1.49
-2 -3 15 4.27 1.91
2 -3 -15 5.67 1.1
-2 -3 16 23.1 2.38
-2 3 -16 22.8 2.39
-2 3 -16 24.39 2.51
-2 -3 16 22.19 2.42
2 3 16 22.15 2.21
2 3 16 26.55 2.46
-2 3 -16 19.98 2.36
-2 -3 16 21.01 2.55
2 -3 -16 23.36 2.41
-2 3 -17 21.99 2.03
2 3 17 19.2 1.71
-2 -3 17 21.15 1.99
2 3 17 21.31 1.9
-2 -3 17 20.95 1.91
-2 3 -17 16.03 1.58
2 -3 -17 19.58 1.87
-2 3 -17 21.58 1.98
2 3 18 98.64 3.96
-2 3 -18 96.42 4.62
-2 -4 -17 49.93 2.63
-2 4 17 57.77 3.11
2 -4 17 54.73 2.73
2 -4 17 50.05 2.66
-2 4 17 46.77 2.69
-2 4 17 55.68 2.9
2 4 -17 54.3 3.59
-2 -4 -16 9.97 1.31
-2 4 16 10.17 1.68
-2 -4 -16 11.81 1.58
2 -4 16 10.59 1.47
-2 4 16 11.67 1.63
2 -4 16 10.75 1.42
-2 4 16 10.56 1.75
-2 4 16 12.08 1.61
-2 4 16 8.48 1.7
2 4 -16 8.66 1.77
2 4 -15 103 6.74
-2 4 15 97.59 5.87
2 4 -15 92.43 4.58
-2 -4 -15 106.24 5.35
-2 4 15 95.03 5.77
2 -4 15 92.65 5.3
-2 -4 -15 97.82 5.27
2 -4 15 107.2 5.33
-2 4 15 105.42 5.59
-2 4 15 96.08 5.64
-2 -4 -15 104.35 5.57
-2 -4 -14 32.89 3.16
-2 4 14 28.93 3.44
-2 -4 -14 31.79 2.9
2 -4 14 28.77 2.46
-2 4 14 28.49 3.4
-2 -4 -14 32.76 3.04
2 -4 14 24.78 2.63
2 4 -14 26.01 3.65
-2 4 14 33.3 3.23
2 4 -14 25.2 2.78
-2 4 14 24.13 2.45
-2 4 14 28.38 3.65
2 -4 14 32.63 3.11
2 4 -14 32.7 2.67
-2 -4 -13 10.77 2.15
-2 -4 -13 13.08 2.02
2 4 -13 12.26 1.82
2 -4 13 12.55 1.79
-2 -4 -13 11.8 1.93
-2 -4 -13 11.8 2.1
-2 4 13 12.66 1.99
2 -4 13 11.06 2.13
2 4 -13 13.22 2.9
-2 4 13 11.13 2.68
-2 4 13 11.87 2.19
2 -4 13 10.51 1.84
-2 -4 -13 12.6 1.84
2 4 -13 11 1.95
-2 4 13 9.19 2.79
-2 -4 -12 75.33 5.3
-2 -4 -12 74.43 5.21
2 -4 12 71.66 5.12
2 -4 12 75.16 4.61
-2 -4 -12 71.06 4.76
2 4 -12 73.09 4.54
-2 4 12 75.86 5.21
-2 -4 -12 73.15 4.61
2 -4 12 64.35 4.5
2 -4 12 78.99 4.96
2 4 -12 78.61 6.56
2 4 -12 62.9 4.97
-2 4 12 72.46 6.16
-2 -4 -12 69.12 4.78
-2 4 12 69.91 4.72
2 -4 11 271.73 11.34
-2 -4 -11 293.62 12.55
2 -4 11 291.24 12.28
-2 -4 -11 280.16 12.35
2 4 -11 308.82 11.75
2 -4 11 305.88 12.05
2 4 -11 296.47 10.89
2 -4 11 301.64 11.85
2 4 -11 274.43 12.41
-2 4 11 244.16 13.07
-2 4 11 294.38 11.93
-2 -4 -11 299.5 12.06
-2 -4 -11 299.6 11.64
-2 4 11 302.71 12.34
-2 4 11 280.63 12.77
2 4 -10 84.56 4.86
-2 -4 -10 84.07 5.09
-2 -4 -10 80.39 4.74
2 -4 10 77.81 4.88
-2 -4 -10 79.4 5.41
-2 4 10 67.99 5.32
-2 -4 -10 69.62 5.43
2 -4 10 83.14 4.79
-2 4 10 85.16 5.12
2 -4 10 79.94 5.23
2 -4 10 73.81 4.87
2 -4 10 83.79 5.02
2 4 -10 82.5 4.45
2 4 -10 79.17 5.2
2 4 -10 67.56 5.18
2 4 -10 79.19 5.23
-2 4 10 74.37 5.77
-2 4 9 19.46 2.34
-2 -4 -9 19.78 2.59
2 -4 9 19.13 2.34
-2 -4 -9 17.46 2.51
2 4 -9 19.06 2.17
-2 -4 -9 19.28 2.97
2 4 -9 20.37 2.47
2 -4 9 24.05 2.43
2 -4 9 20.31 2.42
-2 4 9 20.02 2.92
2 4 -9 17.81 2.53
2 -4 9 19.4 2.15
2 -4 9 20.29 2.52
-2 -4 -9 20.76 3.52
2 4 -9 24.13 2.25
-2 -4 -9 20.56 3.31
-2 4 9 21.13 3.12
-2 -4 -9 20.47 2.36
-2 -4 -9 20.26 2.18
2 4 -9 20.73 2.5
-2 -4 -8 110.96 7.54
-2 4 8 129.16 7.13
2 4 -8 123.14 5.88
-2 -4 -8 119.99 6.46
2 -4 8 142.53 7.01
2 4 -8 116.65 6.2
-2 4 8 123.38 7.18
-2 4 8 116.14 5.97
2 -4 8 118.98 5.86
2 -4 8 128.31 6.27
-2 -4 -8 112.54 6.88
-2 -4 -8 118.85 5.85
2 4 -8 113.77 6.2
2 -4 8 119.22 5.94
2 4 -8 128.48 5.73
2 4 -8 108.35 6.49
-2 -4 -8 113.08 6.3
-2 -4 -8 118.9 6.14
2 -4 8 116.66 6.16
-2 -4 -8 120.18 7.6
2 -4 8 121.93 6.14
2 -4 7 284.66 10.72
2 -4 7 232.01 9.54
2 4 -7 236.26 8.99
2 -4 7 241.38 9.62
-2 -4 -7 242.09 9.57
-2 -4 -7 243.36 10.85
2 4 -7 226.64 9.59
-2 -4 -7 241.08 10.01
2 4 -7 237.51 9.16
-2 4 7 222.26 8.79
-2 -4 -7 241.9 9.22
-2 4 7 233.35 10.36
2 -4 7 233.62 9.54
2 -4 7 236.74 9.51
2 -4 7 232.82 9.15
-2 4 7 234.18 9.41
-2 4 7 228.55 9.93
-2 -4 -7 215.03 11.18
2 4 -7 197.92 9.73
2 -4 7 237.1 9.26
-2 -4 -7 232.4 11.05
2 4 -7 236.51 9.02
-2 -4 -6 1076.56 33.31
2 -4 6 1022.47 31.71
-2 -4 -6 993.77 31.79
-2 -4 -6 979.25 33.74
2 -4 6 1011.25 31.32
2 -4 6 1056.14 31.84
-2 4 6 967.83 31.19
-2 4 6 1017.99 31.98
2 -4 6 1034.39 31.87
-2 -4 -6 1007.67 31.32
-2 4 6 1002.17 32
2 4 -6 1034.68 31.28
-2 -4 -6 1041.91 32.65
-2 4 6 967.76 30.91
2 -4 6 1153.16 32.93
-2 -4 -6 1074.82 33.54
-2 -4 -6 959.94 33.42
2 -4 6 1000.01 31.71
-2 4 6 1009.98 31.57
2 -4 6 1010.5 31.66
-2 -4 -6 1014.7 31.75
2 4 -6 1000.65 31.03
2 4 -6 1022.15 31.15
2 4 -6 972.26 32.27
-2 4 6 980.78 32.51
2 -4 6 1002.9 31.36
2 -4 6 972.98 30.47
2 4 -6 1034.51 32.2
-2 -4 -6 1018.31 32.18
-2 -4 -6 1032.27 32.28
2 -4 6 978.1 31.64
-2 -4 -5 98.96 4.76
-2 -4 -5 104.08 5.46
-2 4 5 123.07 5.85
-2 -4 -5 102.21 6.04
2 -4 5 111.88 5.11
2 -4 5 107.92 4.86
-2 4 5 102.23 5.56
-2 4 5 96.63 4.74
2 4 -5 103.97 4.76
-2 -4 -5 101.2 5.57
2 -4 5 104.65 5.15
2 4 -5 95.74 5.06
2 -4 5 100.13 5
2 -4 5 110.6 5.71
-2 4 5 109.46 4.91
-2 4 5 104.31 5.05
-2 -4 -5 105.32 5
2 -4 5 98.55 4.19
2 -4 5 98.24 4.14
2 -4 5 97.27 4.72
-2 -4 -5 100.03 5.09
-2 4 5 104.74 4.78
2 4 -5 89.05 5.16
-2 -4 -5 92.57 5.75
2 4 -5 102.23 4.72
2 4 -5 106.87 5.98
2 -4 5 98.58 4.94
2 -4 5 102.43 4.9
2 4 -5 103.82 4.54
2 -4 4 163.24 6.63
2 4 -4 189.78 7.85
2 -4 4 142.81 5.11
2 4 -4 159.43 6.32
-2 -4 -4 152.02 6.69
2 -4 4 173.74 7.43
2 -4 4 158.24 6.25
-2 -4 -4 156.19 6.38
2 4 -4 166.66 6.32
-2 4 4 164.65 6.32
-2 -4 -4 145.58 6.4
2 -4 4 160.39 6.38
2 4 -4 158.38 6.01
2 -4 4 163.85 6.44
2 4 -4 159.93 6.34
2 4 -4 151.6 6.9
-2 4 4 163.68 6.35
-2 4 4 168.72 6.31
-2 -4 -4 163.33 7.54
-2 -4 -4 151.17 7.02
2 -4 4 158.15 6.54
2 -4 3 1029.39 31.42
2 -4 3 1021.51 30.37
2 4 -3 957.5 30.23
2 4 -3 969.9 29.8
2 4 -3 983.24 30.19
-2 -4 -3 947.07 31.31
2 -4 3 990.72 30.48
2 -4 3 1068.72 30.79
-2 4 3 951.21 29.59
2 -4 3 1024.7 30.41
2 -4 3 1013.17 29.89
-2 4 3 987.42 30.22
2 -4 3 1002.77 29.72
-2 -4 -3 960.91 30.76
-2 4 3 1014.52 30.1
2 4 -3 1042.42 30.24
-2 4 2 168.4 5.4
-2 -4 -2 183.15 7.41
-2 -4 -2 157.5 6.56
-2 4 2 184.89 6.41
2 -4 2 183.43 5.96
2 -4 2 173.33 6.17
2 4 -2 187.53 6.58
-2 4 2 172.21 6.55
2 -4 2 179.29 6.63
-2 -4 -1 595.85 19.6
-2 4 1 616.21 18.62
2 -4 1 612.25 19.08
2 4 -1 632.3 19.06
-2 -4 -1 597.63 19.34
-2 -4 -1 592.35 19.34
2 -4 1 593.49 18.96
-2 -4 -1 644.72 19.31
2 -4 0 3.08 0.68
-2 -4 0 3.31 0.86
-2 -4 0 2.72 0.66
2 -4 0 3.89 0.74
-2 4 0 2.63 0.65
-2 4 0 2.79 0.51
2 4 0 2.9 0.56
-2 -4 0 2.52 0.7
-2 -4 0 3.01 0.77
2 4 0 3.05 0.6
2 -4 0 4.62 0.72
2 4 1 566.16 17.76
-2 -4 1 580.9 17.79
2 -4 -1 582.39 18.03
-2 4 -1 567.87 17.86
2 -4 -1 554.24 17.74
-2 4 -1 578.48 17.21
-2 -4 1 544.07 17.98
-2 -4 1 560.67 18.02
2 4 1 549.38 17.12
2 4 1 581.53 17.61
-2 4 -2 221.04 7.24
2 4 2 232.42 8.17
2 4 2 232.35 8.06
-2 -4 2 229.57 8.01
2 -4 -2 231.51 8.04
-2 -4 2 219.28 8.31
2 4 2 231.65 7.59
-2 4 -2 229.38 7.52
-2 4 -2 233.17 8.28
2 -4 -3 934.92 28.28
-2 -4 3 991.4 28.21
2 -4 -3 974.94 28.6
-2 -4 3 801.52 27.92
-2 4 -3 925.66 28.26
-2 -4 3 959.47 27.88
2 -4 -3 969.4 27.88
-2 4 -3 942.17 27.38
2 -4 -3 917.37 28.11
2 4 3 926.1 28.46
-2 -4 3 882.51 26.5
2 -4 -3 963.7 27.45
2 4 3 938.23 29.16
2 4 3 934.86 27.53
-2 4 -3 936.37 27.4
2 -4 -3 922.95 28.07
-2 -4 3 885.96 27.87
-2 -4 4 134.27 5.78
2 4 4 150.18 6.21
2 -4 -4 143.07 5.85
-2 4 -4 163.97 5.79
-2 4 -4 147.09 6.23
2 -4 -4 156.42 6.49
2 -4 -4 149.68 6.43
2 -4 -4 155.61 5.74
2 -4 -4 143.61 5.98
-2 -4 4 148.66 6
2 4 4 164.14 7.66
-2 -4 4 148.87 5.74
-2 -4 4 147.84 6.58
2 4 4 148.86 6.33
2 4 4 148.57 6.34
-2 4 -4 152.81 7.33
2 -4 -4 145.94 6.12
2 -4 -4 151.49 5.45
2 -4 -4 156.26 6.22
-2 4 -4 149.88 6.82
2 4 4 146.88 6.77
-2 4 -4 150.1 7.55
-2 4 -4 157.98 7.87
2 4 5 82.64 5.43
-2 4 -5 96.29 4.6
-2 4 -5 94.68 4.58
2 -4 -5 87.43 4.64
-2 4 -5 86.48 5.77
2 4 5 93.63 4.06
2 -4 -5 91.82 4.45
-2 4 -5 90.54 4.06
-2 4 -5 88.18 4.58
2 -4 -5 81.36 4.03
-2 4 -5 83.35 5.83
-2 4 -5 86.46 5.48
2 -4 -5 81.04 4.51
2 -4 -5 93.84 3.94
2 -4 -5 89.98 4.34
-2 -4 5 86.93 4.32
2 4 5 92.09 4.52
2 4 5 89.9 4.62
2 4 5 93.12 4.7
-2 -4 5 82.24 4.08
2 -4 -5 88.81 3.72
2 -4 -5 79.21 4.16
-2 4 -5 92.02 4.13
-2 -4 5 86.14 4.73
-2 -4 5 83.76 4.17
-2 4 -5 84.41 5.02
2 4 5 85.41 5.06
2 -4 -5 84.05 4.29
-2 -4 5 89.72 4.95
2 -4 -5 92.69 4.7
2 4 6 989.06 31.61
2 4 6 957.37 31.75
2 -4 -6 1063.69 31.97
-2 4 -6 953.2 31.31
-2 4 -6 1042.05 31.76
2 4 6 994.53 31.79
-2 4 -6 1032.88 31.53
-2 4 -6 943.08 33.17
-2 -4 6 1036.93 30.57
2 4 6 1000.74 30.76
2 -4 -6 962.5 31.5
-2 -4 6 931.42 30.81
-2 -4 6 1046.43 32.36
-2 4 -6 992.3 30.47
-2 -4 6 984.85 31.27
2 -4 -6 990.91 30.82
2 -4 -6 1035.66 31.82
-2 4 -6 1038.75 31.15
2 4 6 1017.91 31.44
-2 -4 6 1044.67 32.08
-2 4 -6 1009.83 32.54
2 4 6 1067.96 32.8
2 -4 -6 983.26 31.19
-2 4 -6 993.13 31.01
2 -4 -6 999.19 31.29
-2 4 -6 1068.55 33.41
2 -4 -6 1006.99 31.12
2 4 7 195.24 8.66
-2 4 -7 205.09 8.37
2 4 7 207.19 8.51
-2 4 -7 199.23 10.04
-2 4 -7 220.27 9.02
2 -4 -7 206.61 8.93
-2 -4 7 197.5 8.31
-2 -4 7 213.93 9.42
-2 4 -7 218.69 8.54
2 4 7 204.53 8.1
2 -4 -7 207.49 8.51
-2 -4 7 196.23 8.48
-2 4 -7 209.76 10.52
2 4 7 201.12 8.67
-2 -4 7 200.32 9.11
2 4 7 217.1 8.59
-2 4 -7 208.94 9.56
2 4 7 203.5 9.58
2 -4 -7 201.69 8.44
2 -4 -7 204.82 8.69
2 -4 -7 213 8.1
2 4 7 205.69 8.86
2 -4 -7 199.75 8.17
-2 4 -8 109.29 5.61
-2 4 -8 103.77 7.07
-2 4 -8 105.14 7.28
2 -4 -8 108.7 5.6
2 4 8 104.07 5.6
-2 4 -8 111.01 6
2 4 8 111.87 5.83
2 -4 -8 102 5.69
-2 -4 8 106.36 6.44
-2 4 -8 104.67 6.64
2 -4 -8 110.65 5.2
2 4 8 115.08 6.01
-2 -4 8 109.92 5.79
-2 4 -8 99.6 6.61
2 4 8 99.35 5.54
2 -4 -8 103.69 5.27
2 4 8 103.5 5.57
-2 -4 8 107.86 6.25
2 -4 -8 108.69 5.97
2 -4 -8 103.2 5.5
-2 -4 8 103.68 5.59
-2 4 -9 24.81 2.89
2 4 9 26.74 2.89
2 4 9 26.61 2.81
-2 4 -9 23.13 3.72
-2 4 -9 22.84 3.23
-2 4 -9 33.99 3.77
2 -4 -9 26.63 2.38
-2 4 -9 24.91 3.74
-2 -4 9 27.48 3.34
2 4 9 26.47 2.75
-2 -4 9 25.85 3.17
2 -4 -9 24.97 2.57
-2 4 -9 23.83 2.55
2 -4 -9 26.68 2.66
2 -4 -9 25.56 2.85
-2 -4 9 25.14 2.71
2 4 9 27.44 2.72
-2 4 -9 26.06 3.93
-2 -4 9 22.84 2.68
2 4 10 84.99 5.36
-2 -4 10 79.11 5.85
2 -4 -10 74.96 5.29
-2 4 -10 96.06 5.46
2 4 10 84.51 4.95
-2 4 -10 85.77 5.87
-2 -4 10 76.1 5.14
-2 -4 10 86.06 5.44
2 -4 -10 90.47 5.29
2 4 10 93.97 5.47
-2 4 -10 90.72 6.25
2 -4 -10 91.01 5.31
2 4 10 74.82 4.98
2 4 10 78.54 5.15
-2 4 -10 74.61 6.44
-2 4 -10 76.32 6.57
2 -4 -10 86.98 4.71
2 4 11 304.74 11.94
-2 4 -11 315.51 12.63
2 4 11 302.78 12.57
2 -4 -11 306.88 11.57
2 -4 -11 306.77 12.48
-2 -4 11 296.8 12.49
2 4 11 308.35 12.54
-2 -4 11 322.86 12.85
2 -4 -11 280.85 12.68
2 4 11 305.19 12.53
-2 4 -11 302.72 13.75
2 -4 -11 326.06 12.61
2 4 11 283.59 12.1
2 -4 -11 297.85 12.17
-2 -4 11 294.72 13.34
2 4 12 60.74 4.86
2 -4 -12 71.12 4.6
2 4 12 62.61 4.78
-2 4 -12 70.2 4.9
-2 4 -12 67.37 5.59
-2 4 -12 73.33 5.39
2 -4 -12 68.38 4.17
-2 -4 12 70.43 5.1
-2 4 -12 73.19 4.82
2 4 12 61.47 4.3
2 4 12 72.79 5
2 -4 -12 74.81 4.99
-2 -4 12 53.28 5.38
-2 -4 13 12.14 2.69
-2 4 -13 13.67 2.21
2 -4 -13 13.85 2.14
-2 -4 13 11.17 2.43
-2 4 -13 12.99 2.42
2 -4 -13 12.72 1.71
-2 -4 13 10.65 2.41
-2 -4 13 12.52 2.31
2 4 13 13.77 2.21
2 4 13 14.09 2.27
-2 -4 13 8.82 2.77
-2 4 -13 10.68 2.54
2 -4 -13 15.34 2.01
2 4 13 10.71 1.82
2 -4 -14 22.38 2.74
-2 -4 14 23.26 2.8
2 4 14 21.72 2.61
-2 -4 14 26.34 3.4
-2 4 -14 26.77 3.1
-2 -4 14 21.68 2.95
-2 -4 14 20.74 3.12
2 4 14 24.87 2.74
-2 4 -14 25.91 3.26
2 -4 -14 24.65 2.66
2 -4 -14 23.07 2.3
-2 -4 14 25.29 3.09
-2 4 -14 21 2.53
2 4 14 24.38 2.37
-2 -4 14 23.29 2.88
-2 4 -15 90.08 5.8
-2 4 -15 111.35 5.77
2 4 15 104.93 5.61
-2 -4 15 102.36 5.67
-2 -4 15 95.37 5.37
2 -4 -15 107.23 5.89
2 4 15 111.42 5.72
-2 4 -15 103.63 5.92
2 -4 -15 100.44 4.89
-2 -4 15 99.12 6.01
-2 -4 15 111.37 5.96
-2 4 -16 5.78 1.39
-2 -4 16 6.84 1.44
2 -4 -16 6.15 1.31
2 4 16 8.74 1.41
2 4 16 6.73 1.24
-2 4 -16 8.9 1.55
-2 -4 16 6.55 1.37
2 -4 -17 57.8 3.17
-2 -4 17 57.21 3.08
2 4 17 53.92 2.85
2 4 17 59.86 3.02
-2 -4 17 49.12 2.81
-2 4 -17 44.33 2.68
2 -5 16 47 2.88
-2 -5 -16 52.19 2.96
-2 5 16 51.06 3.26
-2 -5 -16 46.55 2.66
-2 5 16 43.14 2.77
-2 5 16 45.45 2.99
-2 5 16 42.52 2.74
2 5 -16 54.59 3.94
-2 5 16 54.17 3.13
-2 5 16 51.61 3.15
2 -5 16 48.86 2.74
-2 -5 -15 37.41 2.89
-2 5 15 34.93 2.47
-2 5 15 35.27 3.13
-2 5 15 32.01 2.89
-2 5 15 34.52 3.07
-2 -5 -15 38.94 2.86
2 -5 15 33.07 2.77
2 -5 15 35.95 2.65
2 5 -15 36.23 3.68
-2 5 15 35.38 2.9
2 5 -15 30.93 2.73
-2 -5 -15 40.29 2.88
-2 5 15 37.6 3.05
-2 5 14 67.6 4.49
2 5 -14 59.43 3.54
-2 -5 -14 66.78 4.46
-2 5 14 63.97 4.66
-2 5 14 66.53 4.69
-2 5 14 61.07 3.98
2 -5 14 65.78 4.07
2 5 -14 60.41 4.42
-2 -5 -14 68.24 4.23
-2 5 14 60.39 4.51
2 -5 14 61.87 4.25
-2 -5 -14 68.7 4.36
2 -5 13 46.21 3.4
-2 5 13 47.44 4.34
-2 5 13 45.33 4.1
-2 5 13 49.2 4.34
2 5 -13 52.7 3.45
2 -5 13 47.86 3.94
-2 5 13 49.62 3.73
-2 -5 -13 45.61 3.47
-2 5 13 47.23 3.94
2 5 -13 42.91 3.94
-2 -5 -13 47.31 4.01
-2 -5 -13 45.08 3.61
-2 -5 -13 51.93 4.06
2 -5 13 47.1 3.63
2 -5 12 25.64 2.69
-2 -5 -12 27.33 3.21
2 -5 12 24.81 2.46
-2 -5 -12 24.57 2.6
2 5 -12 27.57 2.61
-2 5 12 20.67 2.6
2 -5 12 25.61 3.05
2 5 -12 25.14 3.05
2 -5 12 26.68 2.78
-2 5 12 25.31 3.02
-2 -5 -12 24.16 2.78
-2 -5 -12 24.69 2.98
-2 -5 -11 61.85 4.88
-2 -5 -11 60.41 4.76
2 5 -11 67.19 5.95
-2 5 11 49.38 4.91
-2 5 11 62.12 4.5
2 -5 11 64.29 4.18
2 5 -11 69.24 4.36
2 -5 11 60.49 4.65
2 -5 11 61.28 4.36
2 5 -11 50.51 4.59
-2 -5 -11 64.29 4.63
-2 5 11 56.47 5.7
2 -5 11 62 4.48
-2 -5 -11 63.6 4.35
2 -5 10 185.46 8.12
2 -5 10 168.6 8.36
2 5 -10 184.16 8.11
2 -5 10 187.4 8.56
-2 -5 -10 182.03 8.24
-2 5 10 168.55 9.29
2 -5 10 174.76 8.74
-2 5 10 170.02 8.42
2 -5 10 182.1 8.36
2 5 -10 186.1 7.62
2 5 -10 184.38 10.57
2 5 -10 153.29 8.78
-2 5 10 168.51 9.96
-2 -5 -10 182.19 8.69
-2 -5 -10 180.94 8.93
-2 5 10 175.51 9.79
-2 -5 -10 184.39 9.15
-2 -5 -9 89.64 5.74
2 -5 9 95.72 5.59
-2 5 9 85.62 4.83
2 -5 9 80.01 5.27
2 5 -9 93.95 4.85
-2 5 9 82.12 6.07
-2 -5 -9 93.96 5.96
2 -5 9 95.67 5.19
2 5 -9 87.22 5.03
2 -5 9 83.09 5.38
-2 5 9 83.37 5.31
2 -5 9 86.29 5.11
2 5 -9 91.83 6.75
-2 -5 -9 93.78 5.25
2 5 -9 74.7 5.6
-2 -5 -9 92.3 5.51
-2 -5 -9 86.28 6.62
-2 5 9 95.17 6.75
2 5 -8 24.92 2.45
-2 5 8 28.19 3.7
-2 5 8 23.87 3.45
2 -5 8 24.28 2.38
-2 -5 -8 25.26 2.5
2 -5 8 23.15 2.4
2 5 -8 24.78 3.39
2 5 -8 24.8 2.33
-2 5 8 23.05 2.23
2 5 -8 25.17 2.99
2 -5 8 26.32 2.84
2 -5 8 20.8 2.52
-2 -5 -8 25.27 2.71
-2 -5 -8 27.15 3.92
2 -5 8 24.66 2.74
-2 5 8 22.61 2.55
-2 -5 -8 25.14 3.62
-2 -5 -8 21.47 2.8
-2 5 7 33.3 3.97
2 -5 7 25.03 2.73
-2 5 7 25.52 2.89
2 -5 7 26.69 2.78
2 5 -7 26.88 2.44
2 5 -7 25.78 2.61
2 -5 7 27.83 2.49
-2 -5 -7 25.46 2.92
-2 -5 -7 28.44 3.67
-2 -5 -7 32.23 4.13
-2 5 7 30.26 3.64
2 -5 7 28.99 2.76
2 -5 7 26.97 2.47
2 5 -7 31.24 3.52
2 5 -7 30.54 2.53
2 5 -7 26.5 2.92
-2 -5 -7 30.21 2.62
-2 -5 -7 27.73 2.83
-2 5 7 24.65 2.27
2 5 -6 97.9 5.01
2 -5 6 100.33 5.34
2 -5 6 122.25 6.44
-2 -5 -6 92.34 5.04
-2 5 6 94.01 5.64
2 -5 6 109.25 5.19
2 5 -6 98.44 5.48
-2 -5 -6 98.24 6.71
-2 5 6 94.66 4.88
2 -5 6 102.89 5.52
2 -5 6 98.89 5.03
2 5 -6 114.67 6.67
2 5 -6 103.55 5.06
2 5 -6 89.2 5.62
2 -5 6 100.07 5.44
-2 -5 -6 94.52 5.38
-2 -5 -6 95 6.49
-2 5 6 92.51 5.06
-2 5 6 101.13 5.89
-2 5 5 142.05 7.19
2 -5 5 138.03 6.56
2 -5 5 143.35 6.28
2 -5 5 135.32 6.63
-2 5 5 138.94 6.21
2 5 -5 138.47 6.15
-2 -5 -5 133.76 7.82
-2 -5 -5 136.25 7.83
2 -5 5 156.6 7.47
2 5 -5 145.01 6.17
2 -5 5 144.67 6.28
-2 5 5 144.57 6.18
2 5 -5 130.31 6.62
-2 -5 -5 141.83 6.74
2 -5 5 139.82 6.16
-2 -5 -5 128.44 7.25
2 5 -5 132.55 5.84
2 5 -5 148.56 7.63
-2 5 5 141.96 7.3
-2 -5 -5 137.71 6.33
-2 -5 -5 126.8 7.65
-2 5 5 143.23 6.44
-2 -5 -4 282.05 12.53
-2 -5 -4 295.95 11.93
-2 5 4 296.39 10.98
2 -5 4 337.32 12.16
-2 -5 -4 300.79 12.52
2 5 -4 303.51 10.67
2 -5 4 296.33 11.07
-2 5 4 318.74 12.19
2 5 -4 296.41 10.28
2 5 -4 271.66 11.21
-2 5 4 294.33 10.62
2 -5 4 301.2 10.71
-2 -5 -4 310.59 11.07
2 5 -4 323.77 12.22
2 -5 4 280.49 10.14
-2 5 4 296.59 10.58
2 5 -4 287.14 10.59
-2 5 4 245.43 10.33
-2 -5 -4 277.5 11.81
2 -5 4 290.71 10.62
-2 -5 -4 295.99 11.33
2 -5 4 293.43 11.21
-2 -5 -3 184.51 8.32
2 -5 3 182.82 7.24
-2 5 3 179.65 7.18
-2 -5 -3 186.62 8.05
2 5 -3 175.43 7.07
-2 -5 -3 183.62 8.8
-2 -5 -3 174.87 8.79
2 -5 3 191.29 7.6
-2 -5 -3 173.78 7.98
2 5 -3 184.08 7.21
-2 -5 -3 177.07 8.11
2 -5 3 176.06 6.71
2 5 -3 174.96 7.81
2 5 -3 178.6 8.02
-2 5 3 184.69 7
2 5 -3 173.49 7.79
-2 5 3 150.92 6.83
2 -5 3 174.62 7.11
2 5 -3 175.77 6.69
-2 -5 -3 185.56 7.79
2 5 -3 183.51 7.12
2 -5 3 181.01 7.5
2 -5 3 173.31 6.48
-2 5 2 10.69 1.38
2 5 -2 9.11 1.31
-2 5 2 8.19 1
2 5 -2 9.32 1.17
-2 -5 -2 8.64 1.52
-2 -5 -2 9.81 1.94
2 -5 2 11 1.95
-2 -5 -2 7.1 1.29
2 -5 2 9.59 0.88
2 -5 2 8.15 1.41
-2 -5 -2 7.28 1.16
2 -5 2 7.09 0.97
2 5 -2 7.88 1.2
2 -5 2 8.77 1.18
2 5 -2 5.84 1.26
-2 5 2 6.43 1.04
2 5 -2 10.95 1.54
2 -5 2 9.85 1.47
2 5 -2 8.99 1.39
-2 5 2 10.11 2.07
2 5 -2 6.8 1.5
-2 -5 -2 6.6 1.6
2 5 -1 2528.98 72.19
2 -5 1 2458.21 72.15
-2 -5 -1 2513.36 73.71
2 -5 1 2447.06 72.68
2 5 -1 2247.84 72
-2 5 1 2566.24 71.72
-2 5 1 2452.79 74.01
2 -5 1 2616.66 73.46
-2 -5 -1 2505.95 72.43
-2 5 1 2493.26 73.54
-2 -5 -1 2510.98 72.85
-2 -5 -1 2437.15 72.46
2 -5 1 2385.65 72.14
2 -5 1 2443.24 72.35
-2 -5 -1 2341.78 72.8
-2 5 1 2504.07 72.69
2 5 -1 2452.51 72.32
2 -5 1 2502.24 72.13
2 5 -1 2358.47 73.03
-2 -5 -1 2426.74 72.4
2 -5 1 2498.26 72.28
2 5 -1 2454.48 72.35
2 -5 0 622.59 20.53
-2 -5 0 615.95 20.55
2 5 0 605.19 20.49
2 5 0 608.15 20.99
-2 5 0 644.06 20.79
2 5 0 657.11 20.22
-2 5 0 668.49 19.71
-2 -5 0 637.79 20.31
-2 -5 0 659.04 20.89
-2 -5 0 651.93 20.82
2 -5 0 657.01 20.09
2 -5 0 644.65 20.32
2 -5 0 639.85 20.31
2 -5 0 642.91 20.3
-2 -5 0 612.04 20.37
-2 5 0 638.34 22.09
2 -5 0 660.97 21.16
-2 -5 0 664.6 21.06
-2 -5 0 604.44 20.53
2 -5 0 599.04 20.28
2 5 0 661.76 21.38
-2 5 0 634.17 21.71
2 5 0 612.5 20.39
2 -5 0 627.52 20.21
2 5 1 2444.38 71.03
2 5 1 2544.71 70.59
-2 -5 1 2284.71 71.01
2 -5 -1 2454.46 71.25
2 5 1 2417.04 71.24
2 -5 -1 2512.95 70.77
-2 -5 1 2397.48 71.63
2 -5 -1 2452.92 71.73
-2 5 -1 2384.55 71.06
-2 5 -1 2418.25 72.88
-2 -5 1 2466.78 71.25
-2 -5 1 2474.14 71.03
2 -5 -1 2381.57 71.2
2 -5 -1 2402.47 70.96
2 -5 -1 2429.84 71.01
2 -5 -1 2429.07 70.97
-2 -5 1 2471.66 71.85
-2 -5 1 2006.91 70.97
-2 -5 1 2463.71 72.05
-2 5 -1 2426.78 71.79
-2 -5 1 2397.28 71.25
2 5 1 2369.97 71.13
2 5 1 2393.48 71.77
2 5 1 2386.27 70.21
2 5 1 2386.21 71.45
-2 5 -1 2575.19 70.37
2 -5 -2 2.09 1.06
-2 -5 2 4.1 0.56
2 5 2 2.58 0.6
2 -5 -2 4.93 0.94
-2 5 -2 2.81 1.55
2 5 2 2.45 0.92
-2 -5 2 2.24 1.3
-2 5 -2 2.29 0.76
-2 -5 2 3.69 0.82
2 -5 -2 2.57 0.77
2 5 2 2.65 0.71
-2 5 -2 1.56 1.34
-2 5 -2 2.24 0.49
-2 -5 2 2.16 1.46
2 -5 -2 1.89 0.66
-2 -5 2 3.08 1.08
-2 -5 2 1.7 0.67
2 5 2 2.07 0.82
2 5 2 2.16 0.5
2 5 2 2.98 0.86
2 -5 -2 4.25 0.94
2 5 2 3.38 1.22
2 5 2 1.35 1.48
2 -5 -2 2.37 0.71
2 -5 -3 149.75 6.57
2 5 3 150.94 6.56
-2 5 -3 156.41 6.43
2 5 3 151.89 6.44
-2 -5 3 158.27 7.31
2 -5 -3 150.99 6.49
-2 5 -3 165.59 8
-2 5 -3 160.32 6.66
2 -5 -3 154.94 6.41
-2 5 -3 162.37 5.88
2 5 3 162.29 7.94
-2 -5 3 154.26 7.4
2 -5 -3 156.1 5.92
2 -5 -3 160.99 6.51
2 -5 -3 162.41 6.38
2 5 3 157.38 6.77
2 5 3 150 6.79
-2 -5 3 164.39 6.61
2 5 3 151.64 5.88
-2 5 -3 155.71 6.88
2 5 3 158.29 7.43
-2 5 -3 168.14 7.82
-2 -5 3 155.57 6.67
2 -5 -3 152.18 6.45
2 5 3 154.66 6.22
2 -5 -3 151.96 6.84
-2 -5 3 158.46 6.37
-2 -5 3 147.13 6.74
-2 -5 4 307.01 12.17
-2 5 -4 335.51 12.71
2 -5 -4 305.43 11.11
-2 5 -4 308.37 10.47
2 -5 -4 328.3 11.67
-2 -5 4 301.74 10.87
2 5 4 301.04 11.19
2 -5 -4 327.91 11.38
-2 5 -4 328.68 11.39
-2 5 -4 321.45 13.19
2 -5 -4 315.6 11.72
-2 5 -4 304.76 10.42
2 -5 -4 288.55 11.1
-2 -5 4 322.09 11.77
2 -5 -4 311.9 10.92
-2 -5 4 293.75 10.83
2 5 4 316.18 11.53
2 -5 -4 328.46 11.46
2 -5 -4 308.94 11.31
2 -5 -4 311.53 10.49
-2 -5 4 316.77 11.46
2 5 4 313.95 11.6
-2 5 -4 323.86 12.03
-2 -5 4 308.58 11.63
-2 -5 4 302.76 11.19
2 5 4 325.01 12.29
2 5 4 304.9 11.01
-2 5 -4 338.75 13.09
-2 -5 4 294.2 10.76
2 5 4 331.5 13.18
-2 -5 5 141.73 6.15
2 5 5 145.88 6.84
2 -5 -5 162.43 7.11
-2 5 -5 160.61 8.44
-2 5 -5 154.65 7.9
2 -5 -5 143.49 6.19
-2 -5 5 148 7.05
-2 5 -5 160.84 8.71
2 -5 -5 140.81 6.9
-2 5 -5 150.55 8.23
2 -5 -5 155.08 6.56
-2 -5 5 141.26 6.08
2 5 5 149.35 6.86
-2 -5 5 144.81 6.34
-2 -5 5 153.29 6.97
-2 5 -5 153.83 6.8
-2 5 -5 159.32 7.45
2 5 5 154 7.35
2 -5 -5 161.66 6.9
2 -5 -5 148.21 6.61
-2 -5 5 150.85 7.11
2 -5 -5 146.63 6.56
2 5 5 145.7 7.14
2 5 5 156.4 8.21
2 -5 -5 148.87 6.56
-2 5 -5 153.59 8.23
-2 5 -5 144.52 6.14
-2 5 -6 89.88 6.45
-2 -5 6 79.8 4.28
2 -5 -6 81.55 5.06
-2 5 -6 96.76 6.57
-2 5 -6 85.27 6.2
2 -5 -6 90.75 4.87
-2 5 -6 84.8 4.94
2 5 6 81 4.96
-2 5 -6 87.95 4.54
-2 -5 6 96.41 4.84
2 -5 -6 95.3 5.28
-2 5 -6 95.05 6.22
-2 -5 6 80.82 5.05
2 -5 -6 90.25 4.73
-2 5 -6 93.9 5.58
2 5 6 86.81 5.47
-2 -5 6 97.05 5.54
2 -5 -6 87.6 4.77
2 -5 -6 87.83 4.42
-2 -5 6 90.84 5.32
-2 5 -6 84.23 6.14
2 5 7 17.01 2.15
-2 5 -7 18.19 1.98
-2 -5 7 16.86 2.68
-2 5 -7 16.32 2.29
-2 5 -7 17.69 3.17
2 5 7 15.08 2.06
-2 -5 7 15.47 2
-2 5 -7 16.5 3.05
-2 -5 7 15.66 2.35
2 -5 -7 15.63 2.23
-2 5 -7 16.89 3.28
-2 -5 7 17.63 2.44
-2 5 -7 16.15 2.5
2 5 7 15.57 2.58
2 -5 -7 18.19 2.08
2 -5 -7 15.51 2.3
2 -5 -7 19.07 1.87
2 -5 -7 23.49 2.34
2 -5 -7 15.63 1.83
2 5 7 16.34 2.19
2 -5 -8 45.92 3.57
2 -5 -8 54.61 4.13
-2 5 -8 51.06 4.94
-2 5 -8 48.11 3.52
-2 5 -8 50.22 3.94
-2 5 -8 40.52 4.91
-2 5 -8 43.8 4.6
2 -5 -8 44.82 3.28
2 5 8 51.26 3.96
-2 -5 8 47.96 3.71
2 -5 -8 49.69 3.25
2 5 8 47.94 3.58
-2 -5 8 50.63 4.19
-2 5 -8 55.23 4.62
2 5 8 52.55 3.77
2 -5 -8 51.08 3.71
-2 -5 8 47.85 4.32
2 5 8 52 3.91
2 5 8 38.55 3.38
2 -5 -9 99.43 5.19
2 5 9 90.67 5.36
2 5 9 91.76 5.79
-2 5 -9 84.65 6.42
-2 -5 9 86.79 5.4
-2 5 -9 92.44 5.41
2 5 9 79.25 5.05
-2 5 -9 92.68 5.84
2 5 9 92.77 5.67
-2 5 -9 88.51 6.43
2 -5 -9 90.99 4.83
2 -5 -9 96.74 5.57
-2 -5 9 95.45 6.16
2 -5 -9 91.06 5.8
2 5 9 95.37 5.52
-2 5 -9 89.47 6.26
2 -5 -9 93.06 5.44
-2 -5 9 89.13 6.2
2 5 10 182.18 8.72
-2 5 -10 182.67 9.64
-2 5 -10 191.68 9.34
2 -5 -10 187.83 9.21
2 5 10 187 8.72
2 5 10 173.45 8.98
-2 -5 10 189.23 8.85
-2 5 -10 189.97 9.29
-2 -5 10 185.36 9.46
-2 5 -10 188.4 8.74
2 -5 -10 196.17 8.89
2 5 10 172.74 8.79
-2 -5 10 190.54 9.58
-2 -5 10 175.29 9.7
2 -5 -10 204.23 8.99
-2 -5 10 175.27 9.64
-2 5 -10 179.09 9.52
2 -5 -10 193.95 7.96
2 -5 -11 70.8 4.76
2 -5 -11 71.67 4.85
-2 5 -11 72.86 4.89
2 5 11 67.17 4.7
2 5 11 51.78 4.56
-2 -5 11 67.13 5.56
-2 -5 11 68.94 4.88
-2 -5 11 64.18 5.45
-2 -5 11 66.65 5.21
2 -5 -11 67.42 5.09
-2 -5 11 60.77 5.29
2 5 11 75.11 4.97
-2 5 -11 65.07 5.57
-2 -5 11 62.96 5.46
2 -5 -11 68.91 4.05
2 5 11 71.34 4.91
-2 5 -11 72.93 5.12
-2 5 -11 66.04 5.18
2 -5 -11 67.97 4.65
-2 -5 12 30.28 3.69
-2 5 -12 31.43 3.16
-2 -5 12 30.51 3.72
2 5 12 28.8 3.05
2 -5 -12 28.1 3.07
-2 -5 12 32.84 3.3
-2 5 -12 30.35 3.2
2 -5 -12 33.24 3.1
-2 -5 12 28.18 3.77
-2 -5 12 36.31 4.07
2 5 12 35.31 3.39
2 -5 -12 38 3.65
-2 5 -12 34.39 4.04
2 -5 -12 30.35 3.05
-2 -5 13 35.51 3.86
-2 5 -13 43.13 3.59
2 -5 -13 41.78 3.85
-2 -5 13 41.5 3.67
-2 -5 13 39.82 3.96
2 -5 -13 41.9 3.34
2 5 13 42.87 3.58
-2 5 -13 43.29 4.27
2 -5 -13 41.24 3.55
-2 -5 13 49.29 4.19
-2 -5 14 58.19 4.17
-2 5 -14 63.72 4.22
-2 -5 14 65.02 4.58
-2 5 -14 67.38 4.71
-2 -5 14 64.1 4.57
2 5 14 60.49 4.29
-2 -5 14 58.77 4.21
2 5 14 66.02 4.33
-2 5 -14 59.22 4.74
2 -5 -14 66.83 4.36
2 -5 -14 62.16 3.88
-2 -5 15 29.91 2.64
-2 5 -15 32.85 2.93
-2 -5 15 33.19 2.97
2 5 15 34.52 2.81
-2 -5 15 31.08 2.7
2 5 15 31.92 2.65
-2 5 -15 33.1 3.08
2 -5 -15 28.41 2.2
2 -5 -16 39.76 2.82
-2 -5 16 38.59 2.74
2 5 16 38.24 2.63
-2 5 -16 46.56 3.61
-2 5 -16 37.73 2.81
-2 -5 16 39.89 2.69
2 5 16 40.18 2.61
-2 5 -17 13.81 1.55
-2 -5 17 10.21 1.06
2 -5 -17 12.94 1.26
-2 6 16 60.71 2.99
2 -6 16 63.57 3.06
-2 6 16 65.33 3.2
-2 -6 -16 57.23 2.98
-2 -6 -15 218.88 8.41
-2 6 15 188.94 7.55
-2 6 15 199.68 7.99
-2 6 15 220.17 8.53
-2 6 15 205.75 8.19
2 -6 15 215.02 8.18
2 -6 15 207.74 7.75
2 6 -15 201.49 9.39
-2 6 15 216.52 8.38
2 6 -15 213.96 9.11
-2 -6 -15 229.82 8.19
2 6 -15 195.76 8.37
2 6 -14 5.71 1.5
-2 6 14 8.66 1.88
-2 -6 -14 7.92 1.62
-2 6 14 6.6 1.53
-2 6 14 6.4 1.33
2 -6 14 6.18 1.42
-2 -6 -14 6.95 1.34
-2 6 14 7.06 1.73
2 -6 14 6.43 1.19
-2 6 14 7.63 1.6
2 6 -14 7.22 1.87
-2 -6 -14 9.14 1.49
-2 6 13 74.84 4.95
2 -6 13 74.68 4.3
-2 6 13 83.04 5.33
-2 -6 -13 81.74 4.84
-2 6 13 73.51 5.05
-2 6 13 79.8 4.81
2 6 -13 73.16 5.27
2 6 -13 78.89 4.17
-2 -6 -13 75 5.04
2 -6 13 79.28 4.97
2 6 -13 78.49 6.06
-2 6 13 83.65 5.15
-2 6 13 76.16 5.88
-2 -6 -13 82.54 4.91
2 -6 13 78.57 4.56
-2 -6 -13 84.83 4.62
-2 -6 -12 99.43 6.34
-2 -6 -12 103.97 5.95
-2 -6 -12 99.04 5.51
-2 6 12 102.13 6.07
-2 6 12 101.85 5.84
2 -6 12 102.49 5.6
2 6 -12 99.94 7.25
2 6 -12 93.53 6.3
-2 6 12 101.19 7.17
2 -6 12 101.78 5.62
-2 -6 -12 103.43 5.99
2 -6 12 102.64 6.05
-2 -6 -11 328.02 13.52
2 6 -11 348.81 12.73
2 -6 11 339.03 13.55
-2 6 11 331.83 13.47
2 -6 11 328.33 13.11
2 -6 11 343.32 13.05
-2 6 11 324.74 14.83
-2 -6 -11 329.66 14.07
2 6 -11 330.87 15.38
2 6 -11 288.33 13.86
-2 6 11 329.04 15.04
-2 -6 -11 359.88 13.67
-2 -6 -11 330.31 13.01
2 6 -10 119.91 6.16
-2 -6 -10 117.27 6.37
-2 6 10 101.79 7.37
-2 6 10 122.96 6.83
2 -6 10 125.52 6.48
2 6 -10 123.37 8.17
2 6 -10 103.87 6.89
-2 6 10 102.06 7.71
-2 -6 -10 122.38 6.77
2 -6 10 119.32 6.65
-2 -6 -10 120.46 6.88
-2 -6 -10 110.97 7.04
2 -6 10 121.19 6.84
-2 6 10 116.58 7.97
-2 -6 -9 281.03 12.43
2 6 -9 325.57 11.57
2 -6 9 303.26 12.52
2 6 -9 326.22 12.04
2 -6 9 304.14 12.54
-2 6 9 298.57 13.94
-2 6 9 308.56 12.62
2 -6 9 282.71 11.71
2 -6 9 304.14 12.1
-2 6 9 305.64 14.4
2 6 -9 316.85 14.6
2 6 -9 278.52 12.97
-2 -6 -9 305.12 12.65
-2 -6 -9 305.42 12.19
-2 6 9 292.22 11.72
-2 6 8 354.41 15.54
-2 -6 -8 362.38 15.71
-2 6 8 346.73 15.87
-2 -6 -8 355.04 13.69
-2 6 8 352.5 13.24
2 -6 8 357 14
2 6 -8 368.5 13.42
2 6 -8 329.25 13.52
2 6 -8 311.86 14.3
-2 -6 -8 349.67 15.5
2 -6 8 347.47 13.31
-2 6 8 349.38 13.95
2 -6 8 362.22 13.49
2 6 -8 368.3 13.04
2 6 -8 365.67 15.77
-2 -6 -8 366.66 14.18
2 -6 8 351.87 13.95
2 6 -7 498.42 16.95
2 -6 7 493.18 17.65
2 -6 7 508.33 17.75
-2 -6 -7 462.61 19.12
-2 6 7 465.55 16.76
-2 6 7 500.37 19.35
2 6 -7 429.42 17.24
2 6 -7 499.72 19.4
-2 6 7 500.63 19.73
-2 6 7 490.27 18.12
-2 6 7 492.38 17.61
-2 -6 -7 470.36 17.68
2 -6 7 469.01 16.84
2 -6 7 484.66 16.94
2 6 -7 497.56 16.71
-2 -6 -7 484.5 17.21
2 6 -7 409.05 17.67
-2 -6 -7 487.98 19.22
2 -6 6 463.61 16.61
-2 -6 -6 413.25 17.73
2 -6 6 442.42 15.85
2 -6 6 446.36 16.59
-2 6 6 457.85 17.34
-2 -6 -6 419.53 17.75
2 6 -6 466.78 15.83
-2 -6 -6 462.92 16.7
-2 -6 -6 447.76 16.11
-2 -6 -6 474.42 18.51
-2 6 6 489.73 18.36
-2 -6 -6 482.5 17.62
-2 6 6 468.62 17.29
2 6 -6 408.26 16.39
2 -6 6 461.24 15.93
-2 -6 -6 370.65 16.58
2 6 -6 470.41 15.82
-2 6 6 442.24 16.17
-2 6 6 436.84 15.76
-2 -6 -5 113.4 7.4
-2 -6 -5 115.02 6.78
2 6 -5 114.92 5.5
2 -6 5 107.8 5.58
-2 6 5 113.42 5.97
2 6 -5 115.43 5.61
-2 -6 -5 113.05 6.22
-2 -6 -5 105.73 6.93
-2 6 5 107.55 5.54
-2 6 5 122.12 6.95
-2 -6 -5 109.15 7.2
2 6 -5 101.4 6.1
2 -6 5 109.03 5.52
-2 6 5 114.6 6.92
2 6 -5 116.3 5.62
-2 -6 -5 121.35 7.34
2 6 -5 121.2 6.92
-2 -6 -5 112.72 6.63
2 6 -5 95.95 6.17
-2 -6 -5 111.91 5.82
2 -6 5 112.54 6.06
2 -6 5 113.84 6.12
2 -6 4 110.39 5.67
2 -6 4 121.71 6.29
-2 6 4 125.57 7.15
-2 -6 -4 121.21 7.5
-2 -6 -4 109.92 6.67
2 -6 4 124.86 6.19
2 6 -4 110.34 6.29
2 -6 4 114.19 5.84
2 6 -4 115.47 5.61
-2 -6 -4 111.04 6.2
2 -6 4 124.13 5.77
2 6 -4 129.5 5.9
-2 6 4 118.75 5.78
2 6 -4 114.22 6.51
2 6 -4 112.83 6.39
-2 -6 -4 120.7 6.71
2 6 -4 122.66 5.73
-2 -6 -4 129.02 7.77
-2 -6 -3 328.67 14.69
2 6 -3 349.85 13.43
-2 -6 -3 366.76 13.87
2 -6 3 361.81 13.11
-2 6 3 345.51 12.13
-2 6 3 347.46 14.33
-2 -6 -3 346.06 13.72
2 -6 3 334.09 12.48
2 -6 3 327.17 12.1
-2 6 3 363.89 14.48
2 6 -3 327.88 13.39
-2 6 3 335.27 12.57
-2 6 3 356.49 13.58
2 6 -3 350.22 12.52
2 6 -3 364.81 12.7
2 -6 3 362.35 12.8
2 6 -3 351.34 12.65
2 6 -3 342.97 13.6
2 -6 3 349.4 12.7
-2 -6 -3 348.78 14.01
-2 6 3 365.75 12.82
-2 -6 -3 350.06 14.72
2 6 -2 80.95 4.46
-2 -6 -2 76.01 5.66
-2 6 2 80.02 3.94
-2 6 2 77.26 4.85
2 6 -2 78.96 4.29
2 6 -2 76.59 4.33
-2 6 2 78.63 4.48
-2 -6 -2 81.96 5.34
-2 -6 -2 76.13 5.64
-2 6 2 81.62 5.66
-2 6 2 79.94 5.27
2 -6 2 79.51 4.22
-2 -6 -2 79.05 4.7
2 6 -2 67.17 4.69
2 -6 2 85.42 4.47
2 -6 2 79.93 4.72
2 -6 2 82.71 4.33
2 6 -2 74.53 4.83
2 -6 2 79.56 4.29
2 -6 2 79.05 4.4
2 6 -2 81 4.44
-2 -6 -2 72.1 4.2
-2 -6 -2 75.43 4.83
-2 6 2 83.6 4.51
2 6 -1 49.34 3.18
2 6 -1 45.41 3.25
-2 6 1 46.73 2.76
-2 -6 -1 48.25 4.08
2 -6 1 43.05 2.91
2 -6 1 46.61 3.21
-2 6 1 51.4 4.02
2 6 -1 47.31 3.22
2 -6 1 43.48 3.05
-2 6 1 45.16 3.37
-2 -6 -1 49.14 3.21
2 -6 1 46.58 3.11
2 6 -1 45.97 3.23
-2 -6 -1 43.21 3.4
2 6 -1 44.57 3.48
-2 -6 -1 46.15 3.48
-2 6 1 51.52 4.3
2 -6 1 46.53 3.05
2 -6 1 48.41 3.08
2 6 -1 53.79 3.98
-2 6 0 46.97 4
-2 -6 0 45 3.06
-2 6 0 46.09 2.69
2 -6 0 47.2 2.98
-2 -6 0 55.56 3.57
-2 6 0 45.93 4.26
2 -6 0 44.62 3.19
2 -6 0 46.38 3.13
2 -6 0 47.49 3.1
-2 6 0 50.2 3.56
-2 -6 0 52.34 3.77
-2 -6 0 45.24 3.07
2 6 0 45.29 3.22
2 6 0 41.38 3.35
2 6 0 42.73 3.24
2 6 0 41.9 2.51
2 -6 0 48.92 3.27
2 -6 0 46.86 3.04
2 -6 0 44.8 3.02
2 6 0 42.51 3.44
-2 -6 0 49.32 3.55
2 -6 -1 66.76 3.89
-2 -6 1 68.25 4.95
2 6 1 68.36 4.22
2 -6 -1 68.96 3.86
-2 6 -1 73.21 5.53
-2 -6 1 64.37 3.88
-2 6 -1 71.66 5.17
2 -6 -1 75.12 4.23
2 -6 -1 66.39 3.65
-2 6 -1 65.91 4.37
-2 -6 1 72.01 4.68
-2 6 -1 67.93 3.42
-2 -6 1 67.71 3.93
2 6 1 71.32 4.32
-2 -6 1 73.22 4.56
2 6 1 62.15 4.13
2 6 1 65.47 4
2 6 1 62.87 3.26
-2 -6 1 67.06 4.35
2 -6 -1 64.03 3.73
-2 -6 1 70.9 4.1
2 6 1 66.49 4.52
2 -6 -1 69.41 3.84
2 -6 -2 85.26 4.47
2 6 2 90.31 4.03
-2 -6 2 75.67 4.51
2 6 2 74.9 4.69
-2 6 -2 86.55 6.14
2 -6 -2 75.64 4.37
-2 6 -2 83.13 5.74
-2 6 -2 86.03 3.92
2 -6 -2 82.71 4.37
2 -6 -2 86.18 4.41
2 -6 -2 82.75 4.67
2 -6 -2 86.6 4.39
2 6 2 78.63 4.36
-2 -6 2 85.02 5.28
-2 -6 2 88 5.06
2 6 2 79.58 4.61
2 6 2 76.72 4.64
-2 6 -2 73.85 4.3
2 6 2 84.44 3.91
2 6 2 89.44 5.52
-2 -6 2 85.84 5.18
-2 6 -2 79.23 5.02
2 6 2 79.38 5.34
2 -6 -3 328.8 12.53
2 -6 -3 368.81 12.85
2 6 3 340.68 11.87
-2 -6 3 347.45 12.96
2 -6 -3 360.99 12.53
-2 6 -3 324 12.21
2 6 3 350.62 12.92
2 -6 -3 346.5 12.96
2 -6 -3 350.37 12.44
2 6 3 346.08 12.7
-2 6 -3 355.18 13.52
-2 -6 3 344.43 13.66
-2 -6 3 340.47 13.13
2 6 3 340.51 12.89
-2 6 -3 333.17 12.75
2 -6 -3 339.62 12.46
2 6 3 357.65 13.93
-2 6 -3 365.28 14.21
2 6 3 340.63 14.09
-2 -6 3 340.6 13.51
2 6 4 114.6 6.02
-2 -6 4 116.77 6.13
2 6 4 124.27 7.23
-2 -6 4 121.83 6.69
-2 -6 4 116.65 6.85
-2 6 -4 111.08 7.25
2 -6 -4 122.13 5.97
2 -6 -4 114.81 5.73
2 -6 -4 116.25 5.57
-2 -6 4 112.75 5.26
2 6 4 115.68 5.93
2 -6 -4 107.25 5.56
2 6 4 117.7 6.59
-2 6 -4 124.53 7.79
2 -6 -4 120.52 5.8
2 -6 -4 117.03 5.82
-2 6 -4 112.37 6.06
-2 6 -4 120.15 5.73
-2 6 -4 122.5 7.24
2 -6 -4 109.69 6.09
-2 6 -5 125.42 7.6
2 6 5 125.7 6.68
2 -6 -5 114.67 5.75
2 -6 -5 120 5.94
2 -6 -5 106.65 5.55
-2 6 -5 111.59 5.84
-2 6 -5 107.29 7.55
-2 6 -5 117.14 7.44
2 6 5 115.77 7.34
-2 -6 5 113.79 5.41
2 6 5 116.36 6.08
-2 6 -5 114.31 6.55
2 -6 -5 114.13 6.02
-2 6 -5 114.18 6.33
2 6 5 113.62 6.08
-2 -6 5 104.64 6.5
-2 -6 5 117.06 6.16
2 -6 -5 111.06 5.74
2 -6 -5 107.98 5.75
2 6 5 116.2 6.55
2 -6 -5 111.33 5.32
-2 -6 5 108.87 6.11
2 -6 -6 508.96 17.83
2 6 6 479.67 17.58
-2 6 -6 538.32 18.63
2 -6 -6 478.62 17
-2 -6 6 485.44 17.81
2 -6 -6 472.13 17.24
-2 6 -6 496.4 19.71
-2 -6 6 481 16.81
2 -6 -6 478.35 16.46
-2 -6 6 484.67 18.64
-2 6 -6 486.41 18.32
2 6 6 489.57 17.88
-2 -6 6 487.77 17.79
2 -6 -6 479.24 17.21
-2 6 -6 510.24 17.63
-2 6 -6 482.07 19.51
-2 -6 7 505.47 19.23
2 6 7 455.79 18.16
-2 6 -7 514.5 18.29
-2 6 -7 487.49 20.01
2 -6 -7 490.93 18.26
-2 6 -7 507.13 19.91
2 -6 -7 496.8 17.5
-2 -6 7 501.85 18.5
2 6 7 507.78 18.35
-2 -6 7 485.53 17.43
-2 6 -7 534.02 19.06
-2 -6 7 488.42 19.22
2 -6 -7 519.91 18.52
-2 6 -7 501.13 19.03
2 -6 -7 490.95 17.77
2 -6 -7 524.31 18.04
-2 -6 7 495.58 18.47
2 -6 -7 499.48 16.94
2 -6 -8 411.35 15.49
-2 -6 8 383.11 14.61
-2 -6 8 385.99 16.27
2 6 8 398.57 15.3
2 -6 -8 394.73 13.88
-2 6 -8 389.74 16.97
-2 6 -8 419.02 15.48
-2 6 -8 383.39 16.65
-2 -6 8 370.8 15.44
-2 6 -8 428.4 16.11
-2 -6 8 403.67 16.49
2 -6 -8 382.42 14.36
2 6 8 377.03 15.28
2 6 8 401.93 14.77
-2 6 -8 361.43 15.88
-2 -6 8 399.91 15.74
2 -6 -8 388.99 14.79
2 6 8 360 14.9
2 -6 -8 396.32 14.95
2 -6 -9 288.56 11.07
2 -6 -9 313.15 12.77
2 6 9 285.34 11.64
2 6 9 289.72 12.43
-2 -6 9 294.96 13.44
2 -6 -9 321.59 12.35
2 6 9 267.21 11.74
-2 6 -9 289.15 13.65
-2 6 -9 285.64 12.78
-2 6 -9 279.69 13.58
2 6 9 302.97 12.68
-2 -6 9 282.1 11.85
-2 -6 9 294.27 13.52
2 6 9 306.58 12.16
-2 6 -9 312.83 13.57
-2 6 -9 309.08 12.8
-2 -6 9 291.19 12.96
2 -6 -9 316.65 12.27
2 -6 -9 289.72 11.55
2 -6 -10 100.77 6.16
2 6 10 89.02 5.39
-2 6 -10 93.54 6.14
2 -6 -10 94.25 5.82
-2 6 -10 92.37 6.63
-2 6 -10 89.93 6.58
2 6 10 97.52 6.19
-2 -6 10 91.37 6.63
-2 -6 10 89.22 5.52
-2 6 -10 92.55 6.32
2 6 10 95.92 5.76
-2 6 -10 87.47 6.48
2 -6 -10 97.1 5.71
-2 -6 10 97.21 6.53
-2 -6 10 89.34 6.57
2 6 10 102.64 6.05
-2 -6 11 315.65 13.59
2 -6 -11 324.21 13.36
2 -6 -11 307.29 12.71
2 6 11 304.87 12.39
-2 6 -11 344.83 13.66
-2 -6 11 300.41 13.71
2 6 11 318.64 13.32
-2 -6 11 316.48 12.76
-2 6 -11 320.57 13.19
-2 -6 11 301.96 13.71
2 -6 -11 330.98 13
2 6 11 301.05 12.73
2 -6 -11 334.59 12.91
-2 -6 11 301.86 13.54
2 6 11 325.35 13.07
-2 -6 12 92.26 5.58
2 6 12 93.49 5.36
-2 -6 12 95.67 6.35
2 -6 -12 90.04 5.44
-2 6 -12 99.59 6.18
2 -6 -12 96.81 5.99
-2 6 -12 96.53 5.73
-2 -6 12 88.78 6.26
2 6 12 91.42 5.91
2 6 12 98.85 5.76
2 -6 -12 108.48 5.9
2 -6 -12 109.16 5.95
-2 -6 12 104.43 6.44
2 6 12 99.17 5.84
-2 -6 13 74.53 5.06
2 -6 -13 79.27 4.99
2 -6 -13 72.67 4.73
-2 -6 13 75.39 4.68
-2 -6 13 66.6 4.85
-2 -6 13 69.93 5.02
-2 6 -13 73.02 5.4
2 -6 -13 78.78 4.75
2 -6 -13 69.43 4.33
2 6 13 72.08 4.61
2 -6 -14 9.35 1.66
2 -6 -14 11.72 1.69
-2 -6 14 9.83 1.59
-2 -6 14 10.78 1.96
2 6 14 11.36 1.67
-2 6 -14 10.65 1.95
-2 -6 14 11.6 2.03
-2 -6 14 9.17 1.69
2 -6 -14 10.65 1.47
2 -6 -15 231.58 8.97
-2 -6 15 220.28 8.41
-2 -6 15 236.27 8.91
-2 6 -15 238.55 9.93
2 6 15 230.51 8.46
-2 6 -15 209.64 8.98
2 6 15 233.79 8.75
-2 6 -16 63.9 3.55
2 6 16 79.22 3.57
-2 -6 16 71.66 3.33
-2 -6 16 73.64 3.52
-2 6 -16 76.8 4.11
2 6 16 75.5 3.3
-2 -6 16 67.52 3.41
-2 7 15 31.05 2.05
2 -7 15 36.78 2.25
2 -7 15 38.95 2.35
-2 -7 -15 42.68 2.54
-2 7 15 41.68 2.52
-2 7 15 40.43 2.5
2 7 -15 34.31 2.41
2 7 -15 37.49 2.75
-2 -7 -15 37.98 2.28
-2 -7 -14 2.4 0.9
-2 7 14 2.58 1.03
-2 -7 -14 0.75 0.89
-2 7 14 1.43 0.79
-2 7 14 1.63 1.05
2 -7 14 1.31 0.83
2 7 -14 2.02 1.1
2 7 -14 2.1 1
2 7 -14 1.24 0.96
-2 -7 -13 14.22 2.06
-2 -7 -13 17.23 1.82
-2 -7 -13 17.59 2.04
-2 -7 -13 16.9 1.79
-2 7 13 15.85 2.25
-2 7 13 16.19 2.05
-2 7 13 18.52 2.08
2 -7 13 15.2 1.94
2 7 -13 15.44 2.44
2 7 -13 15.02 2.24
-2 7 13 17.91 2.72
-2 -7 -12 18.36 2.56
-2 -7 -12 12.7 1.89
-2 7 12 11.81 2.13
-2 7 12 13.11 2.18
-2 -7 -12 14.99 2.09
-2 7 12 13.05 2.05
2 -7 12 14.6 1.91
2 -7 12 14.72 2.15
2 7 -12 11.49 1.51
2 7 -12 11.88 2.37
2 -7 12 13.11 1.75
2 7 -12 11.79 2.23
-2 7 12 17.51 3.04
-2 -7 -12 15.57 1.96
2 7 -11 32.92 2.72
-2 -7 -11 34.15 3.22
-2 7 11 36.16 3.4
-2 -7 -11 35.21 3.1
2 -7 11 28.23 2.92
2 -7 11 32.71 2.88
2 7 -11 28.7 3.67
2 7 -11 26.57 3.42
-2 7 11 30.07 4
-2 -7 -11 35.66 3.29
-2 7 11 29.04 3.95
-2 -7 -10 85.96 5.5
2 7 -10 90.17 5.02
2 -7 10 92.85 5.63
2 7 -10 84.67 6.08
-2 7 10 86.1 5.64
2 7 -10 94.13 6.77
2 -7 10 85.2 5.06
-2 7 10 79.21 6.51
-2 -7 -10 85.37 5.58
-2 -7 -10 74.98 5
-2 7 10 88.15 6.94
-2 7 10 86.95 4.96
-2 7 9 46.98 3.58
-2 -7 -9 44.68 3.99
2 7 -9 52.51 3.75
-2 7 9 41.9 4.86
-2 -7 -9 49.79 3.87
-2 7 9 48.64 4.16
2 7 -9 47.36 3.29
2 -7 9 50.4 3.77
2 7 -9 46.07 4.69
2 7 -9 39.42 4.29
2 -7 9 48.8 4.08
-2 7 9 48.45 5.33
-2 -7 -9 48.76 4.23
-2 7 9 45.5 5.01
-2 -7 -8 108.13 7.04
2 7 -8 125.04 6.34
-2 -7 -8 115 6.46
-2 7 8 107.43 7.85
-2 7 8 117.8 6.81
2 7 -8 123.97 6.01
2 -7 8 122.14 6.31
2 7 -8 116.07 7.62
-2 7 8 135.92 8.82
2 -7 8 116.01 6.24
-2 -7 -8 114.58 6.8
-2 -7 -8 115.81 6.71
2 -7 8 126.28 6.89
-2 7 8 113.57 6.17
2 -7 7 140.81 7.32
-2 -7 -7 123.26 6.82
-2 -7 -7 142.28 7.94
2 -7 7 126.73 6.71
-2 -7 -7 137.09 7.46
-2 -7 -7 119.83 7.7
-2 7 7 135.24 8.71
2 -7 7 116.55 6.74
-2 7 7 142.29 7.41
2 7 -7 136.93 6.56
2 7 -7 131.21 8.02
2 -7 7 134.98 6.68
2 7 -7 129.8 6.57
-2 -7 -7 131.01 8.01
-2 7 7 133.17 6.75
-2 -7 -6 193.37 10.05
2 7 -6 214.72 8.87
-2 7 6 201.12 8.96
2 7 -6 190.79 9.46
2 -7 6 206.34 9.45
-2 -7 -6 209.23 10.21
2 7 -6 216.46 8.85
2 7 -6 201.48 10.11
-2 -7 -6 187.02 10.11
-2 7 6 192.59 9.16
2 7 -6 184.65 9.7
2 -7 6 210.45 9.23
-2 7 6 199.32 10.22
-2 -7 -6 186.41 9.37
-2 -7 -6 212.18 11.17
-2 -7 -6 198.78 9.13
-2 7 6 177.08 10.77
2 -7 6 196.18 8.85
2 7 -5 90.43 5.06
-2 -7 -5 94.6 6.41
2 7 -5 88.04 5.05
-2 -7 -5 86.97 5.32
-2 7 5 81.48 5.34
-2 7 5 87.39 6.73
2 7 -5 81.74 5.66
2 -7 5 80.22 5.03
-2 7 5 90.74 6.45
2 7 -5 94.99 6.04
2 -7 5 84.09 5.21
-2 -7 -5 88.54 6.79
2 7 -5 89.32 6.06
-2 -7 -5 91.05 6.36
-2 -7 -5 93.08 6.86
2 -7 5 93 5.62
-2 -7 -5 87.25 6.04
-2 7 5 85.59 5.07
-2 7 5 90.03 6.36
2 7 -5 88.92 5.01
2 -7 4 128.06 6.49
-2 -7 -4 140.96 8.59
2 7 -4 138.33 6.61
2 7 -4 133.11 6.58
-2 7 4 139.12 7.16
-2 7 4 133.99 6.74
-2 -7 -4 130.09 7.71
-2 -7 -4 140.89 8.59
2 -7 4 132.02 6.68
-2 7 4 139.63 8.23
2 7 -4 125.52 7.33
2 -7 4 134.08 6.71
2 7 -4 147.64 6.84
2 7 -4 133.15 7.22
2 7 -4 130.75 7.52
-2 -7 -4 136.45 7.75
-2 7 4 133.67 8.19
-2 -7 -4 144.95 8.06
-2 -7 -4 134.75 6.93
-2 -7 -3 10.9 2.38
-2 7 3 13.3 2.96
-2 7 3 13.09 2.16
-2 -7 -3 16.95 3.38
-2 -7 -3 12.79 2.96
-2 -7 -3 15.17 2.68
2 -7 3 15.8 1.93
2 7 -3 14.49 1.94
2 7 -3 14.14 1.93
-2 7 3 11.62 2.25
2 -7 3 17.59 2.2
-2 7 3 15.54 3.04
2 7 -3 17.11 2.14
-2 7 3 12.6 1.89
2 7 -3 12.91 1.87
2 -7 3 14.95 1.98
2 7 -3 12 2.14
-2 7 3 12.19 1.86
-2 7 2 344.35 15.07
-2 -7 -2 339.65 15.17
2 7 -2 353.28 13.22
-2 7 2 347.22 14.41
2 -7 2 359.33 12.87
-2 -7 -2 341.55 14.43
-2 7 2 345.83 15.11
2 -7 2 365.38 13.21
-2 7 2 345.44 13.35
2 7 -2 358.29 13.27
2 7 -2 348.72 14.17
-2 -7 -2 343.64 14.31
-2 -7 -2 365.29 13.84
2 -7 2 352.04 13.25
-2 -7 -2 359.51 15.15
-2 -7 -2 276.87 13.46
2 -7 2 356.4 13
-2 7 2 390.81 13.61
-2 -7 -2 363.47 14.5
-2 -7 -1 618.35 24.09
-2 -7 -1 644.93 24.25
-2 -7 -1 692.7 23.12
2 -7 1 686.34 22.08
-2 7 1 673.91 23.57
2 -7 1 668.11 22.03
-2 7 1 644.11 22.68
2 7 -1 690.07 23.64
2 7 -1 635.32 23.06
2 7 -1 647.34 22.41
-2 7 1 683.72 22.62
2 -7 1 671.17 22.16
2 -7 1 654.85 22.34
-2 -7 -1 668.13 23.24
2 7 -1 659.75 22.35
-2 7 1 696.78 24.23
-2 7 0 621.55 23.51
2 7 0 603.12 21.47
2 -7 0 644.24 21.01
-2 7 0 672.71 23.64
-2 7 0 632.93 22.82
2 -7 0 638.17 21.26
-2 7 0 636.6 21.94
-2 -7 0 642.77 22.05
2 -7 0 638.53 21.11
2 7 0 627.51 21.41
2 7 0 607.35 22
-2 -7 0 614.63 22.21
2 7 0 624.75 22.02
-2 -7 1 722.24 25.3
2 -7 -1 736.42 23.25
-2 7 -1 716.89 26
-2 7 -1 719.39 25.49
2 -7 -1 712.6 23.71
2 7 1 678.19 23.97
2 7 1 704.8 23.88
-2 -7 1 702.15 23.52
2 -7 -1 727.23 23.3
-2 7 -1 734.61 25.91
2 7 1 708.67 23.79
-2 7 -1 714.1 24.35
-2 -7 1 712.94 24.38
2 7 1 663.49 25.06
2 7 1 697.12 24.07
2 -7 -1 677.33 23.09
-2 -7 1 717.45 24.31
2 -7 -2 352.14 12.79
2 7 2 332.36 13.53
2 7 2 346.64 13.4
2 -7 -2 339.01 12.7
2 -7 -2 344.59 12.8
-2 7 -2 355.32 14.98
-2 -7 2 336.78 13.68
-2 -7 2 362.18 13.33
-2 7 -2 366.06 14.06
-2 -7 2 349.06 13.98
2 -7 -2 341.18 13.04
2 7 2 359.23 14.66
2 7 2 328.63 13.23
-2 -7 2 348.52 14.49
2 7 2 345.88 12.92
2 7 2 327.94 13.94
2 -7 -2 358.5 13.42
-2 7 -2 350.59 15.33
-2 -7 3 21.02 3.24
2 7 3 20.38 2.36
-2 7 -3 24.97 3.75
-2 -7 3 22.18 2.96
2 -7 -3 24 2.3
2 -7 -3 21.27 2.71
2 -7 -3 20.25 2.26
-2 7 -3 21.35 2.88
-2 -7 3 24.36 2.64
2 7 3 23.26 2.41
-2 -7 3 23.21 3.23
-2 7 -3 21.56 2.32
2 -7 -3 20.16 2.32
2 -7 -3 18.44 2.19
2 7 3 22.81 2.94
2 7 3 22.87 2.54
2 7 3 26.83 3.4
-2 -7 4 125.24 7.64
2 -7 -4 135.89 6.69
-2 -7 4 135.94 7.52
-2 7 -4 136.71 8.77
2 7 4 136.8 7.66
2 7 4 137.59 7.02
2 -7 -4 132.28 7.08
2 -7 -4 132.43 6.45
2 7 4 136.78 6.85
2 -7 -4 123.55 6.41
2 -7 -4 134.45 6.57
-2 -7 4 133.46 5.96
-2 -7 4 131.41 7.61
2 -7 -4 133.42 6.73
-2 7 -4 129.97 6.88
2 -7 -4 126.83 6.04
-2 -7 4 133.46 6.95
2 -7 -4 141.37 6.64
2 -7 -5 76.34 4.81
2 7 5 68.67 5.18
-2 -7 5 75.3 4.23
-2 7 -5 69.4 6.25
-2 -7 5 74.1 5.62
2 7 5 74.52 4.96
-2 7 -5 88.54 7.01
2 -7 -5 71.91 5.14
2 -7 -5 79.54 4.79
2 -7 -5 75.47 4.58
-2 7 -5 76.8 5.91
2 7 5 73.74 4.97
-2 7 -5 80.81 5.72
2 -7 -5 72.93 4.2
-2 7 -5 72.79 5.12
2 -7 -5 71.11 4.59
2 -7 -5 82.62 4.86
-2 -7 5 79.55 5.19
2 -7 -5 72.3 4.72
-2 7 -6 168.04 10.27
-2 7 -6 165.63 8.73
2 -7 -6 166.12 7.95
2 -7 -6 172.72 8.29
-2 7 -6 181.87 10.22
2 7 6 169.3 8.43
-2 7 -6 171.84 9.2
-2 7 -6 190.44 9.48
2 -7 -6 167.37 8.15
-2 7 -6 169.43 8.79
2 -7 -6 181.41 8.16
2 -7 -6 171.46 7.38
-2 7 -6 174.55 8.28
-2 -7 6 168.18 8.57
-2 -7 6 170.47 7.57
2 -7 -7 93.37 5.49
-2 7 -7 103.87 6.06
2 -7 -7 98.91 6.08
2 7 7 94.89 6.16
-2 7 -7 102.25 7.51
-2 7 -7 104.97 6.57
-2 -7 7 95.66 5.37
2 7 7 100.66 6.19
-2 7 -7 115.15 7.05
-2 -7 7 105.04 7.22
2 -7 -7 98.07 5.07
-2 7 -7 98.87 6.53
2 -7 -7 102.21 5.86
2 -7 -7 104.06 5.93
-2 -7 7 100.91 6.32
-2 7 -7 96.69 7.48
2 7 8 133.43 7.43
2 -7 -8 139.09 7.58
2 -7 -8 152.51 7.56
-2 7 -8 143.06 7.71
-2 -7 8 146.18 8.57
-2 7 -8 137.87 8.88
2 -7 -8 142.67 6.99
-2 7 -8 147.82 8.99
-2 7 -8 144.34 8.26
2 7 8 148.31 7.88
-2 -7 8 145.46 8.66
2 -7 -8 138.74 6.35
2 7 8 137.13 7.07
-2 7 -8 136.39 8.1
2 -7 -8 137.04 7.22
-2 -7 8 137.07 6.88
-2 -7 8 149.33 8.02
2 7 8 147.76 7.76
2 -7 -9 40.95 3.3
2 7 9 41.54 3.52
-2 7 -9 44.89 4.05
-2 -7 9 40.57 4.51
2 -7 -9 43.17 3.91
-2 7 -9 44.65 4.97
-2 -7 9 46.37 3.63
-2 7 -9 51.46 4.59
2 7 9 46 3.97
-2 -7 9 46.04 4.92
2 7 9 45.16 3.7
-2 7 -9 44.85 4.4
-2 7 -9 44.88 4.9
2 -7 -9 48.92 3.87
2 -7 -9 44.67 3.83
2 7 9 45.34 4.13
2 -7 -10 112.37 6.66
-2 7 -10 115.29 7.33
-2 -7 10 102.29 6.49
-2 -7 10 103.77 7.01
-2 7 -10 109.02 6.75
2 -7 -10 117.28 6.47
2 7 10 111.3 6.16
2 7 10 116.23 6.78
-2 -7 10 101.53 5.93
-2 7 -10 113.08 6.88
-2 -7 10 101.36 7.1
-2 7 -10 115.89 7.22
2 -7 -10 112.84 6.3
2 7 10 117.76 6.62
-2 -7 11 37.97 4.04
2 -7 -11 34.7 3.36
-2 -7 11 40.91 4.12
2 -7 -11 36.44 3.3
-2 7 -11 42.01 3.84
-2 7 -11 37.33 3.66
-2 -7 11 37.03 3.18
2 7 11 39.63 3.52
2 -7 -11 32.42 3.12
2 7 11 41.89 3.42
-2 7 -11 34.41 3.88
2 -7 -11 40.63 3.38
2 7 11 34.22 3.46
2 -7 -12 19.78 2.41
-2 -7 12 16.69 2.67
-2 -7 12 16.57 2.61
-2 -7 12 16.08 2.51
-2 7 -12 14.17 2.14
-2 -7 12 14.95 1.97
2 7 12 16.11 2.05
-2 7 -12 19.16 2.7
2 -7 -12 17.66 2.14
2 7 12 13.72 2.18
2 -7 -12 18.58 2.25
2 -7 -12 17.91 2.15
2 7 12 14.99 2.02
2 -7 -13 20.04 2.3
-2 -7 13 21.17 2.57
2 7 13 23.4 2.49
2 7 13 22.21 2.2
-2 7 -13 21.82 2.65
2 -7 -13 23.74 2.27
-2 -7 13 23.74 2.63
2 -7 -13 22.46 2.33
2 -7 -13 20.99 2.12
-2 -7 13 20.51 2.09
2 -7 -14 4.8 1.19
-2 -7 14 3.99 1.24
2 -7 -14 4.22 1
2 -7 -14 4.02 0.89
-2 -7 14 4.23 0.97
-2 7 -14 5.02 1.37
2 7 14 4.02 0.97
-2 7 -14 5.46 1.4
-2 -7 14 4.01 1.17
-2 -7 15 32.24 1.96
-2 -7 15 32.86 2.26
2 7 15 31.72 1.89
-2 7 -15 30.36 2.39
-2 7 -15 31.92 2.39
-2 -7 15 32.67 2.28
2 -7 -15 35.94 2.38
-2 8 14 63.03 3.24
-2 8 14 57.8 3.03
2 8 -14 73.64 3.88
-2 -8 -14 73.73 3.63
-2 -8 -14 71.04 3.39
2 -8 14 65.67 3.15
2 8 -14 77.81 4.24
2 8 -13 121.01 6.53
2 -8 13 116.53 5.12
-2 8 13 115.98 5.28
-2 -8 -13 109.11 4.84
-2 8 13 114.49 5.37
-2 8 13 110.35 5.38
2 8 -13 107.15 5.87
-2 -8 -13 113.35 5.28
-2 8 12 84.79 4.85
-2 8 12 81.22 4.79
-2 8 12 88.92 4.86
2 -8 12 84.67 4.49
2 8 -12 76.44 5.24
-2 8 12 78.15 5.25
-2 -8 -12 87.2 4.79
-2 -8 -12 82.72 4.39
2 8 -12 87.45 5.99
-2 -8 -11 13.68 2.26
2 -8 11 14.47 1.88
2 8 -11 13.22 2.26
-2 -8 -11 16 1.93
-2 -8 -11 14.67 2.12
2 8 -11 12.53 2.23
-2 8 11 15.46 2.22
-2 8 11 11.63 2.42
-2 8 11 13.87 2.12
-2 8 10 176.67 7.89
2 8 -10 183.63 9.61
-2 -8 -10 191.19 8.32
-2 8 10 189.4 10.13
2 8 -10 193.08 7.88
-2 -8 -10 193.63 8.48
2 -8 10 157.98 8.34
-2 8 10 197.53 9.02
2 -8 10 189.79 8.4
-2 -8 -10 185.98 9.21
2 8 -10 172.85 9.59
-2 8 10 180.67 9.61
-2 -8 -10 201.99 8.96
-2 -8 -9 107.56 6.08
2 8 -9 113.74 5.73
2 -8 9 113.03 6.06
-2 8 9 113.86 7.74
-2 8 9 114.65 6.65
-2 -8 -9 104.85 6.01
2 8 -9 110.07 7.06
-2 8 9 101.99 7.04
-2 -8 -9 112.34 6.84
-2 -8 -9 114.36 6.6
2 -8 9 108 6.25
2 8 -9 111.2 6.43
-2 8 9 106.54 5.79
-2 8 9 101.9 7.67
2 -8 8 252.64 10.21
-2 -8 -8 230.94 10.27
2 8 -8 236.46 9.78
-2 8 8 235.51 12.32
2 -8 8 242.55 10.45
-2 8 8 248.1 10.88
2 8 -8 231.53 11.38
2 8 -8 231.76 11.08
-2 -8 -8 208.3 10.5
2 -8 8 218.01 9.75
-2 -8 -8 246.02 10.48
-2 8 8 214.24 11.3
-2 -8 -8 269.95 11.52
-2 8 8 231.92 10.05
-2 8 7 235.11 10.4
2 8 -7 264.85 10.44
-2 -8 -7 264.62 11.71
-2 8 7 248.02 11.1
2 -8 7 245.61 10.75
2 8 -7 232.92 11.42
2 -8 7 239.65 10.38
2 8 -7 243.1 11.99
2 -8 7 238.02 10.29
-2 -8 -7 241.68 10.75
-2 8 7 259.99 13.28
-2 -8 -6 239.52 11.24
-2 -8 -6 240.3 10.42
-2 8 6 219.71 10.32
-2 8 6 222.79 11.41
2 8 -6 239.69 9.87
-2 8 6 239.95 12.54
2 -8 6 225.89 9.8
2 8 -6 227.36 9.59
-2 8 6 223.27 10.01
-2 8 6 226.31 12.13
2 -8 6 224.36 9.93
2 -8 6 225.23 10.09
2 8 -6 219.33 11.32
2 -8 5 695.82 23.49
-2 -8 -5 718.91 25.29
-2 8 5 678.39 23.81
-2 -8 -5 743.32 26.57
-2 8 5 715.7 26.71
-2 8 5 699.68 24.49
2 -8 5 670.19 23.66
-2 -8 -5 723.15 25.6
-2 8 5 698.08 26.43
-2 8 5 694.82 25.83
2 -8 5 697.28 23.86
2 8 -5 688.52 25.33
-2 -8 -5 715.66 24.26
-2 8 5 691.23 25.94
2 8 -5 665.79 23.37
-2 -8 -4 439.52 18.26
-2 8 4 427.17 16.74
-2 -8 -4 436.87 17.29
-2 -8 -4 432.77 16.38
2 -8 4 405.1 15.87
-2 -8 -4 450.15 18.27
-2 8 4 445.22 18.38
-2 8 4 438.15 18.23
2 -8 4 441.14 15.98
2 8 -4 416.61 15.84
-2 8 4 435.85 16.3
2 8 -4 437.86 17.48
-2 8 4 423.92 16.09
-2 8 4 430.92 18.18
2 -8 4 425.87 15.62
-2 -8 -4 425.75 17.48
-2 8 4 427.58 18.44
-2 8 3 70.66 5.21
2 -8 3 75.05 4.61
-2 -8 -3 75.35 6.25
2 8 -3 63.7 4.46
2 8 -3 84.33 6.06
-2 -8 -3 76.12 5.52
2 8 -3 80.43 4.97
-2 -8 -3 74.5 5.74
-2 8 3 74.29 6.34
2 -8 3 73.51 4.72
2 8 -3 69.16 5.34
-2 8 3 66.58 6.11
-2 -8 -3 73.9 5.71
2 -8 3 72.72 4.83
-2 -8 -3 77.25 6.25
-2 8 3 75.18 4.96
-2 8 2 21.57 2.87
-2 -8 -2 16.78 2.9
2 8 -2 19.98 3.1
-2 -8 -2 18.6 3.52
-2 8 2 19.58 2.54
-2 -8 -2 21.28 3.21
2 8 -2 18.39 2.42
-2 8 2 13.32 2.82
2 -8 2 14.28 1.91
-2 8 2 14.82 2.28
-2 8 2 16.6 3.58
-2 -8 -2 19.7 2.91
2 8 -2 16.11 2.5
2 8 -2 19.89 2.51
2 -8 2 15.3 2.25
-2 -8 -2 16.94 3.53
2 -8 2 15.5 2.08
2 8 -2 18.88 2.71
-2 8 1 229.12 11.31
-2 8 1 218.12 11.74
-2 -8 -1 219.8 10.82
-2 -8 -1 220.02 11.41
2 8 -1 244.76 11.8
-2 -8 -1 219.64 11.57
-2 -8 -1 240.75 10.92
2 8 -1 219.95 9.99
-2 -8 -1 219.36 10.86
2 -8 1 233.27 9.64
-2 8 1 229.31 10.13
2 -8 1 229.42 9.64
-2 8 1 224.06 10.22
2 8 -1 229.28 10.05
2 8 -1 211.1 10.4
-2 -8 -1 231.27 10.54
2 8 -1 235.45 10.73
2 -8 1 235.32 9.61
2 -8 0 2.37 0.96
2 8 0 2.21 1.22
-2 8 0 3.49 2.74
-2 8 0 1.97 1.34
-2 -8 0 3.9 2.5
-2 -8 0 2.56 2.29
-2 -8 0 2.98 2.03
2 8 0 5.17 1.6
2 -8 0 3.31 1.52
-2 8 0 2.23 2.84
2 8 0 2.4 1.09
-2 8 0 4.56 1.58
-2 8 0 2.73 2.53
2 8 0 0.63 0.93
-2 -8 0 1.43 1.32
-2 -8 0 3.87 1.77
2 -8 0 7.39 1.44
-2 -8 0 5.05 2.56
-2 -8 1 253.07 12.17
2 8 1 258.96 10.96
-2 -8 1 230.23 11.62
-2 -8 1 242.61 11.92
2 8 1 267.28 12.35
-2 8 -1 266.1 12.87
-2 8 -1 249.72 12.18
2 -8 -1 253.11 10.64
2 -8 -1 256.88 10.63
2 -8 -1 254.43 10.32
-2 8 -1 270.65 12.99
-2 8 -1 251.24 11.43
2 8 1 242.55 10.08
-2 -8 1 251.15 11.28
2 8 1 238.75 10.81
-2 8 -1 265.63 11.16
2 8 1 253.59 11.15
2 -8 -1 237.29 10.12
-2 8 -1 256.57 12.68
-2 -8 1 255.5 11.56
2 -8 -1 244.22 10.13
-2 8 -2 36.17 4.71
2 -8 -2 29.18 3.02
2 -8 -2 32.35 2.91
2 8 2 30.69 3.02
-2 8 -2 35.64 4.7
-2 -8 2 27.56 3.95
-2 8 -2 29.23 4.14
-2 8 -2 30.08 3.58
2 8 2 34.31 3.05
-2 8 -2 37.13 4.64
2 -8 -2 33.81 3.27
2 -8 -2 30.78 2.87
2 -8 -2 33.19 3.1
-2 -8 2 32.14 3.14
2 8 2 34.96 3.94
2 8 2 29.59 3.13
-2 8 -3 83.45 6.11
-2 8 -3 97.87 7.2
-2 -8 3 80.41 6.35
2 -8 -3 79.85 5.01
-2 8 -3 89.29 7.35
2 -8 -3 97.14 5.86
2 8 3 89.38 6.34
2 -8 -3 90.03 5.17
-2 8 -3 92.53 7.02
2 8 3 87.81 5.32
2 8 3 91.05 5.71
2 -8 -3 95.26 5.57
-2 8 -3 72.83 4.69
-2 8 -3 88.35 6.72
-2 -8 3 90.42 5.53
2 -8 -3 93.16 5.46
-2 -8 4 405.48 16.88
-2 8 -4 402.87 17.09
-2 -8 4 406.65 15.77
2 -8 -4 394.88 14.53
2 -8 -4 416.94 15.51
2 -8 -4 395.77 15.12
-2 8 -4 441.57 17.7
-2 -8 4 442.92 16.93
2 8 4 426.37 15.65
2 -8 -4 410.19 15.86
-2 8 -4 348.61 14.96
2 -8 -4 413.31 15.05
2 -8 -4 412.32 15.52
2 8 4 427.04 17.05
2 8 4 429.34 16.01
-2 -8 5 698 23.45
-2 8 -5 764.33 28.07
-2 8 -5 720.6 26.1
2 -8 -5 757.35 24.82
-2 -8 5 726.47 26.27
2 -8 -5 722.82 23.67
2 8 5 720.66 26.02
-2 8 -5 735.24 26.64
-2 8 -5 707.23 26.04
2 8 5 734.07 25.08
-2 8 -5 744.48 27.51
-2 8 -5 682.78 24.88
-2 -8 5 729.21 25.19
2 -8 -5 743.83 24.65
-2 -8 5 687.6 25.31
2 -8 -5 734.36 24.88
2 -8 -5 710.69 25.25
2 8 5 751.02 25.39
2 -8 -5 758.4 24.5
2 -8 -6 255.86 9.99
2 -8 -6 271.21 11
-2 -8 6 241.77 12
2 -8 -6 262.89 11.17
-2 8 -6 261.72 11.77
-2 8 -6 254.64 13.44
-2 8 -6 287.54 13.63
-2 8 -6 259.05 12.2
-2 -8 6 268.53 11.95
-2 8 -6 265.33 12.35
2 8 6 260.28 11.36
2 -8 -6 277.88 11.09
-2 8 -6 254.69 11.45
-2 -8 6 256.83 10.1
2 -8 -6 248.8 10.8
-2 -8 6 264.36 11.52
2 8 6 213.95 10.98
2 8 7 239.93 11.34
2 -8 -7 258.45 10.93
-2 8 -7 265.6 13.16
-2 -8 7 252.37 10.08
-2 -8 7 229.88 11.65
-2 8 -7 236.3 11.35
-2 8 -7 266.59 12.23
-2 -8 7 263.74 12.39
2 8 7 261.31 11.37
-2 -8 7 252.81 11.44
2 -8 -7 261.93 11.04
2 8 7 244.4 10.33
-2 8 -7 250.57 11.59
-2 8 -7 262.07 13.23
2 -8 -7 248.89 10.68
2 -8 -7 266.86 10.74
-2 -8 7 255.32 11.64
2 -8 -8 256.76 10.62
2 -8 -8 261.74 11.05
-2 -8 8 258.98 12.2
-2 8 -8 263.28 12.93
2 8 8 235.82 10.98
-2 -8 8 249.04 11.76
-2 -8 8 252.34 10.16
-2 8 -8 261.77 12.12
-2 -8 8 255.38 12.2
-2 8 -8 242 11.54
2 8 8 268.47 11.49
2 8 8 256.33 10.51
2 8 8 239.06 11.18
-2 -8 8 268.4 11.82
2 -8 -8 247.75 10.78
2 -8 -8 259.34 11.12
-2 -8 8 254.18 11.6
2 -8 -9 83.97 4.8
2 8 9 88.81 5.61
2 -8 -9 88.99 5.52
-2 8 -9 74.91 6.19
-2 -8 9 78.75 6.03
-2 -8 9 75.86 5.46
2 -8 -9 82.63 5.27
-2 -8 9 79.29 4.68
-2 8 -9 77.57 5.74
-2 -8 9 95.37 6.39
2 8 9 79.62 4.85
-2 8 -9 78.52 5.67
2 -8 -9 86.76 5.22
-2 -8 9 86.55 5.82
-2 -8 9 87.72 5.83
2 8 9 79.03 5.38
2 -8 -10 206.72 9.33
-2 -8 10 192.12 9.09
-2 -8 10 220.14 9.99
2 8 10 218.4 9.62
2 -8 -10 218.25 9.2
-2 -8 10 203.5 8.65
2 8 10 212.49 9.67
-2 -8 10 212.16 10.23
2 8 10 209.81 8.91
-2 8 -10 203.2 10.12
-2 8 -10 217.3 9.99
2 -8 -10 216.15 9.43
2 -8 -11 18.84 2.26
-2 8 -11 19.81 2.49
-2 -8 11 21.97 2.12
2 8 11 18.32 2.48
-2 8 -11 22.29 2.5
2 8 11 18.92 2.1
-2 8 -11 18.06 2.55
2 8 11 21.88 2.44
2 -8 -11 19.71 2.2
-2 -8 11 24.21 2.85
2 -8 -11 22.77 2.45
2 -8 -11 20.48 2.36
-2 8 -12 79.7 4.58
-2 -8 12 82.47 4.28
2 -8 -12 94.01 4.94
2 -8 -12 88.24 4.73
-2 -8 12 86.15 5.09
2 8 12 88.21 5
-2 8 -12 79.21 4.76
2 8 12 87.82 4.42
-2 8 -12 81.21 5.1
2 -8 -12 82.03 4.73
2 -8 -12 96.78 4.78
-2 -8 12 83.42 5.01
2 -8 -13 96.89 4.7
-2 -8 13 103.42 4.49
2 -8 -13 117.24 5.17
2 8 13 105.74 5.12
2 8 13 97.8 4.4
2 -8 -13 101.22 4.98
-2 8 -13 87.88 5.08
2 -8 -13 116.36 4.93
-2 -8 13 106.37 5.22
-2 -8 13 104.66 5.21
-2 8 -13 91.26 4.35
-2 -8 14 76.93 3.69
-2 -8 14 72.78 3.58
2 8 14 82.02 3.73
2 -8 -14 76.97 3.63
-2 -9 -13 36.63 2.26
2 9 -13 28.58 2.44
2 -9 13 32.62 1.97
-2 9 13 28.54 1.92
-2 9 13 32.2 2.1
2 9 -13 32.85 2.41
-2 -9 -13 34.08 2.08
2 -9 13 29.12 1.75
-2 -9 -12 25.65 2.24
2 -9 12 21.58 1.74
-2 -9 -12 23.18 1.77
2 -9 12 22.15 1.92
-2 9 12 22.86 2.05
-2 9 12 20.09 1.81
2 9 -12 16.78 1.78
2 9 -12 24.22 2.45
-2 9 12 23.25 2.07
-2 -9 -12 22.27 1.96
-2 9 11 7.51 1.44
-2 9 11 8.81 1.54
-2 -9 -11 10.47 1.68
2 -9 11 7.37 1.17
2 -9 11 8.3 1.4
2 9 -11 5.74 1.28
2 9 -11 8.7 1.87
-2 9 11 6.63 1.4
-2 -9 -11 9.29 1.53
-2 -9 -11 7.98 1.27
-2 -9 -10 253.47 10.79
2 -9 10 259.06 10.26
-2 9 10 277.03 10.82
2 -9 10 253.96 9.9
-2 9 10 244.37 10.77
-2 -9 -10 253.7 10.56
-2 -9 -10 274.2 10.31
2 9 -10 271.52 12.25
-2 9 9 79.88 4.57
-2 -9 -9 85.58 5.44
-2 -9 -9 78.87 4.76
2 -9 9 86.1 4.95
-2 9 9 85.29 5.29
2 9 -9 81.43 5.74
-2 9 9 77.56 5.41
2 9 -9 74.45 4.81
2 9 -9 86.15 6.31
2 -9 9 77.71 4.55
-2 9 8 79.86 4.78
-2 9 8 76.02 6.47
2 -9 8 76.09 4.56
-2 -9 -8 77.87 4.9
2 -9 8 76.63 4.82
-2 9 8 69.18 5.09
-2 -9 -8 84.09 5.58
2 9 -8 75.8 5.77
-2 9 8 77.69 5.54
2 9 -8 68.44 5.14
2 9 -8 84.16 6.37
-2 9 7 46.07 3.72
-2 9 7 56.41 5.72
-2 -9 -7 50.94 4.49
2 9 -7 58.85 5.33
-2 9 7 42.57 5.19
2 9 -7 51.74 4.75
2 -9 7 50.71 3.85
-2 9 7 47.42 4.44
2 -9 7 48.19 3.62
2 9 -7 51.62 4.54
-2 -9 -7 48.91 3.74
-2 -9 -7 51.86 4.01
2 -9 7 50.38 3.67
2 -9 6 2.26 1.01
-2 -9 -6 -0.35 1.6
-2 9 6 2.03 2.9
-2 -9 -6 1.32 1.21
2 -9 6 1.18 1
2 9 -6 1 1.23
-2 9 6 3.14 1.9
2 9 -6 0.44 0.83
2 9 -6 1.61 1.48
2 -9 6 2.11 1.21
2 9 -6 0.45 1.28
-2 9 6 1.87 2.74
-2 9 6 0.96 1.01
2 9 -5 93.96 6.79
-2 -9 -5 93.02 6.17
-2 -9 -5 98.54 6.42
-2 9 5 87.78 5.92
-2 9 5 92.38 7.23
-2 9 5 87.28 5.59
2 -9 5 95.38 5.56
2 -9 5 87.42 5.4
-2 9 5 86.03 7.1
2 9 -5 93.63 6.53
-2 -9 -5 89.06 5.73
2 9 -5 91.9 6.7
2 9 -5 89.47 5.26
2 -9 5 87.01 5.14
-2 -9 -4 114.43 7.36
-2 9 4 111.27 6.91
-2 9 4 109.35 8.03
-2 -9 -4 120.71 7.26
-2 -9 -4 109.96 5.69
-2 -9 -4 122.56 7.44
-2 9 4 110.51 8.07
2 -9 4 125.08 6.44
-2 -9 -4 116.01 6.76
2 9 -4 126.21 7.75
-2 9 4 120.34 6.64
2 9 -4 119.12 7.41
-2 9 4 110.71 6.44
2 -9 4 109.82 6.28
2 9 -4 116.01 7.79
-2 9 4 104.6 8.03
2 9 -4 110.69 6.24
2 -9 4 115.99 6.08
-2 -9 -3 234.9 11.57
-2 -9 -3 235.31 11.79
2 9 -3 225.1 10.01
-2 -9 -3 239.98 10.92
-2 9 3 252.91 11.46
2 9 -3 262.52 12.6
-2 -9 -3 227.83 11.38
-2 9 3 252.71 12.54
-2 9 3 235.1 12.54
2 -9 3 251.33 10.37
2 9 -3 244.14 11.54
2 9 -3 237 10.44
-2 9 3 241.16 12.6
-2 9 3 246.9 10.82
-2 -9 -3 238.46 11.43
2 9 -3 241.88 11.61
-2 9 3 237.97 11.02
-2 9 3 248.66 12.66
2 -9 3 247.41 10.13
-2 -9 -2 128.66 8.07
-2 -9 -2 124.9 8.07
-2 -9 -2 120.77 7.63
2 -9 2 141.78 6.85
2 9 -2 117.33 6.68
2 9 -2 130 8.3
-2 9 2 143.95 8.74
-2 9 2 120.58 8.62
-2 9 2 125.75 7.1
2 9 -2 126.95 7.53
-2 -9 -2 132.48 7.87
-2 -9 -2 125 7.65
2 9 -2 131.48 7.06
2 9 -2 121.24 7.35
-2 9 2 134.31 8.64
2 -9 2 124.26 6.41
-2 9 1 303.59 14.11
-2 -9 -1 299.38 13.71
-2 9 1 299.98 14.33
2 9 -1 297.17 12.63
-2 -9 -1 308.12 13.96
2 9 -1 301.14 14.31
-2 -9 -1 312.85 13.61
-2 -9 -1 326.21 13.76
2 9 -1 310.95 12.83
-2 -9 -1 302.08 13.48
2 -9 1 313.37 12.23
-2 9 1 306.84 13.03
2 -9 1 319.93 12.13
2 -9 1 309.68 11.97
2 9 -1 297.86 13.13
-2 9 1 300.48 14.08
-2 9 1 315.24 14.95
-2 9 1 319.46 13
2 9 -1 296.57 12.88
-2 9 0 594.75 23.23
-2 -9 0 568.84 21.42
-2 9 0 618.98 21.76
2 -9 0 582.75 20.17
-2 9 0 599.12 22.8
2 -9 0 588 20.16
-2 9 0 578.32 21.94
-2 -9 0 540.09 21.36
-2 9 0 590.1 22.19
-2 -9 0 565.82 21.85
-2 9 0 603.71 23.39
-2 9 0 561.09 21.15
2 -9 0 531.15 20.19
2 9 0 561.3 20.9
-2 -9 0 563.29 21.22
-2 -9 0 565.76 21.59
-2 -9 0 580.91 21.64
-2 9 0 595.35 21.06
2 9 0 576.2 20.78
2 -9 0 590.58 20.05
-2 -9 1 269.59 12.46
-2 9 -1 299.45 14.13
2 -9 -1 297.91 11.87
-2 -9 1 308.98 13.06
-2 -9 1 301.36 13.46
-2 9 -1 303.57 14.5
-2 9 -1 276.65 12.69
-2 -9 1 273.21 12.57
2 9 1 274.38 11.87
-2 -9 1 249.41 12.38
-2 9 -1 302.97 14.24
2 -9 -1 270.61 11.17
2 -9 -1 274.29 11.71
2 9 1 310.73 13.93
2 -9 -1 292.55 11.52
-2 9 -1 286.87 12.69
2 9 1 296.82 12.32
-2 -9 1 295.07 13.09
-2 9 -1 252.3 12
2 -9 -2 120.37 6.78
2 9 2 126.05 6.61
-2 9 -2 130.87 7.76
-2 -9 2 124.7 7.95
-2 -9 2 129.74 7.76
-2 -9 2 121.84 7.45
-2 9 -2 130.63 8.6
-2 9 -2 141.3 9.16
2 -9 -2 132.33 7.11
2 9 2 146.84 7.57
2 -9 -2 124.85 6.57
-2 9 -2 141.03 9.15
2 -9 -2 123.11 6.48
-2 -9 2 138.7 7.88
2 9 2 139.22 8.44
2 -9 -2 137.37 7.22
-2 9 -3 243.87 12.92
2 -9 -3 239.47 10.04
2 -9 -3 230.36 10.37
-2 9 -3 232.06 12.35
-2 9 -3 249.65 11.68
2 9 3 245.75 10.32
-2 9 -3 248.63 12.27
-2 -9 3 233.02 11.21
2 -9 -3 230.71 9.57
2 -9 -3 233.17 9.99
-2 9 -3 235.72 10.89
2 9 3 229.06 11.81
2 9 3 249.71 11.07
2 -9 -3 233.85 10.58
-2 -9 3 242.84 11.91
-2 9 -4 134.67 7.48
-2 -9 4 122.76 7.78
-2 9 -4 132.45 8.14
2 -9 -4 118.63 5.86
2 9 4 122.41 7.13
2 9 4 120.52 6.65
2 -9 -4 116.07 6.67
-2 9 -4 122.74 8.19
2 9 4 122.24 7.69
2 9 4 128.89 7.86
-2 9 -4 121.4 6.5
2 -9 -4 134.25 6.92
2 -9 -4 112.06 6.22
-2 -9 4 105.36 7
-2 -9 4 119.89 7.37
2 -9 -5 88.74 4.65
-2 -9 5 92.29 5.79
2 -9 -5 83.55 5.43
2 9 5 83.26 5.94
-2 9 -5 94.57 6.77
2 9 5 88.29 5.54
-2 -9 5 83.26 6.22
-2 9 -5 97.57 6.52
2 9 5 81.01 5.6
-2 9 -5 75.34 5.13
2 -9 -5 92.22 5.34
-2 9 -5 83.43 7.3
-2 -9 5 81.48 5.87
2 -9 -5 89.98 5.42
2 -9 -6 6.16 1.6
2 -9 -6 4.66 1.3
-2 9 -6 4.34 1.98
-2 9 -6 3.84 2.7
-2 -9 6 4.08 1.93
-2 -9 6 5.12 1.78
2 9 6 3.81 1.53
2 9 6 6.97 1.84
-2 -9 6 5.73 2.42
-2 9 -6 7.68 2.38
2 9 6 4.92 1.56
-2 9 -6 6.59 2.45
-2 9 -6 5.26 1.52
2 -9 -6 7.1 1.51
-2 -9 7 34.56 3.8
2 9 7 29.93 3.21
2 -9 -7 32.95 3.22
-2 -9 7 36.19 3.59
-2 9 -7 37.72 4.1
2 9 7 34.41 3.35
2 -9 -7 33.85 2.9
-2 9 -7 28.46 3.06
2 -9 -7 31.23 2.93
-2 -9 7 34.12 3.62
-2 9 -7 31.89 4.44
2 -9 -7 33.86 2.97
2 -9 -8 91.68 5.08
2 -9 -8 97.33 5.25
-2 -9 8 90.21 5.75
-2 9 -8 88.24 6.67
-2 -9 8 101.08 6.22
2 9 8 79.7 5.21
-2 9 -8 79.41 5.4
-2 -9 8 90.8 4.62
2 9 8 96.38 5.71
2 -9 -8 88.28 5.13
2 -9 -8 106.19 5.79
-2 9 -8 95.71 6.26
-2 -9 8 98.11 5.97
2 -9 -9 60.1 3.94
-2 -9 9 65.58 4.77
-2 -9 9 63.66 4.31
2 9 9 73.53 4.74
-2 -9 9 64.09 3.61
-2 9 -9 62.11 4.78
2 9 9 62.79 4.44
-2 9 -9 60.47 4.48
2 -9 -9 65.44 4.1
2 -9 -9 72.8 4.53
-2 -9 9 67.05 4.68
2 -9 -10 244.11 9.83
-2 9 -10 220.42 10.29
-2 9 -10 255.33 10.71
-2 -9 10 244.85 9.22
2 9 10 266.46 10.56
2 -9 -10 270.07 10.02
-2 -9 10 260.12 10.83
2 -9 -10 278.41 10.47
-2 -9 10 247.06 10.49
2 9 10 281.19 10.64
2 -9 -11 3.73 0.95
2 -9 -11 4.31 1.09
-2 9 -11 2.54 1.16
-2 9 -11 5.18 1.37
-2 -9 11 2.56 1.17
2 9 11 3.91 1.13
2 9 11 2.94 1.13
2 -9 -11 6.18 1.11
2 -9 -11 4.64 1.11
-2 9 -11 5.29 1.16
-2 9 -12 25.3 1.83
-2 -9 12 27.66 2.35
2 -9 -12 28.2 2.14
2 -9 -12 29.42 2.19
2 9 12 24.57 2.1
-2 9 -12 25.13 2.39
2 -9 -12 24.14 1.92
2 -9 -12 28.52 1.99
-2 -9 12 23.03 1.97
-2 9 -13 26.34 2.07
2 9 13 30.69 1.95
-2 -9 13 28.68 1.93
2 -10 11 8.27 0.88
2 -10 11 9.53 1.1
-2 10 11 10.82 1.33
-2 10 11 10.58 1.29
-2 -10 -11 7.78 1.2
2 10 -11 9.22 1.45
-2 -10 -11 9.73 1.04
2 10 -11 11 1.56
-2 -10 -10 69.82 3.97
2 10 -10 66.73 4.52
-2 10 10 70.49 4
2 10 -10 68.71 4.48
-2 10 10 77.62 4.05
2 -10 10 66.87 3.62
-2 -10 -10 72.98 3.71
2 -10 10 68.59 3.4
2 -10 9 49.51 2.96
-2 -10 -9 58.49 3.7
-2 -10 -9 51.4 3.29
2 -10 9 49.84 3.22
-2 10 9 49.47 2.98
2 10 -9 45.03 3.81
2 10 -9 55.12 4.21
2 10 -9 41.75 3.37
-2 -10 -8 15.52 1.91
-2 -10 -8 16.12 2.12
2 10 -8 14.48 2.05
2 -10 8 12.8 1.7
2 10 -8 14.05 2.25
-2 10 8 12.91 1.64
2 10 -8 13.9 2.28
-2 10 8 8.82 2.43
2 -10 8 13.9 1.64
-2 -10 -7 233.83 9.78
2 -10 7 193.67 8.3
-2 10 7 214.12 8.9
-2 -10 -7 211.51 9.07
2 -10 7 215.89 8.82
-2 10 7 177.35 9.02
2 10 -7 205.3 10.03
-2 -10 -7 229.61 9.53
2 10 -7 207.94 9.75
2 10 -7 208.42 10.23
-2 10 7 207.37 10.54
-2 10 6 78.81 6.26
-2 10 6 82.3 4.95
-2 10 6 83.92 6.36
2 -10 6 80.71 4.74
-2 10 6 79.43 5.26
-2 -10 -6 92 5.57
-2 -10 -6 82.41 5.14
2 10 -6 75.1 5.51
-2 -10 -6 83.01 5.45
2 10 -6 77 5.64
2 10 -6 82.07 5.79
2 -10 6 79.32 4.51
-2 10 5 45.46 4.9
-2 10 5 43 3.6
-2 -10 -5 41.86 3.91
2 -10 5 41.49 3.16
2 10 -5 44.41 3.27
2 -10 5 47.83 3.51
-2 10 5 48.82 4.1
-2 10 5 52.3 5.13
-2 -10 -5 46.69 3.81
-2 -10 -5 46.94 4.07
2 10 -5 41.06 4.02
2 10 -5 40.97 4.18
2 10 -5 48.06 4.28
-2 -10 -4 19.63 2.59
-2 10 4 20.16 2.85
-2 10 4 17.15 2.37
-2 -10 -4 21.38 2.03
2 -10 4 18.7 2.24
-2 10 4 23.49 3.76
2 -10 4 21.97 2.26
2 10 -4 20.76 2.8
2 10 -4 20.66 2.84
-2 -10 -4 21.13 2.87
-2 -10 -4 19.43 2.83
2 10 -4 19.08 3.04
2 10 -4 22.19 2.42
-2 10 4 15.16 3.37
-2 10 3 79.19 5.56
-2 -10 -3 75.49 5.41
-2 10 3 87.36 5.4
-2 10 3 71.59 6.04
2 -10 3 80.51 4.8
2 10 -3 71.14 5.15
-2 -10 -3 77.35 5.28
2 -10 3 73.85 4.5
2 10 -3 74.62 5.44
-2 -10 -3 87.57 5.71
-2 -10 -3 76.66 4.48
-2 10 3 84.97 5.42
2 10 -3 73.48 6.03
2 10 -3 76.01 4.91
-2 10 3 70.41 6.2
-2 -10 -2 315.98 13.4
2 10 -2 309.88 12.68
-2 10 2 312.44 13.52
-2 -10 -2 320.04 13.4
-2 10 2 324.98 14.43
2 -10 2 323.15 12.4
2 10 -2 313.18 13.3
-2 -10 -2 323.35 13.71
-2 -10 -2 328.87 13.26
2 -10 2 293.61 12.29
-2 10 2 322.43 14.27
2 10 -2 320.19 14.67
-2 10 2 318.54 13.08
2 -10 2 318.99 12.13
-2 -10 -1 116.26 7.11
-2 -10 -1 125.98 7.28
-2 10 1 110.69 7.12
2 -10 1 127.74 6.45
-2 10 1 125.42 7.86
2 10 -1 128.84 7.06
2 -10 1 132.5 6.75
-2 -10 -1 127.76 7.46
-2 10 1 131.59 7.11
-2 10 1 117.06 7.58
2 10 -1 130.18 6.93
2 -10 1 128.42 6.33
-2 10 1 125.7 8.56
-2 -10 0 76.03 5.46
-2 -10 0 90.46 5.97
-2 -10 0 73.44 5.4
-2 10 0 68.87 6.44
-2 10 0 80.02 5.46
-2 10 0 87.15 6.14
2 -10 0 81.17 4.84
-2 10 0 86.33 7.09
-2 10 0 79.84 5.77
2 10 0 76.85 5.04
-2 10 0 84.89 5.87
2 -10 0 76.27 4.94
2 10 0 75.56 5.2
-2 10 -1 116.81 8.08
-2 10 -1 111.95 7.01
-2 -10 1 97.87 6.38
-2 -10 1 105.05 6.39
2 -10 -1 100.35 6.2
2 10 1 117.2 6.58
2 10 1 113.6 7.58
2 -10 -1 114.07 5.87
-2 10 -1 108.33 6.72
-2 10 -1 100.94 7.68
-2 10 -1 109.22 6.9
-2 -10 1 122.53 7.09
2 -10 -1 101.95 6.07
-2 10 -2 288.41 13.78
-2 -10 2 287.49 12.23
2 -10 -2 284.77 11.11
-2 -10 2 273.52 12.32
-2 10 -2 313.32 13.13
2 -10 -2 315.41 12.38
2 -10 -2 299.95 11.62
-2 10 -2 299.35 14.22
-2 10 -2 284.26 12.97
2 -10 -2 304.19 12.19
2 10 2 312.27 12.61
-2 -10 2 288.58 12.75
2 10 2 300.83 13.79
2 -10 -3 62.28 4.39
2 -10 -3 58.25 3.61
-2 10 -3 57.9 4.95
-2 -10 3 56.61 4.55
-2 10 -3 67.25 5.07
2 10 3 62.38 5.2
-2 10 -3 59.93 5.37
-2 10 -3 57.11 5.55
-2 -10 3 56.16 4.69
2 10 3 60.49 4.07
2 -10 -3 57.42 3.81
2 -10 -3 63.72 4.45
-2 10 -3 67.39 4.91
2 10 3 62.76 5.38
2 10 3 61.22 4.65
-2 10 -4 18.49 3.17
-2 10 -4 17.65 3.28
-2 10 -4 23.65 2.93
-2 -10 4 16.62 2.49
2 10 4 20.12 2.66
-2 10 -4 20.51 2.75
2 10 4 20.43 2.38
-2 10 -4 21.29 3.15
2 -10 -4 19.93 2.18
-2 -10 4 17.73 2.74
2 -10 -4 20.78 2.48
-2 -10 4 14.57 2.49
2 -10 -4 18.45 2.38
2 -10 -5 37.97 3.2
-2 -10 5 35.52 3.62
2 -10 -5 31.38 3.09
-2 10 -5 38.04 3.61
2 10 5 39.6 3.58
2 10 5 28.92 3.14
2 10 5 35.38 3.15
-2 -10 5 35.67 3.33
2 -10 -5 35.53 2.89
-2 -10 5 39.51 3.81
-2 10 -5 41.59 3.81
-2 10 -6 72.78 5.39
2 10 6 73.67 4.93
-2 10 -6 68.6 4.72
2 10 6 63.24 4.34
-2 10 -6 62.54 4.26
2 -10 -6 64.21 4.02
2 -10 -6 73.87 4.44
-2 -10 6 71.84 5.04
2 -10 -6 70 4.54
2 10 6 70.15 5.01
-2 -10 6 68.28 4.85
-2 10 -6 81.83 5.13
2 -10 -7 194.8 8.33
2 10 7 172.9 8.35
-2 -10 7 183.86 8.61
-2 -10 7 193.43 8.9
-2 10 -7 187.09 9.16
2 10 7 181.71 8.13
-2 10 -7 198.91 8.45
-2 10 -7 166.28 8.12
2 -10 -7 180.69 7.68
2 -10 -7 185.06 7.91
2 -10 -8 27.04 2.51
-2 -10 8 23.98 2.6
-2 10 -8 22.33 2.75
2 10 8 21.66 2.31
-2 10 -8 21.18 2.42
2 -10 -8 19.51 1.93
-2 -10 8 24.18 2.69
2 -10 -8 22.21 2.02
-2 10 -8 24.28 2.3
-2 10 -8 26.18 2.62
2 -10 -9 38.61 2.82
-2 10 -9 34.78 3.09
-2 10 -9 29.72 2.72
2 -10 -9 35.36 2.42
-2 -10 9 36.23 3.05
2 10 9 35.77 2.79
-2 -10 9 33.07 2.81
2 10 9 33.82 2.8
-2 10 -9 34.53 2.8
2 -10 -10 74.32 3.86
-2 -10 10 67.84 4.02
2 10 10 70.32 3.77
-2 10 -10 63.15 3.86
-2 10 -10 73.14 3.76
2 -10 -10 68.88 3.35
-2 -10 10 64.72 3.67
2 10 10 71.79 3.96
-2 -10 11 7.98 1.2
2 -10 -11 8.77 1.09
2 10 11 8.2 1.08
-2 10 -11 5.74 1
2 -10 -11 5.52 0.94
-2 -11 -9 63.07 3.14
2 -11 9 70.54 3.21
2 11 -9 60.81 3.56
-2 -11 -9 73.19 3.35
2 11 -9 69.36 3.85
-2 11 9 77.54 3.49
-2 -11 -9 81.9 3.7
-2 -11 -8 92.2 4.16
2 11 -8 91.24 4.82
2 -11 8 95.46 4.15
-2 11 8 99.5 4.69
2 11 -8 79.2 4.12
-2 -11 -8 100.41 4.4
2 11 -8 95.3 4.95
2 -11 8 78.82 3.75
-2 -11 -8 104.75 4.7
-2 11 8 81 3.87
2 11 -8 91.26 4.72
2 -11 8 79.45 3.58
2 -11 7 86.09 4.22
-2 11 7 90.71 4.43
2 -11 7 84.01 4.23
2 11 -7 86.75 5.33
-2 11 7 99.44 4.98
2 11 -7 89.72 5.11
2 11 -7 80.4 4.74
-2 -11 -7 99.43 4.92
-2 -11 -7 95.77 4.67
-2 -11 -7 84.85 4.28
2 11 -7 86.37 4.85
2 -11 7 86.8 3.92
-2 -11 -6 25.05 2.21
2 11 -6 24.06 2.43
2 -11 6 24.45 2.24
2 -11 6 28.38 2.21
-2 11 6 25.05 2.26
2 11 -6 22.54 2.84
-2 11 6 23.32 2.47
2 11 -6 23.49 2.53
-2 -11 -6 28.7 2.61
-2 -11 -6 26.11 2.39
2 11 -6 22.28 2.62
-2 11 6 24.73 3
-2 -11 -6 24.83 2.43
2 -11 6 23.05 1.85
-2 -11 -5 52.35 3.35
2 -11 5 56.35 3.69
-2 11 5 55.49 3.89
-2 -11 -5 53.83 3.76
2 11 -5 50.6 3.67
2 11 -5 55.65 4.02
-2 -11 -5 56.95 3.94
-2 -11 -5 61.46 3.93
-2 11 5 53.62 3.69
2 11 -5 57.28 4.43
-2 11 5 58.1 4.58
2 -11 5 50.66 3.3
2 -11 5 54.5 3.12
-2 -11 -4 47.13 3.54
-2 -11 -4 41.83 3.41
2 -11 4 41.83 2.75
2 -11 4 45.79 3.38
2 11 -4 40.76 2.93
-2 11 4 40.29 4
2 -11 4 44.71 3.05
-2 11 4 47.23 3.63
2 11 -4 42.31 3.49
-2 11 4 40.47 3.88
-2 11 4 41.21 3.26
-2 -11 -4 45.73 3.64
2 -11 4 37.34 2.71
2 11 -4 42.27 3.97
-2 -11 -3 16.39 1.65
-2 11 3 16.3 2.08
-2 -11 -3 19.94 2.44
2 -11 3 19.45 2.26
-2 -11 -3 17.59 2.41
-2 11 3 19.5 2.49
-2 11 3 16.08 2.77
2 -11 3 20.67 2.02
-2 11 3 19.84 2.34
-2 -11 -3 16.08 2.22
2 11 -3 16.69 2.13
2 -11 3 15.78 1.82
2 11 -3 15.86 2.62
-2 11 3 16.77 2.67
2 11 -3 16.84 2.02
-2 -11 -2 88.17 5.21
2 -11 2 93.85 5.3
-2 11 2 93.01 5.49
2 11 -2 83.8 4.94
-2 -11 -2 93.13 5.41
-2 11 2 82.79 5.51
-2 -11 -2 90.55 5.53
-2 11 2 83.05 5.73
2 -11 2 87.69 4.68
-2 -11 -2 87.04 4.57
2 11 -2 81.26 4.92
2 -11 2 83.41 4.67
2 11 -2 90.31 6.27
-2 11 2 97.72 5.48
2 -11 1 13.54 2.1
2 -11 1 11.66 1.68
-2 -11 -1 12.8 2.19
-2 11 1 16.78 2.3
-2 11 1 15.95 2.44
2 -11 1 13.9 1.75
-2 11 1 14.79 2.56
2 11 -1 14.74 2.05
-2 -11 -1 16.88 2.4
-2 11 1 13.74 2.14
-2 -11 -1 15.15 1.88
-2 -11 -1 15.45 2.15
2 11 0 84.63 6.13
-2 -11 0 80.41 5.05
-2 11 0 88.33 5.64
2 -11 0 96.24 4.83
2 11 0 89.75 5.28
-2 -11 0 84.06 5.49
2 -11 0 84.52 4.86
-2 11 0 97.13 6.12
-2 11 0 97.43 5.65
2 -11 -1 15.27 2.14
-2 -11 1 15.78 2.21
2 -11 -1 17.62 2.1
2 11 1 19.63 2.79
2 11 1 17.02 2.74
2 -11 -1 17.39 1.89
2 -11 -1 15.61 1.63
-2 -11 1 14.7 2.32
-2 11 -1 18.35 2.71
-2 11 -1 18.09 2.62
2 11 1 18.27 2.33
-2 -11 2 99.95 5.61
-2 -11 2 117.41 6.44
-2 11 -2 122.2 6.61
2 11 2 120.08 6.33
2 -11 -2 109.26 5.75
2 -11 -2 116.23 6.05
2 11 2 106.29 6.88
-2 11 -3 13.14 2.2
2 -11 -3 10.22 1.69
-2 -11 3 13.59 2.14
2 11 3 10.9 1.81
2 11 3 12.41 2.15
-2 11 -3 13.26 2.05
2 -11 -3 12.88 1.76
2 -11 -4 41.51 3.23
2 -11 -4 48.36 3.39
-2 11 -4 57.71 4.03
-2 -11 4 45.58 3.65
2 11 4 39.81 3.45
-2 11 -4 50.68 3.84
2 11 4 52.14 3.8
2 11 5 48.34 3.91
-2 11 -5 60.26 4.12
2 11 5 60.3 4.02
-2 -11 5 55.18 3.9
-2 11 -5 59.65 3.98
-2 -11 5 62.31 4.21
2 -11 -5 59.26 3.69
2 -11 -5 56.63 3.6
2 11 6 23.31 2.37
-2 -11 6 28.43 2.71
2 11 6 25.7 2.1
-2 11 -6 29.19 2.5
-2 -11 6 26.7 2.55
2 -11 -6 29.04 2.41
2 -11 -6 29.41 2.33
2 11 6 24.4 2.47
-2 11 -6 30.14 2.69
-2 -11 7 84.45 4.57
2 -11 -7 74.85 3.72
2 11 7 63.66 3.73
2 11 7 66.71 3.6
-2 -11 7 77.51 4.18
2 -11 -7 83.79 4.14
-2 11 -7 71.51 3.73
-2 11 -7 87.68 4.51
2 -11 -8 113.1 5.04
-2 -11 8 119.08 5.36
-2 11 -8 126 5.24
2 11 8 95.76 4.47
2 -11 -8 118.04 4.96
-2 -11 8 97.25 4.7
2 -11 -9 70.34 3.56
-2 -11 9 81.96 3.87
2 -11 -9 82.26 3.63
-2 11 -9 72.72 4.03
2 11 9 79.03 3.78
-2 11 -9 73.74 3.47
-2 12 7 101.04 4.22
-2 -12 -7 100.68 4.12
2 12 -6 58.38 3.77
-2 -12 -6 73.53 3.39
2 -12 6 61.11 3.03
-2 -12 -6 70.7 3.39
-2 12 6 72.88 3.53
2 -12 5 0.74 0.52
-2 12 5 1.57 0.84
2 -12 5 0.95 0.44
2 12 -5 1.65 0.92
-2 -12 -5 1.38 0.73
-2 -12 -5 1.49 0.7
-2 12 5 2.34 0.73
2 -12 4 50.06 2.99
-2 12 4 50.79 3.08
2 12 -4 51.1 3.91
2 -12 4 49.74 2.6
-2 12 4 48.24 3.09
-2 -12 -4 48.91 3.07
-2 -12 -4 52.02 3.14
2 12 -4 50.29 3.57
2 -12 3 152.71 6.44
2 -12 3 142.52 5.7
-2 -12 -3 137.17 5.83
-2 12 3 161.06 6.59
-2 12 3 157.86 6.57
-2 -12 -3 158.79 6.6
-2 -12 -3 158.29 6.62
2 12 -3 147.37 7.26
-2 -12 -2 86.67 4.5
-2 12 2 84.86 4.38
2 -12 2 83.95 4.35
2 -12 2 71.24 3.45
2 12 -2 82.4 5.42
-2 -12 -2 84.94 4.48
2 -12 2 83.86 3.76
2 12 -2 85.7 5.19
2 12 -2 78.29 3.98
-2 12 2 84.6 4.49
-2 12 1 46.1 3.2
-2 -12 -1 43.13 3.08
2 12 -1 45.22 2.92
2 -12 1 37.07 2.41
2 12 -1 39.25 3.64
-2 12 1 45.03 3.13
-2 -12 -1 42.36 2.51
-2 12 1 51.15 3.19
2 -12 0 138.17 5.84
-2 -12 0 149.39 6.04
-2 12 0 158.85 6.99
-2 12 0 151.26 6.76
2 12 0 141.96 7.57
-2 12 0 149.67 6.39
-2 12 0 147.12 6.91
-2 -12 0 143.65 6.55
2 12 0 145.27 6.41
-2 12 -1 47.84 3.41
2 -12 -1 48.77 3.14
2 12 1 45.41 3.68
-2 -12 1 45.31 2.86
-2 12 -1 48.97 3.03
-2 -12 1 42.74 3.08
2 -12 -1 41.86 2.67
-2 12 -1 48.88 3.61
2 12 1 45.94 3.09
2 12 2 79.05 4.26
2 12 2 69.08 4.44
-2 12 -2 83.86 4.52
2 -12 -2 83.84 4.23
2 -12 -2 75.37 3.77
-2 -12 2 75.44 4.22
-2 12 -2 76.68 3.84
-2 -12 2 70.75 4.17
-2 12 -2 72.39 4.65
-2 -12 3 125.8 5.76
2 12 3 108.94 5.69
2 12 3 134.91 6.01
2 -12 -3 127.57 5.42
2 12 3 121.77 6.28
-2 12 -3 143.66 6.86
-2 -12 3 136.21 6.03
-2 12 -3 139.55 6.09
2 -12 -3 139.32 5.82
-2 12 -3 143.15 6.26
-2 12 -4 43.72 2.91
2 12 4 43.7 3.15
-2 -12 4 48.06 2.91
2 -12 -4 47.53 2.8
2 -12 -4 49.29 2.75
-2 -12 4 45.22 3.03
-2 12 -4 52.86 3.25
2 12 4 53.06 3.18
-2 12 -4 52.57 3.72
2 -12 -5 1.16 0.52
-2 12 -5 1.38 0.7
2 12 5 0.67 0.57
-2 -12 5 0.94 0.63
2 12 5 1.55 0.72
2 -12 -5 0.71 0.48
-2 -12 5 1 0.68
-2 12 -5 1.04 0.69
-2 12 -6 69.95 3.97
2 -12 -6 66.17 3.04
-2 -12 6 65.72 3.37
-2 12 -6 76.04 3.5
2 12 6 73 3.5
2 12 7 111.38 4.5
-2 12 -7 105.53 4.87
2 13 -1 73.07 3.68
2 -13 0 50.76 2.54
-2 13 0 58.61 2.83
3 0 0 0.26 0.27
-3 0 0 -0.03 0.24
-3 0 0 0.69 0.38
-3 0 0 0.57 0.21
-3 0 0 0.16 0.17
-3 0 0 0.5 0.13
-3 0 1 181.93 6.19
-3 0 -1 182.59 5.6
-3 0 1 185.64 5.86
-3 0 1 180.11 5.71
3 0 1 183.31 6.24
3 0 1 188.02 5.42
-3 0 1 174.98 6.17
-3 0 1 180.43 5.52
3 0 1 185.3 5.95
-3 0 -1 188.41 6.33
-3 0 -1 188.07 6.59
-3 0 -1 175.02 6
-3 0 1 175.41 6.29
-3 0 -2 1172.82 34.12
-3 0 -2 1144.11 33.39
-3 0 2 1129.13 33.55
3 0 2 1152.66 32.57
-3 0 2 1182.9 33.27
-3 0 2 1014.04 33
-3 0 2 1196.04 32.88
-3 0 -2 1167.19 33.71
-3 0 -2 1059.76 32.82
3 0 2 1143.01 33.29
-3 0 2 1148.07 33.39
-3 0 -3 1847.84 52.8
3 0 -3 1721.46 52.44
-3 0 3 1787.7 52.1
-3 0 3 1745.68 52.52
-3 0 -3 1794.84 52.51
3 0 3 1814.35 52.41
3 0 3 1815.76 51.72
-3 0 -3 1761.49 51.93
-3 0 -3 1844.73 53.5
-3 0 3 1832.92 51.98
-3 0 -4 24.83 1.85
3 0 4 26.55 1.99
-3 0 4 25.67 1.51
-3 0 -4 27.23 2.03
3 0 -4 23.47 1.7
-3 0 4 26.45 1.6
-3 0 -4 26.44 1.8
3 0 4 25.53 1.74
-3 0 4 23.8 0.88
3 0 -4 28.05 1.53
-3 0 -4 25.42 1.48
-3 0 -4 26.69 2.46
3 0 5 1931.68 54.65
-3 0 5 1854.08 53.56
-3 0 5 1844.54 53.39
3 0 -5 1697.58 53.82
-3 0 5 1779.84 52.4
3 0 5 1878.16 53.88
-3 0 -5 1902.8 55.37
3 0 -5 1907.01 53.39
-3 0 5 1767.26 53.8
-3 0 -5 1797.86 53.33
-3 0 -5 1913.21 54.49
3 0 6 259.74 9.9
-3 0 -6 283.71 9.55
3 0 6 238.52 9.17
3 0 6 234.74 9.32
3 0 -6 247.23 9.1
-3 0 6 247.44 8.87
3 0 -6 233.62 8.84
3 0 6 254.32 9.86
3 0 6 255.2 9.16
-3 0 6 246.81 7.79
3 0 -6 245.41 9.21
3 0 6 245.95 9.1
-3 0 6 249.89 8.41
-3 0 -6 242.1 10.68
-3 0 6 251.57 8.74
3 0 -6 260.39 8.74
-3 0 6 247.43 9.13
-3 0 -6 242.34 9.51
-3 0 -6 246.02 10.37
-3 0 -6 236.47 9.32
-3 0 -7 649.18 22.88
3 0 -7 577.11 20.95
-3 0 -7 692.41 21.29
3 0 7 685.63 22.18
-3 0 -7 622.45 21.22
3 0 7 660.11 20.95
3 0 7 633.07 21.09
3 0 -7 644.5 21.14
-3 0 -7 658.37 22.51
3 0 -7 631.47 20.57
-3 0 7 650 20.68
3 0 7 637.31 21.07
-3 0 7 661.43 20.54
3 0 7 736.94 22.19
3 0 -7 655.44 20.89
-3 0 -7 673.75 21.64
3 0 7 664.36 21
3 0 -7 641.66 22.23
3 0 7 639.59 20.93
3 0 -7 690.4 20.57
-3 0 -7 607.8 21.84
-3 0 7 590.71 19.67
-3 0 7 650.88 21.09
3 0 -8 193.96 7.95
-3 0 -8 197.96 10.13
3 0 -8 189.58 7.85
-3 0 -8 202.33 8.59
3 0 8 196.72 8.18
-3 0 -8 212.8 10.08
3 0 8 199.45 8.22
-3 0 -8 217.36 9.65
-3 0 -8 181.87 8.86
-3 0 8 194.5 7.8
3 0 -8 198.68 8.43
3 0 8 190.27 7.23
-3 0 8 191.2 8.3
3 0 8 227.49 9.41
3 0 -8 213.39 9.59
3 0 8 192.39 8.16
-3 0 8 190.59 7.66
3 0 -8 194.68 7.76
3 0 -8 210.67 8.57
3 0 -8 200.49 8.07
-3 0 -9 234.92 11.39
3 0 -9 203.71 8.71
-3 0 -9 218.11 9.43
3 0 9 214.94 8.93
3 0 9 207.75 8.68
3 0 -9 237.64 9.53
3 0 -9 241.88 10.81
3 0 9 212.35 9.07
-3 0 9 204.46 8.44
-3 0 9 212.6 9.51
3 0 -9 221.54 8.9
3 0 9 219.26 9.08
3 0 -9 214.65 8.8
3 0 -10 97.83 5.42
3 0 -10 95.37 5.33
3 0 -10 110.88 6.01
-3 0 -10 99.12 5.96
3 0 10 99.19 5.36
3 0 10 90.56 5.18
-3 0 -10 89.19 5.79
3 0 10 101.96 5.75
3 0 10 101.5 5.7
-3 0 10 98.6 5.16
-3 0 10 105.31 6.16
3 0 -10 113.26 7
-3 0 10 101.69 5.71
-3 0 -10 108.16 7.09
3 0 -10 105.44 5.49
-3 0 -10 112.08 7.4
-3 0 -10 114.25 7.65
-3 0 -11 39.53 4.36
3 0 -11 45.16 3.52
-3 0 -11 44.54 4.02
3 0 -11 49.8 3.77
-3 0 11 45.81 3.8
-3 0 -11 44.17 4.07
3 0 11 44.99 3.48
-3 0 -11 40.89 4.53
3 0 -11 43.25 3.73
-3 0 -11 38.57 5.04
3 0 -11 39.63 4.2
3 0 11 48.01 3.8
-3 0 11 45.45 3.35
-3 0 -11 45.21 4.5
-3 0 11 43.43 3.95
3 0 11 46.79 3.77
3 0 -11 42.97 3.35
-3 0 -11 42.29 4.8
3 0 -12 8.54 1.68
-3 0 -12 11.62 2.35
3 0 -12 7.12 1.51
-3 0 -12 8.83 2.29
3 0 12 8.66 1.74
-3 0 12 10.33 2.25
-3 0 12 9.82 2.61
-3 0 12 11.69 2.3
-3 0 -12 7.74 2.42
-3 0 12 8.71 1.91
3 0 12 7.93 1.79
3 0 -12 9.12 1.87
3 0 -12 8.4 2.05
3 0 12 10.93 2.04
-3 0 12 10.19 1.7
-3 0 -12 7.19 2.44
3 0 -12 8.75 1.93
-3 0 -12 8.34 2.83
-3 0 -13 23.25 3.11
-3 0 13 22.69 2.87
3 0 -13 28.4 3.07
-3 0 -13 20.75 3.07
-3 0 13 21.68 2.95
-3 0 -13 26.44 3.73
-3 0 13 30.88 3.98
3 0 13 20.92 2.64
3 0 13 23.57 2.5
3 0 -13 27.39 3.41
3 0 13 25.56 2.94
-3 0 13 22.16 2.38
3 0 -13 23.93 2.46
-3 0 -13 26.8 3.55
-3 0 13 30.71 3.8
3 0 -13 18.56 2.39
3 0 -14 212.84 9.8
-3 0 14 236.88 10.33
-3 0 -14 220.36 10.2
-3 0 14 214.84 10.6
3 0 14 218.45 9.61
-3 0 14 220.95 9.74
-3 0 14 215.81 10.43
3 0 14 229.3 9.8
3 0 -14 188.25 10.07
-3 0 14 205.92 8.9
-3 0 -14 203.73 10.09
3 0 -14 211.89 8.86
-3 0 15 22.6 2.75
-3 0 -15 24.43 2.79
-3 0 15 19.73 3.04
3 0 15 25.27 2.58
3 0 15 24.19 2.64
-3 0 15 25.63 2.28
-3 0 15 20.22 2.99
3 0 -15 21.16 1.99
-3 0 -15 21.95 2.65
3 0 -15 19.29 2.37
-3 0 15 24.63 3.21
-3 0 15 23.14 2.99
-3 0 16 1.47 1.21
-3 0 -16 0.53 1.01
3 0 -16 0.93 0.82
-3 0 16 2.08 1.61
3 0 16 0.84 0.77
-3 0 16 0.99 1.34
3 0 16 1.12 0.9
-3 0 16 2.02 1.53
-3 0 -17 34.08 2.42
3 0 -17 33.39 2.29
3 0 17 30.02 2.2
3 0 17 36.81 2.55
-3 0 17 33.11 2.69
-3 0 17 29.49 2.43
-3 0 -18 24.87 1.85
3 0 18 26.51 1.74
-3 0 18 26.62 1.91
-3 -1 -18 10.87 1.18
-3 1 18 10.26 1.16
-3 1 17 30.57 2.49
-3 -1 -17 27.82 2.01
3 1 -17 29.04 2.04
-3 1 17 24.2 2.23
3 -1 17 26.19 1.92
-3 1 17 28.5 2.47
-3 1 17 24.1 2.06
-3 -1 -17 30.04 2.41
-3 -1 -16 12.82 1.93
-3 1 16 12.84 1.96
-3 1 16 13.43 2.09
3 1 -16 11.87 1.6
-3 -1 -16 12.29 1.76
3 -1 16 8.76 1.4
-3 1 16 11.98 2.11
3 1 -16 14.53 1.98
-3 1 16 13.86 2.14
-3 1 16 11.49 1.45
-3 1 16 10.45 2.14
3 1 -16 11.33 1.55
-3 -1 -15 7.14 1.91
-3 -1 -15 9.3 2
3 -1 15 5.97 1.26
3 1 -15 6.48 1.42
3 -1 15 6.82 1.37
-3 1 15 6.93 1.89
3 -1 15 8.22 1.71
3 1 -15 5.48 1.57
-3 1 15 4.51 1.22
-3 1 15 9.93 1.92
-3 1 15 6.05 2.16
-3 1 15 8.77 2.29
3 1 -14 223.04 10.04
3 -1 14 219.09 9.81
-3 1 14 238.32 10.46
-3 1 14 248.11 10.68
3 1 -14 229.64 11.4
3 -1 14 233.29 10.22
3 -1 14 222.03 9.45
-3 1 14 230.62 9.67
3 1 -14 219.55 9.02
-3 -1 -14 208.8 10.09
-3 -1 -14 240.41 10.49
-3 1 14 232.98 10.97
3 1 -13 217.74 9.91
3 1 -13 217.99 9.37
-3 1 13 231.87 10.51
-3 -1 -13 217.53 10.69
-3 -1 -13 254.78 10.91
3 1 -13 223.85 10.25
3 -1 13 220.18 9.7
-3 1 13 238.25 11.37
-3 1 13 236.34 10.73
3 -1 13 230.46 10.18
3 -1 13 233.7 10.27
3 1 -13 233.43 11.86
-3 1 13 237.84 9.92
-3 -1 -13 217.14 10.7
-3 1 13 244.42 11.04
-3 -1 -12 684.89 25.98
-3 1 12 691.5 23.92
-3 -1 -12 674.62 24.11
-3 -1 -12 652.96 24.8
3 -1 12 694.25 23.68
3 -1 12 670.05 23.17
3 1 -12 690 26.16
3 -1 12 718.2 23.84
-3 1 12 686.2 23.14
3 1 -12 685.43 22.8
-3 -1 -12 693.68 24.79
-3 1 12 671.61 24.49
-3 -1 -12 678.41 22.52
3 1 -12 675.11 23.43
3 1 -12 670.61 23.78
3 1 -11 52.6 4.04
3 -1 11 58.19 3.89
-3 -1 -11 61.88 5.89
-3 -1 -11 53.17 4.48
3 1 -11 51.87 4.13
-3 1 11 57.45 4.39
3 -1 11 65.63 4.42
-3 -1 -11 57.22 5.29
-3 -1 -11 52.81 4.84
3 1 -11 62.79 5.52
3 -1 11 59.12 4.33
-3 1 11 61.5 4.12
3 1 -11 60.2 3.95
-3 1 11 56.52 4.87
-3 -1 -11 58.97 3.7
3 -1 11 64.78 4.3
-3 -1 -11 57.97 3.8
-3 -1 -10 665.75 25.25
-3 -1 -10 660.2 22.17
3 1 -10 669.44 22.68
3 -1 10 673.97 22.43
3 1 -10 650.98 22.5
3 -1 10 691.3 22.9
3 -1 10 663.32 22.6
3 1 -10 731.83 25.51
3 -1 10 667.04 22.87
-3 1 10 654.34 22.3
-3 1 10 668.77 23.73
3 1 -10 685.35 22.35
-3 -1 -10 676.55 21.87
3 1 -10 682.49 23.01
3 1 -9 470.95 17.05
-3 -1 -9 477.06 19.17
3 1 -9 459.25 16.59
3 -1 9 480.69 16.65
-3 -1 -9 501.21 19.21
-3 -1 -9 503.28 18.94
3 -1 9 489.01 16.95
3 -1 9 468.85 16.67
3 1 -9 492.75 19.03
3 -1 9 470.94 16.83
-3 1 9 475.54 16.43
3 1 -9 483.59 16.52
-3 -1 -9 478.08 15.96
-3 -1 -9 458.72 17.24
3 -1 8 475.21 17.67
-3 -1 -8 491.2 19.05
3 1 -8 507.31 17
3 1 -8 467.27 16.43
3 -1 8 461 16.61
3 -1 8 497.66 16.59
-3 -1 -8 502.5 18.7
3 1 -8 504.87 18.67
3 -1 8 492.82 16.68
-3 -1 -8 516.8 19.18
-3 -1 -8 467.41 15.92
3 1 -8 483.62 16.1
3 1 -8 484.43 16.46
-3 -1 -8 482.41 15.86
3 -1 8 487.36 16.61
-3 -1 -8 457.38 17.04
-3 1 8 480.2 16.59
-3 -1 -7 951.8 32.2
3 -1 7 987.91 30.85
3 -1 7 951.42 29.83
-3 -1 -7 983.85 30.66
3 1 -7 903.76 29.55
-3 -1 -7 993.43 30.1
-3 -1 -7 922.79 30.23
3 -1 7 954.57 30.07
-3 -1 -7 929.27 29.92
-3 1 7 920.88 29.34
3 -1 7 956.38 28.58
3 1 -7 956.18 30.25
3 -1 7 970.17 29.73
-3 1 7 948.85 29.64
3 -1 7 994.42 30.85
3 1 -7 975.04 29.58
-3 1 7 944.13 29.68
3 1 -7 986.89 31.75
3 -1 7 969.33 29.81
-3 -1 -7 944.41 29.09
3 1 -7 960.98 29.22
-3 -1 -7 893.9 30.89
3 1 -7 962.64 29.74
-3 1 7 956.63 29.47
3 1 -7 965.9 30.16
-3 -1 -7 973.54 31.91
-3 -1 -7 962.52 29.52
3 1 -6 299.58 10.41
3 -1 6 269.1 10.51
3 -1 6 320.15 11.39
-3 1 6 305.04 10.41
-3 -1 -6 306.66 10.89
-3 -1 -6 280.22 12.12
3 1 -6 299.54 10.95
3 -1 6 302.37 9.55
-3 -1 -6 302.97 10.78
-3 1 6 293.22 10.39
3 1 -6 286.75 10.8
3 -1 6 339.21 11.59
3 -1 6 289.05 10.81
3 -1 6 292.86 10.58
3 1 -6 297.07 11.96
3 -1 6 290.03 10.58
-3 -1 -6 295.47 12.04
-3 -1 -6 301.85 9.99
3 1 -6 305.99 10.11
-3 1 6 297.05 10.3
3 1 -6 304.82 10.62
-3 -1 -6 284.23 11.57
-3 1 6 295.19 10.43
-3 -1 -6 281.4 12.39
-3 -1 -6 297.97 11.23
3 -1 5 179 7.15
-3 -1 -5 175.52 6.87
3 1 -5 167.49 6.93
3 1 -5 159.38 6.87
3 -1 5 182.56 5.84
-3 1 5 176.41 6.56
-3 1 5 187.34 6.56
-3 -1 -5 176.64 6.2
3 1 -5 176.45 6.25
-3 -1 -5 165.31 7.58
-3 1 5 173.86 6.56
-3 -1 -5 177.31 7.98
3 -1 5 185.03 6.84
-3 -1 -5 177.15 7.33
-3 -1 -4 55.8 3.17
3 -1 4 68.61 3.33
3 -1 4 65.72 2.37
3 1 -4 62.85 3.31
-3 1 4 62.26 2.9
-3 -1 -4 67.68 3.26
3 -1 4 64.89 3.15
-3 1 4 69.96 3.05
-3 -1 -4 66.66 2.69
3 1 -4 66.3 2.72
-3 -1 -4 64.6 4
-3 -1 -3 1110.85 32.72
3 -1 3 1107.53 31.2
-3 -1 -3 1099.21 33.41
-3 1 3 1074.02 31.93
-3 -1 -3 1095.49 32.44
3 -1 3 1049.96 32.26
-3 -1 -3 1051.19 31.6
3 1 -3 1083.92 31.66
-3 -1 -2 441.01 14.73
-3 1 2 436.66 13.93
-3 -1 -2 458.83 14.29
3 -1 2 456.73 14.22
-3 1 2 466.26 14.05
-3 1 2 447.91 13.2
3 -1 2 426.92 13.77
-3 1 2 436.55 13.46
3 1 -2 443.89 13.72
-3 -1 -2 466.24 14.07
3 -1 2 457.15 13.86
-3 1 2 446.81 13.65
-3 -1 -2 460.12 13.17
3 -1 1 230.21 7.49
-3 -1 -1 235.89 8.24
3 -1 1 235.76 7.77
-3 1 1 235.39 7.79
-3 1 1 222.29 7.59
-3 1 1 236.11 6.98
-3 1 1 230.91 7.26
3 1 -1 231.57 7.36
-3 1 1 229.71 7.31
3 -1 1 235.14 7.36
-3 -1 -1 238.53 7.59
-3 1 1 225.14 7.35
3 -1 0 319.03 9.74
-3 1 0 309.53 9.98
3 1 0 316.11 9.42
-3 1 0 309.57 9.23
-3 1 0 291.15 9.48
3 -1 0 316.54 9.22
-3 -1 0 277.5 9.58
-3 -1 0 312.93 9.55
-3 -1 0 303.78 10.12
3 1 0 311.42 9.97
3 1 1 236.02 8.04
-3 -1 1 244.62 7.48
-3 -1 1 229.29 7.56
-3 1 -1 239.32 8.03
3 1 1 237.7 7.41
-3 -1 1 230.54 8.05
-3 1 -1 244.5 7.56
3 1 2 477.73 15.28
-3 1 -2 499.99 15.34
3 1 2 480.61 14.6
-3 -1 2 480.62 14.85
-3 -1 2 477.88 14.74
-3 1 -2 504.92 15.51
-3 1 -2 492.93 15.09
-3 -1 2 478.64 15.26
3 1 2 497.83 15.03
-3 -1 2 497.57 14.53
-3 1 -3 1092.43 31.82
-3 -1 3 1048.91 30.77
3 -1 -3 1003.87 31.09
3 1 3 1104.73 31.08
-3 1 -3 1132.8 31.27
-3 1 -3 1084.34 32.16
-3 -1 3 1068.17 30.43
3 -1 -3 1071.5 31.37
-3 -1 3 992.98 30.67
3 1 3 1100.83 31.5
-3 -1 3 1090.81 31.28
-3 -1 3 1081.37 30.83
-3 1 -3 1107.45 31.69
3 1 4 106.67 4.74
-3 1 -4 102.11 4.45
-3 -1 4 97.98 3.78
3 -1 -4 97.65 4
-3 -1 4 97.41 4.01
3 -1 -4 91.58 3.93
3 1 4 106.69 3.97
3 1 4 104.55 4.26
-3 1 -4 95.97 4.76
-3 1 -4 101.04 4.02
-3 1 -4 99.23 4.38
-3 1 -5 216.73 7.93
-3 -1 5 201.27 7.07
3 -1 -5 196.46 7.09
-3 1 -5 210.27 7.36
-3 -1 5 203.22 7.34
3 -1 -5 195.98 7.33
-3 -1 5 206.65 6.72
3 1 5 199.03 7.18
3 1 5 217.13 7.65
-3 -1 5 203.28 6.42
3 1 5 210.99 8.23
-3 -1 6 237.62 8.27
-3 1 -6 250.53 9.08
3 1 6 223.52 8.64
3 1 6 234.64 9.5
3 -1 -6 223.92 8.88
3 -1 -6 216.47 8.04
3 1 6 241.69 8.77
-3 -1 6 232.99 8.91
-3 1 -6 242.66 8.51
-3 -1 6 225.42 8.43
3 1 6 225.63 8.89
3 -1 -6 270.62 8.87
-3 -1 6 238.47 7.78
3 1 6 259.33 9.59
3 1 6 220.56 9.04
3 -1 -6 233.48 8.55
3 -1 -6 233.09 8.42
3 -1 -6 246.25 8.65
-3 1 -6 233.38 9.02
3 -1 -6 219.47 8.6
3 1 6 234.78 8.91
-3 1 -6 233.62 8.81
-3 1 -6 226.07 8.83
3 -1 -7 982.85 30.37
3 1 7 996.45 31.59
3 -1 -7 974.06 30.18
3 -1 -7 985.24 30.74
-3 1 -7 968.99 30.66
-3 1 -7 959.22 30.49
-3 1 -7 996.97 32.7
3 1 7 902.52 30.59
-3 1 -7 1042.27 32.11
-3 1 -7 1028.7 31.63
-3 1 -7 969.42 30.07
-3 -1 7 941.33 30.09
3 -1 -7 961.97 30.32
-3 -1 7 988.9 29.2
3 1 7 1083.84 31.54
3 1 7 977.62 30.67
3 1 7 971.54 30.23
3 1 7 966.33 30.43
3 1 7 968.68 30.41
3 -1 -7 974.73 30.19
3 -1 -7 1014.78 30.1
3 -1 -7 1012.21 30.31
-3 1 -7 996.43 30.87
-3 -1 7 944.53 30.65
3 -1 -7 917.96 29.38
-3 1 -8 440.48 18.85
-3 -1 8 483.5 16.76
-3 1 -8 496.58 17.3
3 1 8 502.33 16.95
3 -1 -8 501.3 17.01
3 -1 -8 517.16 17.03
3 1 8 509.78 17.32
3 -1 -8 485.64 17.12
3 1 8 570.76 18.27
3 1 8 485.97 17.07
3 -1 -8 481.06 17.81
3 1 8 516.83 17.17
-3 1 -8 466.2 17.74
3 -1 -8 508.97 16.93
3 -1 -8 503.97 16.82
3 1 9 485.14 16.67
-3 1 -9 477.17 17.13
3 1 9 469.67 16.61
3 -1 -9 488.29 16.49
3 1 9 560.8 18.4
-3 -1 9 471.67 16.54
3 -1 -9 461.97 17.64
3 1 9 487.03 16.93
3 -1 -9 502.71 16.78
3 -1 -9 476.3 16.61
-3 1 -9 479.61 19.12
-3 1 -9 391.98 16.75
3 -1 -10 622.43 21.2
-3 -1 10 593.31 20.51
3 -1 -10 595.72 20.13
-3 1 -10 619.49 23.12
3 1 10 592.5 20.25
-3 1 -10 592.92 23.22
-3 1 -10 623.18 23.16
3 -1 -10 593.68 20.38
-3 1 -10 574.08 21.2
-3 1 -10 631.2 21.16
-3 -1 10 588.34 21.27
3 -1 -10 600.05 21.8
3 1 10 614.71 20.89
-3 -1 10 571.82 19.67
-3 1 -10 613.06 22.4
3 -1 -10 625.62 20.79
3 1 10 604.27 20.56
3 -1 -10 594.56 20.35
3 -1 -11 48.58 3.51
-3 -1 11 48.44 3.79
-3 1 -11 55.51 4.29
-3 1 -11 50.5 5.41
3 1 11 46.69 3.76
-3 -1 11 48.41 3.98
-3 1 -11 49.63 4.32
-3 1 -11 49.51 5.15
3 1 11 50.17 3.98
3 -1 -11 47.57 3.99
-3 -1 11 54.11 4.47
3 -1 -11 44.15 4.11
-3 -1 11 48.07 3.33
3 1 11 47.87 3.9
-3 1 -11 46.17 4.7
3 -1 -11 47.26 3.58
-3 1 -11 50.28 5.17
-3 1 -11 31.73 4.87
3 -1 -11 45.73 3.64
-3 -1 12 661.32 24
-3 1 -12 709.9 23.6
3 -1 -12 701.68 23.57
3 -1 -12 664.79 22.69
3 -1 -12 659.96 22.33
-3 -1 12 660.26 22.73
-3 1 -12 640.23 24.57
-3 1 -12 682.83 23.74
-3 1 -12 629.87 24.29
3 1 12 680.21 23.23
-3 -1 12 657.43 23.77
-3 1 -12 628.88 25.16
3 1 12 660.71 23.05
-3 -1 12 640.09 21.83
-3 1 -12 655.27 24.44
-3 -1 12 667.05 23.27
3 -1 -12 633.12 22.3
-3 1 -13 212.83 10.84
-3 -1 13 216.57 9.98
-3 1 -13 216.79 11.25
-3 -1 13 220.97 10.84
-3 1 -13 226.47 10.32
3 1 13 223.02 10.01
3 -1 -13 217.37 10.11
-3 -1 13 227.08 10.44
-3 -1 13 206.56 8.85
3 1 13 227.58 9.96
-3 1 -13 227.3 10.52
-3 1 -13 212.5 10.85
3 -1 -13 204.73 9.18
-3 -1 13 219.57 10.5
3 -1 -13 214.1 9.19
-3 -1 14 247.42 10.94
-3 1 -14 276.29 11.47
-3 -1 14 239.94 11.25
-3 -1 14 237.18 11.45
3 1 14 237.53 10.67
-3 -1 14 268.89 11.44
3 -1 -14 260.69 11.18
3 1 14 259.41 10.89
-3 -1 14 242.45 11.58
-3 1 -14 239.13 11.44
3 -1 -14 251.37 10.14
-3 -1 14 232.03 11.51
-3 1 -14 284.4 11.49
-3 -1 15 7.57 2.31
-3 1 -15 8.28 1.74
3 -1 -15 7.95 1.7
-3 -1 15 8.03 2.04
-3 1 -15 11.08 2.04
3 -1 -15 8.49 1.37
-3 -1 15 9.24 2.23
3 1 15 8.28 1.64
-3 -1 15 10.76 2.2
-3 -1 15 9.06 1.84
-3 -1 15 6.81 2.22
3 1 15 10.1 1.88
-3 1 -15 8.45 1.92
3 -1 -16 16.96 2.03
-3 1 -16 13.61 1.96
-3 -1 16 14.64 2.29
-3 -1 16 14.61 2.31
3 1 16 14.48 1.78
-3 -1 16 15.1 2.17
3 1 16 17.58 2
-3 -1 16 15.49 2.37
-3 1 -16 13.41 1.98
-3 1 -16 11.8 1.83
3 -1 -17 25.62 2.12
-3 1 -17 26.05 2.35
-3 1 -17 28.4 2.3
-3 -1 17 27.6 2.4
3 1 17 28.06 2.09
-3 -1 17 25.48 2.38
-3 -1 17 26.21 2.42
3 1 17 31.43 2.29
-3 1 -18 11.43 1.2
3 1 18 8.63 0.98
-3 2 17 2.3 1.14
3 2 -17 2.52 0.67
3 -2 17 2.24 0.62
-3 2 17 3.37 1.08
-3 -2 -17 2.76 0.98
-3 2 17 3.65 1.15
-3 2 17 2.26 0.88
3 -2 17 2.93 0.83
-3 2 16 0.67 1.27
-3 -2 -16 0.92 0.83
3 2 -16 0.95 0.74
-3 2 16 2.76 1.64
3 -2 16 2.12 0.8
3 -2 16 0.68 0.65
-3 2 16 1.89 1.24
3 2 -16 0.14 0.87
-3 2 16 1.76 1.28
-3 2 16 1.23 0.75
-3 2 16 1.49 1.2
-3 -2 -16 1.64 1.09
-3 2 15 40.62 3.58
-3 -2 -15 45.03 3.79
-3 2 15 37.04 3.51
3 2 -15 42.23 3.18
-3 2 15 37.22 3.88
3 -2 15 41.09 3.11
3 -2 15 35.87 2.88
-3 2 15 39.88 3.14
3 2 -15 34.48 3.71
-3 -2 -15 42.73 3.42
-3 2 14 102.51 7.04
-3 2 14 112.96 6.68
3 2 -14 103.77 5.85
-3 2 14 115.12 6.55
-3 -2 -14 111.7 6.57
-3 -2 -14 106.52 6.19
3 -2 14 101.73 5.78
3 -2 14 101.51 5.67
3 2 -14 107.27 7.32
-3 2 14 106.3 5.86
3 2 -14 102.87 5.07
-3 2 14 102.93 6.63
-3 2 13 103.41 6.39
3 2 -13 93.51 5.75
-3 -2 -13 109.8 6.47
-3 -2 -13 95.99 6.35
3 -2 13 93.3 5.6
3 2 -13 90.08 6.97
-3 2 13 109.31 6.05
3 2 -13 102.21 5.28
-3 -2 -13 95.38 6.13
-3 2 13 89.24 6.51
-3 -2 -13 87.47 5.25
-3 -2 -13 112.83 5.63
3 -2 13 109.33 5.98
3 2 -12 19.43 2.54
-3 2 12 20.67 2.55
-3 2 12 25.37 3.17
-3 -2 -12 21.36 2.92
-3 -2 -12 18.79 3.5
3 -2 12 20.62 2.49
3 -2 12 21.66 2.67
-3 -2 -12 23.24 3.26
3 2 -12 21.89 3.44
3 2 -12 20.95 2.57
3 2 -12 20.5 2.27
-3 -2 -12 22.55 3.24
-3 -2 -12 20.09 2.23
-3 2 12 19.23 3.2
-3 -2 -12 19.26 2.35
3 2 -11 95.6 5.86
3 -2 11 102.85 5.56
-3 -2 -11 97.13 7.41
-3 -2 -11 99.96 6.42
3 -2 11 103 5.83
3 -2 11 97.78 5.77
-3 -2 -11 102.43 5.72
3 -2 11 92.86 5.73
3 2 -11 111.84 7.66
-3 2 11 95.82 5.66
3 2 -11 103.44 5.42
-3 2 11 89.38 6.53
-3 -2 -11 99.74 5.34
3 2 -11 104.14 5.95
-3 -2 -11 96.03 6.65
-3 -2 -10 35.55 4.57
3 2 -10 40.18 3.4
-3 2 10 45.48 3.48
-3 -2 -10 36.67 3.67
3 -2 10 43.52 3.38
3 -2 10 36.45 3.23
3 -2 10 38.94 3.31
3 -2 10 44.24 3.53
3 2 -10 49.17 4.77
3 2 -10 35.5 3.2
3 2 -10 43.39 3.18
-3 -2 -10 40.91 3.07
3 2 -10 40.51 3.43
-3 -2 -9 133.52 8.13
3 2 -9 110.25 5.94
3 -2 9 120.3 6.11
3 -2 9 111.7 5.94
3 -2 9 118.38 6.07
3 2 -9 134.04 7.94
3 2 -9 95.37 5.73
3 2 -9 123.12 6.23
3 2 -9 118.69 5.77
3 -2 9 122.38 6.02
-3 -2 -9 120.96 5.64
3 2 -9 111.69 5.79
-3 -2 -9 126.2 7.77
3 -2 8 422.05 16.19
3 2 -8 434.99 15.64
3 -2 8 445.06 15.66
3 -2 8 440.51 15.6
3 -2 8 485.19 16.1
-3 -2 -8 459.28 17.82
3 -2 8 450.71 15.67
-3 -2 -8 456.36 15.65
-3 2 8 454.61 16.15
3 -2 8 432.75 15.58
3 2 -8 487.92 18.14
3 2 -8 377.86 15.45
3 2 -8 432.59 14.95
3 2 -8 457.41 15.45
-3 -2 -8 428.11 14.8
3 2 -8 472.58 15.98
-3 -2 -8 443.36 15.1
3 2 -8 463.85 15.45
-3 2 7 524.45 17.29
-3 -2 -7 525 17.57
-3 2 7 511.51 17.54
3 -2 7 523.49 18.07
3 2 -7 532.19 17.57
-3 -2 -7 560.38 18.69
3 2 -7 504.58 17.69
3 2 -7 526.2 18.1
3 -2 7 570.76 18.16
3 -2 7 514.29 17.49
3 -2 7 537.35 17.56
3 -2 7 513.92 17.52
3 -2 7 522.95 17.51
3 2 -7 540.32 19.59
3 2 -7 526.18 16.87
3 2 -7 523.41 17.37
-3 -2 -7 528.3 16.75
-3 -2 -7 523.76 17.09
-3 -2 -7 474.7 18.51
-3 -2 -7 520.92 19.58
3 -2 7 527.58 17.66
3 2 -7 538.5 17.31
-3 -2 -7 534.84 17.81
-3 -2 -6 47.91 3.6
-3 2 6 44.53 2.77
3 -2 6 49.67 3.2
3 2 -6 44.44 2.95
-3 -2 -6 47.93 3.13
-3 -2 -6 41.74 4.05
3 -2 6 48.51 3.22
-3 -2 -6 50.06 3.36
3 -2 6 47.18 2.2
3 -2 6 50.2 3.44
3 2 -6 44.33 3.15
-3 -2 -6 42.87 3.57
-3 -2 -6 48.45 3.07
3 -2 6 49.29 3.05
3 -2 6 45.68 2.92
-3 -2 -6 46.05 3.07
3 2 -6 45.88 3.05
3 -2 6 44.67 2.89
3 2 -6 50.38 3.9
3 2 -6 47.54 2.57
3 2 -6 37.84 2.89
3 2 -6 47.44 2.94
-3 -2 -6 46.31 2.48
3 -2 6 48.74 3.45
-3 -2 -6 45.25 3.68
-3 2 6 48.34 2.72
3 2 -6 49.35 2.92
3 -2 5 1371.22 40.77
3 -2 5 1374.84 40.81
3 -2 5 1215.56 40.78
3 -2 5 1347.9 41.14
3 -2 5 1342.69 39.46
3 -2 5 1288.59 41.33
3 2 -5 1361.89 41.29
3 2 -5 1309.93 41.03
-3 -2 -5 1418.81 41.03
3 -2 5 1375.08 40.82
3 -2 5 1484.12 41.59
3 2 -5 1368.25 42.53
3 2 -5 1369.15 40.04
-3 2 5 1370.55 40.16
3 2 -5 1348.47 40.77
-3 -2 -5 1390.34 39.94
3 2 -5 1360.66 40.57
3 -2 4 606.14 18.51
3 -2 4 578.35 17.92
3 2 -4 553.1 18.54
-3 -2 -4 531 19.02
3 -2 4 579.47 18.18
-3 -2 -4 592.48 18.39
-3 2 4 586.46 17.51
-3 2 4 560.48 17.91
-3 -2 -4 586.82 17.36
3 -2 4 568.2 16.94
3 -2 3 625.48 18.98
3 -2 3 576.2 17.37
-3 -2 -3 640.16 18.87
-3 2 3 611.06 17.81
3 -2 3 611.86 18.61
-3 2 3 607.75 18.44
-3 -2 -3 585.67 19.57
3 2 -3 630.92 18.5
3 -2 2 126.39 5.02
-3 2 2 126.98 4.53
-3 2 2 126.21 4.26
3 2 -2 126 4.67
3 -2 2 125.21 4.7
-3 -2 -2 130.78 4.96
-3 2 2 130.66 3.98
3 -2 2 123.87 4.32
3 2 -2 122.8 3.99
-3 -2 -2 121.47 5.48
-3 2 2 122.43 4.67
-3 2 1 494.3 15.24
3 -2 1 503.23 15.74
-3 2 1 509.98 15.87
-3 2 1 497.05 15.24
3 2 -1 529.77 15.47
3 -2 1 490.39 15.3
-3 -2 -1 497.38 15.55
-3 2 1 508.6 14.92
-3 -2 -1 525.98 15.73
-3 -2 -1 496.32 16.22
3 -2 0 750.57 22.35
3 2 0 735.66 22.17
-3 -2 0 732.2 22.92
3 -2 0 692.16 21.82
-3 2 0 723.1 21.42
-3 -2 0 732.31 22.36
-3 -2 0 751.8 22.37
-3 2 0 777.92 22.1
-3 2 0 739.88 22.23
-3 2 0 787.17 21.5
-3 2 -1 460.09 13.45
3 -2 -1 447.09 13.76
3 2 1 457.38 13.79
3 -2 -1 439.21 14.25
3 -2 -1 441.65 13.18
-3 -2 1 433.35 14.44
-3 2 -1 458.47 14.04
-3 -2 1 451.84 13.88
-3 2 -1 451.51 13.86
-3 2 -2 142.05 3.71
3 -2 -2 142.46 3.7
3 -2 -2 149.14 2.64
-3 -2 2 136.5 3.22
3 2 2 138.73 1.9
-3 -2 2 134.72 2.52
-3 -2 2 146.9 2.8
-3 2 -2 148.72 3.21
-3 2 -2 141.9 3.53
3 2 2 144.68 3.09
-3 2 -2 142.04 3.58
-3 -2 2 136.7 3.83
-3 -2 2 140.14 3.1
-3 2 -2 147.64 2.96
-3 -2 3 626.94 20.05
-3 2 -3 618.52 19.58
-3 -2 3 667.89 18.8
-3 -2 3 653.68 19.73
3 -2 -3 649.42 19.98
-3 2 -3 680.43 20.1
-3 -2 3 611.55 19.33
-3 -2 3 633.21 19.11
-3 2 -3 669.84 20.08
-3 2 -3 663.94 19.83
3 2 3 589.52 19.08
-3 -2 3 645.43 20.21
-3 2 -3 655.24 20.01
-3 -2 3 641.96 19.03
3 -2 -3 655.72 18.86
3 -2 -4 518.83 16.67
-3 -2 4 533.5 16.53
3 2 4 520.64 15.97
-3 2 -4 537.78 16.59
-3 -2 4 530.18 15.62
-3 2 -4 519.64 16.88
-3 2 -4 534.92 16.73
3 2 4 528.97 16.48
-3 -2 4 526.46 16.09
-3 2 -4 545.21 16.68
3 -2 -4 496.32 15.87
-3 2 -4 520.19 16.74
-3 -2 4 507.67 16.81
-3 -2 5 1284.94 39.12
-3 2 -5 1408.51 39.49
3 2 5 1298.29 38.65
3 -2 -5 1313.22 39.62
-3 -2 5 1296.65 39.55
3 -2 -5 1310.13 39.2
3 -2 -5 1193.11 39.02
3 2 5 1244.95 40.05
-3 2 -5 1289.25 41.08
-3 2 -5 1310.51 39.31
3 2 5 1291.18 39.66
-3 -2 5 1347.97 37.89
3 -2 -5 1255.9 38.61
3 2 5 1253.71 39.54
3 -2 -5 1300.55 39.34
3 2 5 1347.63 40.07
-3 2 -5 1351.62 39.5
3 2 5 1348.41 39.1
-3 2 -5 1324.63 39.21
3 2 5 1347.12 39.44
3 -2 -6 55.23 3.19
-3 2 -6 56.16 3.19
3 -2 -6 56.66 3.46
-3 2 -6 59.16 3.38
-3 2 -6 54.68 4.41
-3 -2 6 48.61 1.98
3 -2 -6 59.36 3.15
-3 2 -6 54.81 3.55
3 2 6 52.38 3.54
-3 2 -6 56.18 3.16
-3 -2 6 58.86 3.2
3 2 6 54.18 3.72
3 -2 -6 55.89 3.26
-3 2 -6 60.79 3.46
-3 -2 6 57.87 2.81
3 2 6 58.5 3.54
3 -2 -6 52.4 2.9
3 2 6 65.98 3.94
3 2 6 55.99 3.11
-3 2 -6 59.49 3.43
3 2 6 58.09 3.29
3 2 6 55.45 3.23
3 2 6 59.81 3
3 -2 -6 55.01 3.1
-3 2 -6 56.98 3.39
3 -2 -6 57.17 3.19
3 -2 -6 59.79 3.29
3 2 6 62.1 3.55
3 -2 -7 459.92 15.98
3 2 7 474.82 15.12
3 2 7 462.56 15.77
-3 -2 7 454.9 15.42
-3 2 -7 448.55 16.07
3 -2 -7 460.75 15.2
3 2 7 430.77 15.92
-3 -2 7 428.47 15.3
3 -2 -7 443.9 15.34
-3 -2 7 443.79 15.98
3 -2 -7 461.58 15.42
-3 2 -7 447.04 15.7
3 2 7 469.84 15.98
-3 -2 7 458.63 14.73
3 -2 -7 441.3 15.15
-3 2 -7 460.01 15.79
3 2 7 512.19 16.57
3 2 7 447.82 15.32
-3 2 -7 457.74 15.51
-3 2 -7 477.53 17.7
3 2 7 452.01 15.61
3 -2 -7 454.09 15.62
3 -2 -7 450.41 15.37
3 -2 -7 464.24 15.49
-3 2 -7 467.53 15.73
-3 2 -7 459.88 15.33
-3 2 -8 440.61 17.32
3 2 8 453.45 15.62
-3 -2 8 442 15.25
3 2 8 400.41 15.28
-3 2 -8 426.77 15.77
3 -2 -8 443.68 15.04
-3 2 -8 395.72 14.62
3 -2 -8 445.61 15.32
3 -2 -8 476.11 15.89
-3 -2 8 446.09 15.63
3 2 8 428.79 15.58
3 2 8 487.35 16.27
3 2 8 399.22 14.88
3 2 8 418.79 15.25
-3 2 -8 441.63 17.72
-3 2 -8 423.6 16.67
3 -2 -8 429.75 14.89
3 -2 -8 443.54 15.15
3 -2 -8 444.49 15.17
-3 2 -8 433.46 15.4
3 -2 -9 120.72 6.02
-3 2 -9 124.39 8.29
-3 2 -9 142.51 8.33
3 -2 -9 149.77 7.04
-3 2 -9 129.46 6.56
3 2 9 132.54 6.26
-3 -2 9 124.54 6.31
3 2 9 124.53 6.31
-3 -2 9 122.31 6.62
3 2 9 120.66 6.5
3 2 9 147.32 7.36
3 2 9 127.49 6.43
-3 2 -9 134.78 7.67
3 -2 -9 132.97 6.34
3 -2 -9 131.65 6.34
-3 -2 9 125.25 6
3 -2 -9 127.21 6.3
-3 2 -9 141.09 8.46
-3 2 -9 128.13 8.16
3 -2 -10 53.61 3.71
3 -2 -10 51.14 3.71
-3 -2 10 48.09 4.16
-3 -2 10 47.42 3.47
-3 2 -10 49.96 3.99
3 2 10 46.18 3.5
3 2 10 50.27 3.58
-3 2 -10 49.57 5.2
-3 -2 10 43.01 3.86
-3 2 -10 51.52 5.2
3 2 10 47.59 3.72
-3 2 -10 53.32 4.82
3 -2 -10 59.06 3.95
3 -2 -10 59.43 3.97
-3 2 -10 55.03 5.41
-3 -2 10 51.47 3.84
-3 2 -10 51 5.29
-3 -2 11 133.58 7
-3 2 -11 120.12 7.22
-3 2 -11 134.09 7.17
-3 -2 11 148.14 7.88
-3 2 -11 131.26 8.7
-3 -2 11 132.14 7.27
3 2 11 135.46 7.08
-3 2 -11 133.03 8.72
-3 2 -11 133.76 8.23
-3 2 -11 139.27 8.98
3 -2 -11 146.17 7.1
3 -2 -11 133.21 6.78
-3 -2 11 139.58 7.46
3 2 11 119.57 6.52
3 -2 -11 135.55 6.74
3 2 12 27.51 3.16
3 -2 -12 30.36 3.28
-3 2 -12 31.15 3.28
-3 2 -12 30.99 4.39
-3 -2 12 34.19 3.34
-3 2 -12 25 3.29
3 2 12 31 2.96
-3 2 -12 24.65 3.92
-3 -2 12 26.66 3.45
-3 -2 12 28.83 3.39
3 2 12 28.91 3.09
-3 2 -12 29.79 4.35
-3 2 -12 25.05 3.71
3 -2 -12 28.48 2.89
-3 -2 12 28.42 3.3
3 -2 -12 27.96 2.88
-3 2 -13 101.64 6.08
-3 -2 13 95.28 5.76
-3 2 -13 98.77 6.26
-3 -2 13 83.92 5.71
-3 -2 13 88.09 6.03
3 -2 -13 88.1 5.91
3 2 13 87.68 5.7
-3 2 -13 77.64 6.38
-3 -2 13 86.07 5.91
3 2 13 92.74 5.65
-3 -2 13 84.04 6.38
-3 2 -13 98.8 6.69
3 -2 -13 91.78 5.31
-3 -2 13 79.35 6.24
3 -2 -13 98.65 5.46
3 -2 -14 105.03 6.25
-3 2 -14 105.03 6.19
-3 -2 14 100.09 5.87
-3 2 -14 108.29 6.4
-3 -2 14 95.29 6.23
3 2 14 107.99 6.11
-3 -2 14 107.1 6.36
-3 -2 14 107.25 6.9
3 2 14 101.08 5.91
-3 -2 14 100.64 6.76
-3 2 -14 93.54 6.43
3 -2 -14 99.61 5.42
3 2 15 49.38 3.68
-3 2 -15 49.96 3.84
-3 2 -15 49.83 3.97
-3 -2 15 43.29 3.82
-3 -2 15 50.51 4.03
3 2 15 51.52 3.76
-3 -2 15 44.38 4.04
-3 2 -15 48 4.02
3 -2 -15 50.9 3.27
-3 -2 15 48.94 4.39
3 -2 -15 48.29 3.87
3 -2 -16 1.2 0.87
-3 2 -16 2.12 1.11
-3 -2 16 2.01 1.14
-3 2 -16 0.65 1.04
3 2 16 1.42 0.9
-3 -2 16 0.43 1.04
-3 -2 16 1.44 1.44
3 2 16 1.51 0.92
-3 2 -16 0.77 1.05
-3 -2 16 0.59 1.41
-3 2 -17 1.42 0.84
-3 2 -17 3.2 1
-3 -2 17 4.32 1.2
3 2 17 2.23 0.76
-3 -2 17 3.26 1.03
3 -2 -17 3.22 0.91
3 2 17 3.06 0.83
-3 -2 17 2.18 1.05
-3 -3 -17 65.39 3.43
-3 3 17 58.37 3.49
-3 3 17 61.33 3.39
3 -3 17 66.56 3.28
-3 3 16 63.22 4.01
-3 -3 -16 70.3 4.09
-3 3 16 65.03 3.65
-3 3 16 65.3 4.33
3 3 -16 67.21 3.45
-3 3 16 61.49 4.21
3 -3 16 59.88 3.27
3 -3 16 61.32 3.35
-3 3 16 69.79 4.15
3 -3 16 67.14 3.77
-3 3 16 53.4 3.55
3 3 -16 58.85 4.34
-3 -3 -15 22.72 2.04
-3 -3 -15 26.68 2.8
-3 -3 -15 23.48 2.35
3 3 -15 22.3 2.21
-3 3 15 22.65 2.96
3 -3 15 23.44 2.22
3 -3 15 21.56 2.21
3 -3 15 25.27 2.5
3 3 -15 19.85 2.91
-3 3 15 26.58 2.55
-3 3 15 22.67 2.95
-3 3 15 24.32 2.79
-3 -3 -14 63.83 4.19
3 -3 14 67.13 4.44
-3 3 14 73.92 5.11
-3 -3 -14 74.78 5.15
3 3 -14 74.11 4.49
-3 3 14 67.73 5.4
3 -3 14 67.87 4.35
-3 -3 -14 75.45 4.81
3 -3 14 70.91 4.62
3 3 -14 64.17 5.58
-3 3 14 72.03 4.63
-3 3 14 65.28 5.26
-3 -3 -14 72.61 4.3
-3 3 14 73.89 5.56
-3 -3 -13 77.27 4.89
-3 3 13 77.88 5.49
-3 -3 -13 76.53 5.24
3 -3 13 69.41 4.69
3 3 -13 75.99 4.81
-3 3 13 93.08 6.38
3 -3 13 73.67 4.97
3 3 -13 80.4 6.54
3 3 -13 70.26 4.16
-3 3 13 73.07 4.94
-3 3 13 74.08 6.04
-3 -3 -13 78.47 4.71
-3 -3 -13 79.32 5.65
3 3 -12 503.4 18.6
-3 -3 -12 519.3 20.59
-3 -3 -12 536.64 18.97
-3 -3 -12 549.86 19.9
-3 3 12 552.6 19.17
3 3 -12 544.05 18.75
3 -3 12 557.49 18.91
3 -3 12 519.24 18.82
3 3 -12 530.83 21.81
3 3 -12 492.29 17.77
3 3 -12 457.74 18.76
-3 -3 -12 497.99 19.08
-3 3 12 513.6 20.51
-3 -3 -12 544.01 18.51
3 3 -11 90.13 5.46
-3 -3 -11 94.2 5.73
-3 -3 -11 96.4 6.26
3 -3 11 88.04 5.25
-3 -3 -11 90.61 6.84
3 -3 11 86.06 5.36
3 -3 11 84.67 5.48
3 3 -11 95.94 7.18
3 3 -11 87.82 5.02
3 3 -11 80.25 5.56
-3 3 11 88.05 5.5
-3 3 11 89.92 6.67
-3 -3 -11 96.4 5.35
-3 -3 -11 94.2 4.94
-3 3 11 92.41 5.82
-3 3 11 89.88 5.1
-3 -3 -10 283.96 13.44
-3 3 10 270.16 12.01
-3 -3 -10 283.47 12.26
3 3 -10 271.74 11.58
3 -3 10 293.61 11.51
-3 -3 -10 297.76 14.31
3 -3 10 290.17 11.55
-3 3 10 275.72 10.99
3 -3 10 289.66 11.69
3 3 -10 316.46 14.26
3 3 -10 234.42 11.37
3 3 -10 288.33 11.06
-3 -3 -10 289.79 11.21
-3 -3 -10 286.42 10.77
-3 -3 -9 114.94 7.78
3 -3 9 122.42 6.32
-3 3 9 123.43 6.05
-3 -3 -9 112.81 6.75
3 3 -9 125.96 6.49
3 -3 9 134.08 6.55
-3 3 9 123.25 7.05
3 -3 9 146.44 6.96
-3 -3 -9 129.2 5.82
-3 -3 -9 120.62 8.35
3 -3 9 127.83 6.53
-3 3 9 118.69 6.63
3 3 -9 140.16 8.38
3 3 -9 99.06 6.24
3 3 -9 125.84 6.13
-3 -3 -9 129.83 6.23
-3 -3 -8 58.05 5.51
-3 -3 -8 72.19 4.52
-3 -3 -8 71.42 6.16
3 -3 8 59.92 4.02
3 -3 8 68.42 4.32
3 -3 8 68.11 4.3
3 3 -8 70.07 4.33
3 -3 8 73.59 4.64
3 -3 8 67.74 4.18
-3 3 8 69.08 3.99
3 3 -8 70.68 5.51
-3 3 8 61.92 4.49
3 3 -8 52.34 4.12
3 3 -8 72.51 4.15
-3 -3 -8 68.26 4.07
-3 -3 -8 67.45 3.71
-3 -3 -8 66.55 4.65
-3 -3 -7 150.24 9.05
3 3 -7 156.19 7.06
-3 3 7 154.01 7.32
3 -3 7 167.8 7.59
-3 -3 -7 164 7.32
3 -3 7 164.15 7.03
-3 3 7 156.98 6.7
-3 -3 -7 153.93 8.8
3 -3 7 156.45 6.93
3 3 -7 175.99 8.83
3 3 -7 134.39 7.12
3 3 -7 161.37 6.84
-3 3 7 150.27 7.64
-3 -3 -7 150.91 6.76
-3 -3 -7 155.57 6.39
3 -3 7 154.25 7.05
-3 -3 -7 170.44 8.34
3 -3 7 151.12 6.98
-3 -3 -6 490.08 16.89
-3 -3 -6 480.06 17.93
-3 -3 -6 482.36 17.64
3 -3 6 488.84 16.04
-3 -3 -6 517.17 16.99
3 -3 6 494.18 16.74
-3 3 6 490.92 16.98
3 3 -6 467.1 16.48
3 3 -6 487.11 17.05
3 -3 6 532.31 17.3
-3 -3 -6 479.54 16.33
3 -3 6 487.1 16.45
3 -3 6 495.59 16.53
3 -3 6 504.84 16.56
-3 -3 -6 493.09 16.68
-3 -3 -6 483.16 17.13
-3 -3 -6 470.33 15.75
3 -3 6 495.48 16.37
3 3 -6 411.41 16.58
-3 3 6 475.3 17.12
3 3 -6 495.17 16.31
-3 -3 -6 460.97 18.09
-3 -3 -6 495.1 17.31
3 -3 5 203.38 7.95
-3 -3 -5 197.64 8.73
-3 -3 -5 208.28 8.53
3 -3 5 186.2 6.98
3 -3 5 199.42 7.98
3 3 -5 204.66 8.23
-3 -3 -5 189.91 7.64
3 -3 5 207.89 8.42
-3 -3 -5 191.79 9.06
3 -3 5 199.34 7.72
-3 -3 -5 197.2 7.85
3 -3 5 197.77 7.63
3 -3 5 188.96 6.46
-3 3 5 186.53 7.41
3 3 -5 174.35 8.01
3 3 -5 196.3 7.62
-3 -3 -5 195.88 9.12
3 -3 5 201.16 7.75
-3 -3 -5 193.22 8.11
-3 -3 -5 200.55 8.97
3 3 -5 188.42 7.77
3 -3 4 500.16 16.12
-3 -3 -4 504.28 17.08
-3 -3 -4 484.1 16.71
3 3 -4 483.77 15.99
3 -3 4 509.65 16.45
-3 -3 -4 499.43 17.61
3 -3 4 501.77 16.5
3 -3 4 489.82 16.13
3 3 -4 515.24 15.98
3 3 -4 512.07 15.35
-3 -3 -4 509.35 16.35
-3 -3 -4 496.06 17.2
3 -3 4 497.98 16.13
3 3 -4 469.4 17.45
3 3 -4 423.57 16.46
3 3 -4 473.12 16.08
-3 3 4 496.24 15.94
3 -3 4 506.43 16.99
-3 -3 -4 491.32 17.62
-3 -3 -3 574.65 19.47
3 3 -3 529.97 18.38
3 -3 3 596.57 18.52
3 3 -3 608.4 17.73
3 -3 3 580.03 19.36
-3 -3 -3 580.54 19.82
3 3 -3 612.42 18.43
3 -3 3 591.03 18.73
-3 3 3 581.98 18.09
3 -3 3 580.57 17.35
-3 -3 -3 629.5 18.9
-3 3 3 593.14 18.47
3 -3 3 610.91 18.91
3 -3 3 577.38 17.36
-3 -3 -2 479.1 16.79
3 -3 2 484.4 16.02
-3 3 2 505.01 15
3 3 -2 504.38 14.89
3 3 -2 507.18 15.68
3 -3 2 488.38 15.65
-3 -3 -2 495.97 16.66
-3 3 2 494.51 15.26
-3 -3 -2 506.25 16.03
-3 3 2 494.75 15.78
-3 -3 -1 4037.25 117.68
3 -3 1 4039.41 116.92
-3 3 1 4108.39 116.42
3 3 -1 3829.02 116.59
-3 -3 -1 4067.82 117.52
-3 -3 -1 4116.94 116.96
-3 -3 -1 4174.66 117
3 3 -1 4046.05 115.68
3 -3 0 617.51 18.97
-3 3 0 643.47 17.99
-3 3 0 628.92 18.83
3 3 0 625.43 18.83
-3 -3 0 620.3 19.6
-3 -3 0 627.85 19.13
-3 -3 0 624.37 19.04
3 3 0 597.65 17.76
3 3 0 632.28 19.12
-3 3 0 580.47 17.89
-3 -3 0 621.56 19.37
3 3 1 4083.57 113.22
-3 -3 1 4037.25 113.02
-3 3 -1 3960.03 113.3
3 3 1 4105.6 112.88
3 -3 -1 3843.24 113.28
-3 -3 1 3982.98 112.86
-3 3 -1 3821.15 112.97
-3 3 -1 3854.55 111.79
-3 -3 1 3733.32 113.1
3 -3 -1 3901.73 112.85
3 3 2 511.66 14.53
3 -3 -2 494.78 15.1
3 3 2 486.93 15.34
-3 -3 2 478.21 15.45
3 -3 -2 489.07 15.78
-3 -3 2 480.21 15.1
-3 3 -2 499.27 15.63
-3 -3 2 464.68 15.63
3 -3 -2 491.38 14.45
-3 3 -2 484.23 15.65
3 3 2 490.63 15.68
3 -3 -2 463.92 14.48
3 3 3 594.33 18.49
-3 -3 3 548.74 18.31
3 -3 -3 575.72 18.39
-3 -3 3 558.35 18.17
-3 3 -3 583.77 18.37
-3 -3 3 558.12 16.76
-3 -3 3 604.54 17.69
-3 3 -3 612.6 18.52
3 -3 -3 553.41 16.93
3 -3 -3 590.54 16.92
3 3 3 603.8 18.1
3 3 3 617.66 17.41
3 -3 -3 586.36 18.55
3 3 4 501.13 15.19
-3 -3 4 489.6 16.07
3 -3 -4 511.9 16.27
3 3 4 474.36 16.88
3 -3 -4 450.49 14.38
3 -3 -4 493.29 16.18
3 -3 -4 494.74 15.91
-3 3 -4 514.11 16.25
-3 -3 4 522 15.17
3 -3 -4 484.01 14.4
-3 -3 4 515.76 15.61
3 -3 -4 515.95 16.04
-3 3 -4 517.04 16.05
3 3 4 523.99 15.95
-3 -3 4 497.78 15.91
3 3 4 501.06 16.29
-3 -3 5 210.11 7.49
3 -3 -5 207.16 7.83
3 -3 -5 219.55 8.04
3 -3 -5 214.38 8.22
3 3 5 194.96 8.59
-3 -3 5 207.82 8.04
-3 -3 5 199.76 7.76
3 -3 -5 214.72 8.12
-3 3 -5 216.08 7.9
-3 3 -5 215.73 8.3
-3 3 -5 222.51 9.28
-3 3 -5 239.77 8.22
3 -3 -5 184.24 6.4
3 -3 -5 200.58 8.05
3 3 5 202.05 8.58
3 -3 -5 191.57 6.73
3 3 5 206.74 8.18
3 3 5 208.09 8.32
3 3 5 206.2 7.82
-3 3 -5 209.69 9.01
3 3 5 218.36 7.33
3 -3 -5 208.08 7.68
3 3 5 205.82 8.19
3 -3 -5 213.18 7.83
3 -3 -6 520.93 17.47
-3 -3 6 508.08 17.33
3 -3 -6 510.94 17.76
-3 -3 6 511.03 17.63
-3 3 -6 532.28 17.37
3 3 6 489.74 17.85
3 3 6 555.72 18.39
-3 3 -6 553.67 17.37
-3 3 -6 516.45 18.95
3 3 6 484.44 18.06
-3 3 -6 544.78 17.78
3 -3 -6 519.55 17.59
3 -3 -6 522 17.34
3 3 6 528.84 17.89
3 -3 -6 520.12 17.3
-3 -3 6 545.76 17.56
3 3 6 545.93 18.07
3 3 6 522.64 16.82
3 -3 -6 535.72 17.65
-3 3 -6 546.45 18.06
3 3 6 529.54 17.4
-3 3 -6 550.66 17.62
3 3 6 521.76 17.37
-3 3 -6 526.58 18.86
3 -3 -6 510.62 17.21
-3 3 -6 512.75 19.75
-3 3 -6 546.89 17.85
3 3 6 532.77 17.87
-3 3 -7 159.93 8.17
3 -3 -7 143.97 6.56
3 -3 -7 149.37 6.5
-3 3 -7 152.78 6.67
3 -3 -7 157.02 6.72
-3 3 -7 147.24 6.28
3 3 7 129.82 6.84
-3 -3 7 148.2 6.8
3 -3 -7 136.62 6.52
3 -3 -7 148.87 6.97
3 3 7 147.51 6.92
3 3 7 151.54 6.69
-3 -3 7 150.16 6.72
3 3 7 159.72 7.16
-3 3 -7 153.18 7.12
3 3 7 144.93 6.52
3 3 7 150.68 6.63
-3 3 -7 146.17 7.77
3 -3 -7 142.96 6.42
3 -3 -7 146.7 6.54
-3 -3 7 148.48 6.37
3 3 7 140.44 6.82
-3 3 -7 152.75 8.76
-3 3 -8 72.57 5.52
3 -3 -8 74.22 4.66
3 -3 -8 74.02 4.3
3 3 8 71.8 4.4
-3 3 -8 73.56 4.38
3 -3 -8 73.08 4.36
-3 -3 8 74.33 4.22
-3 3 -8 69.88 4.7
3 3 8 67.32 4.44
-3 -3 8 75.33 4.66
-3 3 -8 70.42 6.13
3 -3 -8 64.71 4.17
3 -3 -8 69.55 4.11
-3 -3 8 71.19 4.46
3 3 8 80.09 4.86
3 3 8 72.64 4.64
3 3 8 80.13 4.54
3 -3 -8 70.47 4.18
-3 -3 8 66.82 4.25
-3 3 -8 73.29 6.2
3 -3 -9 129.93 6.28
-3 3 -9 132.02 8.59
3 -3 -9 135.99 6.98
3 3 9 125.28 6.56
-3 3 -9 138.72 6.72
-3 -3 9 131.82 6.42
-3 3 -9 124.63 8.41
-3 3 -9 128.5 7.02
3 3 9 118.94 6.4
3 -3 -9 128.09 6.51
3 -3 -9 137.21 6.55
-3 -3 9 127.72 6.59
-3 -3 9 129.87 6.87
3 3 9 130.51 6.85
-3 -3 9 120.66 6.54
3 3 9 153.21 7.32
3 3 9 124.3 6.46
3 -3 -9 130.7 6.45
-3 3 -9 126.69 8.34
3 3 9 132.07 6.8
-3 -3 10 269.91 11.52
3 -3 -10 304.96 12.17
-3 3 -10 286.93 11.59
3 3 10 276.49 11.76
3 3 10 261.91 11.1
-3 3 -10 266.93 11.94
-3 3 -10 307.01 14.24
-3 3 -10 301.75 14.07
-3 -3 10 265.77 11.77
-3 -3 10 286.5 11.81
3 -3 -10 289.93 11.18
-3 -3 10 272.82 11.3
3 3 10 283.47 11.62
-3 3 -10 284.59 12.99
3 -3 -10 284.47 11.45
3 3 10 276.87 11.83
3 -3 -10 288.96 11.57
3 -3 -10 295.85 11.61
-3 3 -10 304.38 14.07
-3 -3 11 95.88 5.86
-3 -3 11 91.71 5.48
3 -3 -11 89.7 5.83
-3 3 -11 94.11 7.33
-3 3 -11 86.9 7.05
-3 -3 11 91.85 5.91
3 -3 -11 89.92 5.24
3 3 11 81.72 5.62
3 -3 -11 96.49 5.54
-3 -3 11 93.13 6.47
3 3 11 99.43 5.75
-3 3 -11 90.28 6.72
3 -3 -11 92.67 5.54
3 -3 -11 88.87 5.51
-3 -3 11 89.49 5.65
-3 3 -11 93.67 7.3
-3 3 -11 100.05 5.78
-3 3 -12 486.43 17.77
-3 -3 12 467.24 17.48
-3 -3 12 462.16 17.59
-3 3 -12 492.87 19.92
-3 3 -12 478.72 19.87
-3 -3 12 440.71 17.8
-3 -3 12 510.93 18.23
-3 -3 12 395.25 18.13
3 3 12 487.69 17.78
-3 3 -12 491.89 19.39
3 -3 -12 542.27 18.04
3 -3 -12 505.57 17.67
3 -3 -12 478.54 17.18
-3 -3 13 83.56 5.51
-3 3 -13 86.74 5.47
-3 3 -13 86.59 5.79
-3 -3 13 81.05 5.53
3 -3 -13 83.41 5.07
3 3 13 80.91 5.22
-3 3 -13 77.31 6.08
-3 -3 13 68.74 5.92
3 -3 -13 88.88 4.99
-3 3 -14 64.85 4.49
-3 3 -14 70.63 4.97
3 3 14 66.58 4.59
-3 -3 14 62.62 4.56
3 -3 -14 54.86 4.48
3 3 14 61.62 4.29
-3 3 -14 60.44 4.99
3 -3 -14 60.65 4.06
-3 -3 14 57.47 5.05
3 -3 -15 21.17 2.51
-3 3 -15 22.99 2.51
-3 -3 15 25.87 2.95
-3 -3 15 22.29 2.68
-3 3 -15 21.32 2.62
3 3 15 20.58 2.36
-3 -3 15 25.04 2.72
-3 -3 15 22.5 2.55
3 3 15 24.07 2.43
-3 -3 15 21 2.92
-3 3 -15 21.54 2.73
3 -3 -15 19.64 2
-3 -3 15 19.04 2.86
-3 -3 16 70.62 4.25
-3 3 -16 72.81 4.11
-3 -3 16 51.65 3.52
-3 3 -16 66.33 4.09
3 3 16 64.77 3.84
-3 -3 16 66.07 4
3 3 16 72.1 3.92
-3 -3 16 61.59 4.15
3 -3 -16 66.1 4.08
-3 3 -16 62.48 4.11
-3 -3 16 57.43 4.07
3 -3 -17 62.78 3.41
-3 -3 17 65.26 3.46
-3 3 -17 62.32 3.41
3 3 17 65.76 3.23
-3 -3 17 63.02 3.36
3 3 17 68.66 3.25
-3 4 17 24.44 1.83
-3 4 17 20.31 1.6
3 -4 17 20.79 1.5
-3 4 16 12.19 1.71
3 4 -16 11.77 1.21
-3 4 16 12.5 1.81
3 -4 16 12.03 1.3
-3 4 16 12.7 1.7
3 -4 16 12.12 1.43
3 4 -16 10.51 1.8
-3 4 16 11.47 1.43
-3 4 16 13.64 1.8
-3 -4 -16 9.9 1.49
-3 4 16 10.54 1.74
-3 4 15 26.05 2.96
-3 -4 -15 28.42 2.36
-3 4 15 28.34 2.89
-3 -4 -15 31.34 2.87
-3 4 15 26.67 2.81
3 4 -15 26.44 2.2
3 -4 15 26.44 2.32
3 -4 15 28.99 2.5
3 4 -15 29.36 3.32
-3 4 15 29.04 2.58
-3 4 15 26.47 3.02
-3 -4 -14 5.6 1.45
-3 -4 -14 6.49 1.43
-3 4 14 5.54 1.92
3 4 -14 9.4 1.59
-3 4 14 6.24 2.13
3 -4 14 7.36 1.38
3 -4 14 6.45 1.49
-3 -4 -14 9.02 1.9
3 4 -14 4.41 1.75
3 -4 14 7.4 1.62
-3 4 14 7.26 1.56
-3 4 14 6.5 2.18
-3 -4 -14 7.49 1.37
-3 4 14 6.34 2.14
3 4 -14 6.28 1.6
-3 -4 -13 4.45 1.42
-3 -4 -13 5.13 1.81
-3 -4 -13 6.06 1.65
3 -4 13 3.92 1.39
3 4 -13 4.13 1.31
-3 4 13 3.47 1.84
3 -4 13 4.08 1.22
-3 4 13 3.44 1.13
3 4 -13 5.7 2.14
3 -4 13 3.38 1.38
-3 4 13 4.29 1.55
3 4 -13 4.88 1.47
-3 4 13 3.73 2.44
-3 -4 -13 3.02 1.1
3 4 -12 107.05 5.91
-3 -4 -12 110.69 5.55
-3 -4 -12 101.3 6.26
-3 4 12 95.05 6.16
3 -4 12 109.96 5.99
3 -4 12 102.29 6.16
3 -4 12 108.56 6.14
3 4 -12 111.46 7.89
3 4 -12 102.45 5.3
3 4 -12 101.32 6.44
-3 4 12 115.6 6.49
-3 4 12 108.13 7.48
-3 -4 -12 101.64 5.79
-3 -4 -12 119.06 7
-3 4 12 100.71 5.68
-3 -4 -11 154.29 8.37
3 -4 11 150.77 7.38
3 4 -11 153 7.44
3 -4 11 150.39 7.42
-3 4 11 146.38 7.26
3 -4 11 143.82 7.61
-3 -4 -11 148.24 8.64
3 -4 11 146.82 7.55
-3 -4 -11 157.17 7.06
3 4 -11 151.8 9.6
3 4 -11 152.9 6.95
3 4 -11 132.92 7.8
-3 4 11 151.95 7.77
-3 4 11 155.29 9.14
-3 -4 -11 150.49 7.37
-3 4 11 134.79 8.02
3 4 -10 38.1 3.26
-3 -4 -10 30.98 3.98
-3 -4 -10 30.72 3.55
-3 -4 -10 35.73 3.51
-3 -4 -10 30.27 4.79
-3 4 10 34.48 3.94
-3 4 10 33.3 3.63
3 -4 10 33.39 3.08
3 -4 10 31.24 3.24
-3 4 10 32.91 3.06
3 -4 10 28.8 3.02
3 4 -10 35.17 4.32
3 -4 10 35.02 3.25
3 4 -10 32.85 2.86
3 4 -10 28.58 3.36
-3 -4 -10 32.69 3
-3 -4 -10 30.73 2.7
-3 -4 -10 35.07 4.6
-3 -4 -9 35.74 4.77
-3 -4 -9 35.28 4.23
-3 -4 -9 31.7 3.48
3 -4 9 35.71 3.28
3 4 -9 39.87 3.25
3 -4 9 43.08 3.8
3 -4 9 31.81 2.94
3 -4 9 34.13 3.22
-3 4 9 35.29 3.06
-3 4 9 35.21 3.72
3 4 -9 32.45 2.85
3 4 -9 28.2 3.21
-3 -4 -9 39.53 3.29
-3 -4 -9 35.23 2.81
-3 -4 -9 36.8 4.73
-3 4 9 33.35 3.88
-3 -4 -9 37.68 3.52
-3 -4 -8 65.96 4.59
-3 -4 -8 67.41 6.08
3 4 -8 65.22 4.17
3 -4 8 68.04 4.71
-3 4 8 64.96 4.91
3 -4 8 61.98 4.07
3 -4 8 59.7 4.21
-3 4 8 65.58 4.14
3 -4 8 60.25 4.25
3 4 -8 60.66 3.88
3 4 -8 52.31 4.3
-3 -4 -8 61.06 4.09
-3 -4 -8 64.11 3.82
-3 -4 -8 56.37 5.56
-3 -4 -7 59.3 5.6
-3 -4 -7 63.01 5.13
-3 -4 -7 61.94 4.59
-3 -4 -7 63.47 5.07
3 4 -7 72.6 4.14
3 -4 7 66.08 4.28
3 -4 7 73.93 4.77
-3 -4 -7 61.95 4.06
3 -4 7 66.46 4.02
3 -4 7 63.22 4.09
3 -4 7 62.33 3.92
3 4 -7 56.95 4.88
3 4 -7 66.39 3.93
3 4 -7 46.39 3.97
-3 -4 -7 62.91 3.69
-3 -4 -7 56.77 5.44
-3 -4 -7 55.98 4.21
-3 -4 -6 564.72 21.67
-3 -4 -6 572.74 20.08
3 4 -6 577.54 19.26
-3 -4 -6 570.3 21.37
-3 -4 -6 610.85 20.58
3 -4 6 601.8 19.77
3 -4 6 569.05 19.24
3 -4 6 626.14 20.44
-3 -4 -6 581.76 18.99
-3 -4 -6 589.19 21.1
3 -4 6 588.7 19.4
3 -4 6 564.62 19.47
-3 4 6 577.69 19.2
3 4 -6 594.61 21.55
3 4 -6 586.43 19.27
3 4 -6 523.92 20.06
-3 -4 -6 565.07 19.47
-3 -4 -5 1208.3 38.15
-3 -4 -5 1186.88 39.47
-3 -4 -5 1216.4 38.56
3 -4 5 1256.23 37.83
3 4 -5 1144.29 36.96
3 -4 5 1250.52 38.42
3 -4 5 1253.73 37.32
3 -4 5 1227.2 37.46
3 -4 5 1228.49 37.39
3 -4 5 1243.71 37.48
3 4 -5 1210.71 37.09
-3 4 5 1229.84 37
-3 4 5 1242.92 37.03
3 4 -5 1276.57 39.39
3 4 -5 1262.95 37.21
-3 4 5 1162.28 37.09
3 4 -5 1061.15 37.89
-3 -4 -5 1146.52 39.13
-3 -4 -5 1237.53 37.62
-3 -4 -5 1223.57 36.99
-3 -4 -5 1226.98 39.31
-3 -4 -4 93.27 5.23
-3 -4 -4 92.52 4.82
-3 -4 -4 88.67 5.73
3 -4 4 90.12 4.67
-3 -4 -4 97.95 5.5
3 -4 4 78.84 4.6
-3 4 4 90.6 4.15
3 -4 4 97.61 5.23
-3 4 4 96.21 4.32
3 -4 4 91.27 4.51
3 4 -4 77.73 4.89
3 -4 4 92.03 4.47
3 4 -4 94.84 4.39
3 -4 4 88.84 4.52
-3 -4 -4 96.26 4.75
3 -4 4 90.28 4.43
3 -4 4 80.89 3.5
3 4 -4 86.67 5.34
-3 -4 -4 88.29 4.7
3 4 -4 93.55 4.49
3 4 -4 89.79 3.84
-3 4 4 84.73 4.31
-3 -4 -4 91.54 5.62
-3 -4 -4 87.66 4.3
3 -4 4 92.04 4.49
3 4 -4 87 5.01
3 4 -3 903.6 26.19
-3 4 3 896.5 25.71
-3 -4 -3 889.9 27.95
3 -4 3 922.38 27.56
3 4 -3 823.38 26.87
3 -4 3 875.39 27.55
3 4 -3 927.56 27.02
3 -4 3 874.03 27.21
-3 -4 -3 902.42 28.23
3 -4 3 833.66 25.91
3 -4 3 890.45 27.19
-3 -4 -3 905.89 27.48
3 4 -3 878.28 28.58
-3 4 3 922.58 26.65
3 4 -3 856.62 27.09
3 4 -3 813.31 28.07
-3 4 3 837.43 27.03
-3 4 3 856.52 26.2
-3 -4 -3 852.57 27.61
-3 -4 -3 810.87 28.48
3 4 -3 856.21 28.19
-3 -4 -2 489.19 15.85
3 4 -2 468.43 14.63
3 4 -2 494.3 16.05
3 -4 2 494.7 15.82
3 4 -2 498.18 14.65
3 -4 2 494.27 15.11
3 -4 2 493.62 14.91
3 4 -2 475.92 13.74
3 -4 2 494.68 14.92
3 4 -2 470.2 15.99
-3 -4 -2 497.76 15.05
3 -4 2 491.99 15.25
-3 4 2 459.81 14.66
-3 -4 -2 480.72 15.34
-3 -4 -2 477.75 15.95
3 -4 1 205.05 7.61
3 4 -1 208.8 8.71
3 -4 1 193.5 7.67
-3 4 1 201.88 6.65
3 4 -1 186.52 7.24
-3 4 1 194.94 7.08
3 -4 1 198.5 8.14
3 4 -1 196.54 7.25
3 4 -1 196.76 8.4
3 -4 1 193.8 7.44
3 -4 1 194.74 7.42
-3 -4 -1 189.65 7.83
3 4 -1 193.97 7.4
-3 -4 -1 200.92 7.57
-3 -4 -1 194.68 8.11
3 4 -1 193.67 6.42
-3 -4 0 69.04 3.87
-3 4 0 68.19 2.71
3 4 0 62.93 3.31
3 -4 0 67.21 3.53
-3 -4 0 66.98 3.38
3 -4 0 65.65 3.95
-3 4 0 66.29 3.25
3 -4 0 63.49 3.36
-3 -4 0 67.02 3.75
3 -4 0 70.02 3.51
3 -4 0 66.89 3.42
3 4 0 67.12 3.29
-3 -4 0 69.93 3.62
3 4 0 66.87 3.44
-3 -4 0 66.83 3.45
3 4 0 69.13 4.1
3 4 0 63.72 2.52
3 4 0 72.23 4.27
3 4 0 73.78 4.3
-3 -4 1 187.51 7.52
3 4 1 180.14 7
-3 -4 1 184.34 7.49
3 4 1 191.97 7.03
3 -4 -1 183.53 7.26
-3 4 -1 196.9 7.13
-3 4 -1 189.48 6.11
3 -4 -1 178.56 7.07
3 4 1 192.18 8.15
3 4 1 181.34 7.04
-3 -4 1 189.27 7.31
3 4 1 181.76 7.89
3 4 1 190.02 7.09
3 4 1 188.73 6.11
3 -4 -1 184.89 6.52
3 4 1 184.33 7.96
3 -4 -1 191.51 7.15
-3 -4 1 191.56 7.02
3 -4 -2 502.35 16.32
3 4 2 503.93 16.06
3 -4 -2 494.14 16.16
3 -4 -2 511.86 16.53
-3 -4 2 527.53 15.95
-3 4 -2 513.36 16.28
3 -4 -2 491.4 16.14
-3 4 -2 489.43 14.94
3 4 2 469.12 15.99
-3 -4 2 498.77 16.67
3 -4 -2 491.77 15.3
3 4 2 510.97 16.23
3 4 2 494.2 17.07
-3 -4 2 502.17 16.39
3 4 2 477.27 16.29
3 -4 -3 828.24 24.6
-3 -4 3 829.73 24.54
-3 -4 3 841.31 24.5
3 4 3 879.76 24.39
-3 -4 3 651.17 22.3
3 4 3 889.16 24.69
3 -4 -3 898.85 25.04
-3 -4 3 694.13 22.32
3 4 3 880.14 26.32
-3 4 -3 895.26 24.75
-3 -4 3 911.8 24.05
3 -4 -3 836.07 24.85
3 -4 -3 859.49 24.47
-3 4 -3 891.79 23.15
3 -4 -3 881.09 23.15
3 -4 -3 878.41 23.28
3 4 3 902.83 25.62
3 4 3 900.97 23.43
-3 4 -3 861.11 25.38
-3 4 -3 908.93 26.48
3 -4 -3 865.56 24.51
3 4 3 896.37 24.91
3 -4 -4 99.42 4.71
3 4 4 109.33 5.01
3 4 4 102.63 4.16
3 -4 -4 101.3 4.7
3 4 4 98.01 4.66
-3 -4 4 101.54 4.81
-3 4 -4 106.63 6.21
3 4 4 101.13 5.07
-3 4 -4 98.21 4.73
-3 4 -4 104.94 4.94
3 -4 -4 101.54 5.06
-3 4 -4 104.31 6.41
-3 4 -4 103.1 4.98
3 4 4 96.96 5.56
-3 -4 4 105.23 4.35
-3 -4 4 103.2 4.64
-3 -4 4 93.91 4.72
3 4 4 105 5.02
3 4 4 96.57 4.96
-3 4 -4 107.48 4.2
3 -4 -4 103.74 4.92
-3 -4 4 106.32 5.05
3 -4 -4 105.77 5.13
-3 4 -4 104.02 5.57
-3 -4 5 1195.31 38.78
-3 4 -5 1344.64 40.03
3 -4 -5 1289.5 39.19
-3 4 -5 1280.23 39
-3 -4 5 1178.48 38.68
3 -4 -5 1309.59 39.4
-3 4 -5 1328.19 39.22
3 4 5 1213.8 39.91
3 -4 -5 1271.52 38.66
-3 4 -5 1279.49 41.85
3 -4 -5 1305.65 39.25
-3 -4 5 1278.9 37.9
3 4 5 1215.11 39.82
3 4 5 1246.76 39.26
-3 -4 5 1263.01 38.5
3 4 5 1298.03 39.17
3 -4 -5 1271.29 38.97
3 4 5 1265.31 39.29
-3 4 -5 1280.66 38.16
-3 -4 5 1305.04 39.43
-3 -4 5 1276.88 38.52
-3 4 -5 1321.78 38.79
-3 4 -5 1326.86 40.3
3 -4 -5 1226.61 38.5
3 -4 -5 1299 38.81
-3 4 -5 1280.74 41.15
-3 4 -5 1268.42 41.43
3 -4 -6 580.37 19.24
3 -4 -6 591.87 19.66
-3 4 -6 599.07 18.82
-3 4 -6 573.53 18.83
-3 4 -6 577.39 21.44
3 -4 -6 564.09 18.92
3 4 6 525.94 19.93
-3 4 -6 598.06 19.64
-3 4 -6 540.61 21.66
3 -4 -6 570.97 19.43
3 4 6 534.61 19.62
-3 -4 6 555.35 18.96
3 4 6 575.93 19.6
3 4 6 617.03 19.55
-3 -4 6 591.43 19.94
3 4 6 560.37 18.9
-3 4 -6 603.74 20.68
-3 4 -6 598.26 21.89
3 -4 -6 567.11 18.91
3 4 6 581.08 19.62
3 -4 -6 579.36 19.06
3 4 7 43.76 3.44
-3 4 -7 46.54 3.17
-3 4 -7 44.61 3.54
3 -4 -7 44.28 3.24
3 4 7 41.31 3.52
3 -4 -7 47.1 3.57
3 -4 -7 46.81 3.64
3 4 7 44.59 3.55
-3 -4 7 47.42 3.36
3 4 7 50.11 3.61
3 -4 -7 54.73 3.37
-3 -4 7 41.02 3.62
3 4 7 47.34 3.29
-3 4 -7 45.95 4.12
3 -4 -7 46.85 3.22
3 -4 -7 47.61 3.3
-3 4 -7 40.5 4.46
3 -4 -8 58.02 3.72
-3 4 -8 62.48 4.4
-3 4 -8 56.87 3.8
3 4 8 55.14 4.13
-3 4 -8 59.21 5.81
3 -4 -8 57 4.16
3 -4 -8 60.72 4.34
-3 -4 8 56.75 4.62
-3 -4 8 62.47 4.03
3 4 8 67.82 4.49
-3 -4 8 55.49 3.93
3 4 8 63.76 4.26
-3 -4 8 54.46 4.47
3 4 8 61.25 3.99
-3 4 -8 53.56 4.75
3 -4 -8 63.9 3.96
3 -4 -8 58.84 3.89
3 -4 -8 60.05 3.95
-3 4 -8 61.65 5.49
3 -4 -9 41.16 3.69
3 4 9 36.84 3.22
-3 4 -9 45.1 3.46
-3 4 -9 34.65 3.43
3 4 9 38.55 3.39
-3 4 -9 37.9 4.48
3 -4 -9 38.96 3.11
-3 -4 9 41.52 3.4
3 4 9 43.86 3.73
-3 -4 9 39.8 3.43
-3 4 -9 52.02 5.57
-3 -4 9 42.74 4
3 4 9 39.95 3.33
-3 4 -9 33.26 4.1
3 -4 -9 38.91 3.23
-3 -4 9 43.16 4.2
3 -4 -9 45.02 3.5
3 -4 -9 40.65 3.42
-3 4 -9 44.15 5.19
3 -4 -10 25.31 2.53
3 -4 -10 27.95 3.08
3 4 10 26.3 2.78
-3 4 -10 25.25 2.79
-3 4 -10 26.82 3.15
-3 4 -10 29.11 3.93
3 4 10 27.14 2.72
-3 4 -10 30.73 4.61
-3 4 -10 28.14 3.83
-3 4 -10 30 4.35
-3 -4 10 25.31 2.9
3 4 10 22.45 2.91
-3 -4 10 32.38 3.22
3 4 10 21.85 2.73
-3 4 -10 26.59 4.48
-3 -4 10 28.25 3.52
3 4 10 28.16 2.89
3 -4 -10 25.22 2.72
3 -4 -10 29.46 2.91
-3 -4 10 25.58 3.59
3 -4 -10 27.51 2.83
-3 4 -11 118.26 6.42
3 -4 -11 106.84 5.76
-3 4 -11 108.27 6.74
-3 4 -11 103.81 7.94
-3 4 -11 108.15 6.97
-3 -4 11 104.28 6.14
-3 -4 11 112.45 7.35
3 4 11 106.94 6.57
-3 -4 11 113.47 6.47
3 -4 -11 108.42 6.56
-3 -4 11 112.89 7.16
3 4 11 106.45 6.14
-3 4 -11 105.01 7.36
3 -4 -11 118.32 6.31
3 -4 -11 117.32 6.46
3 -4 -11 108.85 6.18
-3 4 -11 111.75 8.07
-3 4 -12 105.25 5.97
3 -4 -12 103.72 6.38
3 -4 -12 108.22 6.15
3 4 12 92.83 6.01
-3 -4 12 96.87 6.05
-3 -4 12 101.88 6.78
3 4 12 97.03 5.81
-3 4 -12 98.78 6.97
3 -4 -12 101.61 5.95
3 -4 -12 101.82 5.5
3 -4 -12 100.68 5.85
-3 4 -13 11.79 1.99
3 -4 -13 14.38 2.1
-3 4 -13 14.19 2.16
-3 -4 13 15.07 2.42
-3 -4 13 14.31 2.85
3 -4 -13 13.56 2.29
3 4 13 11.59 1.98
-3 4 -13 13.77 2.73
3 -4 -13 15.13 1.94
3 -4 -13 14.48 2.03
-3 4 -14 12.48 1.89
-3 4 -14 10.28 2.13
-3 -4 14 9.1 2.19
-3 -4 14 11.42 1.98
3 4 14 11.01 1.77
-3 4 -14 11.7 2.41
-3 -4 14 9.39 2.22
-3 -4 14 8.75 2.32
3 -4 -14 9.89 1.6
-3 4 -15 36.96 2.92
-3 -4 15 32.92 3.12
-3 4 -15 32.78 3.07
3 4 15 33.71 2.9
-3 -4 15 33.84 2.9
-3 -4 15 31.43 2.88
3 4 15 36.44 2.81
-3 4 -15 31.85 3.22
3 -4 -15 30.83 2.43
-3 -4 15 30.7 3.25
-3 -4 15 36.86 3.29
-3 -4 16 8.51 1.37
-3 4 -16 12.06 1.69
3 4 16 10.35 1.43
3 -4 -16 12.95 1.64
-3 -4 16 10.03 1.44
3 4 16 10.93 1.38
-3 4 -16 12.12 1.76
-3 -4 16 12.44 1.77
3 -4 -17 23.63 1.78
3 4 17 20.34 1.55
-3 -4 17 22.93 1.75
3 4 17 20.16 1.43
-3 -4 17 23.51 1.68
-3 5 16 13.66 1.64
-3 -5 -16 13.05 1.32
-3 5 16 11.63 1.43
3 -5 16 11.98 1.17
-3 5 16 13.08 1.45
3 -5 16 13.86 1.34
-3 5 16 15.22 1.45
-3 5 16 12.69 1.53
-3 -5 -15 9.46 1.33
-3 -5 -15 8.18 1.52
-3 5 15 9.91 1.74
3 5 -15 8.25 1.15
-3 5 15 5.67 1.54
3 -5 15 8.97 1.32
-3 5 15 9.37 1.84
3 5 -15 7.15 1.33
3 5 -15 8.03 1.76
3 -5 15 8.35 1.26
-3 5 15 8.95 1.48
-3 -5 -14 187.62 8.37
-3 5 14 184.58 8.98
-3 -5 -14 209.76 8.88
3 5 -14 206.89 8.02
-3 5 14 200.89 9.15
3 -5 14 192.94 8.37
3 -5 14 209.95 8.49
3 5 -14 190.81 9.95
-3 5 14 204.51 8.69
3 5 -14 173.41 8.39
-3 5 14 184.92 9.46
-3 -5 -14 201.82 8.2
3 5 -14 207.55 9.6
-3 -5 -13 14.74 2.01
-3 -5 -13 13.43 2.15
3 5 -13 18.5 2.09
-3 -5 -13 16.79 2.49
-3 5 13 13.25 1.84
3 -5 13 15.72 2.15
3 -5 13 16.19 2.11
-3 5 13 17.93 2.39
3 5 -13 13.56 2.15
-3 5 13 15.06 3.12
-3 -5 -13 15.5 2.02
-3 5 13 14.56 2.66
-3 -5 -12 213.68 10.05
-3 -5 -12 208.06 10.08
3 5 -12 225.85 9.38
3 -5 12 225.03 9.33
3 -5 12 215.09 9.67
3 -5 12 227.46 9.63
3 5 -12 215.77 8.49
3 5 -12 190.01 9.93
-3 5 12 209.92 9.8
-3 -5 -12 217.23 8.91
-3 -5 -12 221.45 9.47
-3 5 12 207.09 9.29
-3 5 12 199.18 10.03
3 5 -11 1.24 1.09
3 -5 11 0.64 1.07
-3 -5 -11 1.67 1.62
3 -5 11 2.14 1.11
-3 5 11 1.74 1.19
3 -5 11 0.43 1.24
3 5 -11 0.89 1
-3 5 11 0.19 1.99
3 -5 11 0.81 1.03
3 5 -11 0.37 1.33
-3 -5 -11 1.34 1.1
-3 -5 -11 0.67 0.74
-3 5 10 85.13 6.16
-3 5 10 88.43 6.55
3 -5 10 87.42 5.44
3 5 -10 91.96 5.35
-3 -5 -10 99.7 6.14
3 -5 10 81.86 5.16
3 -5 10 84.71 5.54
-3 5 10 82.18 5.27
3 -5 10 86.06 5.1
3 -5 10 84.79 5.34
3 5 -10 98.42 7.32
3 5 -10 89.55 5
3 5 -10 73.4 5.7
-3 -5 -10 86.49 5.35
-3 -5 -10 88.19 5.03
-3 -5 -10 82.5 5.84
-3 -5 -9 10.2 3.16
-3 -5 -9 8.02 3.28
-3 -5 -9 11.92 2.72
-3 -5 -9 10.56 2.31
3 -5 9 7.44 1.66
-3 -5 -9 9 2.08
3 5 -9 8.47 1.73
3 -5 9 9.16 1.94
3 5 -9 10.08 1.74
-3 5 9 7.34 2.35
3 -5 9 9.39 1.72
-3 5 9 9.81 1.86
3 -5 9 9.13 1.91
3 5 -9 10.89 2.54
3 -5 9 10.33 1.77
3 5 -9 9.24 2.05
-3 -5 -9 9.53 1.81
-3 -5 -9 11.88 1.75
-3 5 9 7.46 2.47
-3 -5 -8 58.44 6.09
-3 -5 -8 61.6 4.75
3 -5 8 60.61 4.35
3 -5 8 64.32 4.9
-3 5 8 60.57 5.22
3 -5 8 55.49 3.96
3 -5 8 61.64 4.38
3 5 -8 61.23 4.14
-3 -5 -8 62.54 5.9
3 -5 8 58.18 4.12
3 5 -8 60.98 5.43
3 5 -8 60.9 3.94
3 5 -8 49.3 4.45
-3 5 8 57.66 4.16
-3 -5 -8 61.7 4.33
-3 -5 -8 60.7 3.95
3 -5 8 57.35 4.05
-3 5 8 71.87 5.74
-3 5 7 74.02 4.95
-3 -5 -7 75.6 5.21
-3 -5 -7 82.81 6.28
-3 -5 -7 76.26 5.52
3 -5 7 75.66 4.92
-3 5 7 71.65 4.29
3 5 -7 78.78 4.65
3 -5 7 80.79 5.45
-3 -5 -7 75.55 4.44
3 -5 7 75.15 4.62
3 -5 7 79.6 4.87
-3 -5 -7 83.3 6.68
3 -5 7 78.76 4.76
3 -5 7 73.7 4.55
3 5 -7 80.79 6.05
3 5 -7 81.88 4.57
3 5 -7 69.82 5.22
-3 -5 -7 73.67 4.8
-3 -5 -7 76.4 6.35
-3 -5 -6 16.03 2.45
-3 5 6 20.26 2.72
-3 -5 -6 18.11 3.46
-3 -5 -6 17.36 3.06
-3 -5 -6 16.67 2.72
-3 5 6 17.02 1.94
3 5 -6 17.7 2.06
3 -5 6 17.77 2.32
-3 -5 -6 17.14 3.33
3 -5 6 34.58 3.36
-3 5 6 18.73 2.53
3 -5 6 16.16 1.98
3 -5 6 17.95 2.15
-3 -5 -6 16.78 3.21
-3 -5 -6 18.9 2.37
3 5 -6 15.81 2.55
3 5 -6 19.21 2.09
3 -5 6 13.18 1.83
3 5 -6 16.22 2.35
-3 -5 -6 18.11 2
3 5 -6 31.62 3.02
3 -5 6 16.81 2.13
-3 -5 -5 399.7 16.57
-3 -5 -5 394.85 15.87
3 -5 5 428.65 15.11
-3 5 5 416.48 14.51
-3 -5 -5 409.08 15.6
3 5 -5 410.97 14.42
-3 5 5 378.72 13.93
3 -5 5 414.02 14.7
3 -5 5 446.5 15.84
-3 -5 -5 403.26 14.96
-3 5 5 422.19 15.66
3 -5 5 427.47 14.68
3 -5 5 412.28 14.72
3 5 -5 404.11 16.29
3 5 -5 425.46 14.49
3 5 -5 366.68 15.43
-3 -5 -5 403.51 14.35
-3 -5 -4 272.81 11.51
3 5 -4 270.16 10.32
3 5 -4 275.12 11.64
3 -5 4 293.08 11.58
-3 -5 -4 286.65 11.23
3 -5 4 288.25 10.72
3 -5 4 285.15 10.74
3 5 -4 279.82 11.93
3 5 -4 275.15 10.46
-3 5 4 282.95 10.1
3 5 -4 260.1 11.36
-3 -5 -4 276.86 10.97
-3 -5 -4 269.87 10.39
-3 5 4 280.33 10.22
-3 -5 -3 1216.9 37.36
-3 -5 -3 1170.79 36.89
3 -5 3 1180.97 36.74
3 5 -3 1163.4 37.7
3 -5 3 1167.11 36.32
3 5 -3 1148.16 37.58
3 5 -3 1215.47 36.2
-3 5 3 1129.67 37.03
-3 -5 -3 1144.65 37.86
-3 5 3 1202.71 36.03
3 -5 2 380.79 13.46
3 -5 2 377.97 14.08
-3 5 2 384.85 12.36
-3 -5 -2 360.75 13.56
-3 5 2 381.91 14
3 5 -2 376.37 12.96
-3 -5 -2 379.59 14.33
3 -5 2 389 13.28
-3 5 2 372.77 13.07
-3 -5 -2 370.01 13.33
-3 -5 -2 377.8 13.78
3 5 -2 364.95 14.15
3 5 -2 420.82 15.21
-3 5 2 362.65 13.06
-3 -5 -2 361.78 14.29
3 5 -2 387.48 14.65
-3 5 2 382.67 13.13
3 -5 2 371.89 13.51
-3 -5 -2 370.57 13.39
3 -5 1 564.48 17.63
-3 -5 -1 518.61 18.6
3 -5 1 518.52 17.56
3 5 -1 505.46 17.09
-3 5 1 552.46 16.34
3 -5 1 532.54 18.15
-3 -5 -1 512.75 17.69
-3 -5 -1 498.23 18.12
3 5 -1 548.31 17.14
3 -5 1 530.37 17.36
-3 5 1 521.47 17.43
-3 -5 -1 539.08 17.61
3 5 -1 497.24 17.97
3 5 -1 443.76 16.89
-3 -5 -1 519.43 17.41
3 5 -1 504.65 18.29
3 5 -1 495.71 17.01
-3 -5 -1 522.17 17.59
-3 -5 -1 531.54 17.32
3 5 -1 526.98 18.73
3 5 -1 539.7 18.84
-3 -5 0 632.57 20.7
-3 -5 0 589.07 20.63
-3 -5 0 626.45 20.52
3 -5 0 627.81 20.28
3 5 0 589.71 19.82
-3 -5 0 623.56 20.42
-3 5 0 660.7 18.99
3 -5 0 623 20.18
3 5 0 630.4 19.91
-3 5 0 627.3 19.84
3 -5 0 647.98 20.85
-3 -5 0 626.57 20
3 -5 0 597.09 20.12
3 -5 0 576.47 19.89
-3 -5 0 609.24 20.46
-3 5 0 633.7 20.56
-3 -5 0 596.37 20.29
3 5 0 639.29 19.99
3 5 0 563.63 20.46
-3 -5 0 590.75 20.04
3 5 0 634.05 21.25
3 -5 0 622.5 19.53
3 5 0 624.34 21.49
3 5 0 658.82 21.51
3 5 0 598.42 19.96
3 -5 -1 535.93 17.91
3 5 1 555.55 17.51
-3 -5 1 541.03 18.33
3 5 1 543.77 17.6
3 -5 -1 536.35 17.94
-3 5 -1 572.62 19.2
-3 5 -1 532.73 17.61
-3 -5 1 552.94 17.64
-3 5 -1 557.8 16.56
3 -5 -1 510.13 17.89
3 -5 -1 545.07 17.82
-3 -5 1 525.18 18.09
-3 -5 1 541.94 18.61
3 5 1 529.75 17.64
3 5 1 497.54 18.03
-3 -5 1 531.18 18.01
3 -5 -1 532.26 17.05
3 5 1 531.18 18.7
-3 -5 1 536.55 18.22
3 -5 -1 503.2 17.29
3 5 1 554.31 19.3
-3 -5 1 531.49 17.63
-3 5 -1 561.14 18.68
3 5 1 553.3 18.86
3 5 1 544.41 17.86
3 -5 -1 566.53 18.38
-3 -5 1 505.84 18.07
3 5 2 342.93 12.58
-3 -5 2 344.87 12.49
-3 5 -2 365.05 13.79
-3 -5 2 345.04 12.71
3 5 2 361.81 12.35
3 5 2 359.99 12.25
-3 5 -2 361.55 14.11
3 -5 -2 355.73 12.72
3 -5 -2 342.23 12.15
-3 5 -2 353.3 12.45
-3 -5 2 364.36 12.22
3 -5 -2 346.73 12.71
-3 -5 2 346.93 13.31
3 5 2 329.31 12.58
-3 -5 2 354.32 12.84
-3 -5 2 343.5 12.66
3 5 2 350.58 13.26
-3 5 -2 360.68 13.21
3 -5 -2 359.84 12.65
-3 -5 2 363.21 13.22
3 5 3 1184.47 36.89
3 5 3 1192.44 37.36
3 5 3 1115.22 37.05
-3 5 -3 1173.61 36.61
-3 5 -3 1269.04 38.53
3 5 3 1206.46 36.89
-3 -5 3 1252.41 37.11
-3 5 -3 1258.35 39.51
-3 -5 3 1237.94 36.67
3 5 3 1180.88 37.05
-3 -5 3 1198.42 38.06
3 5 3 1198.83 37.96
3 -5 -3 1236.46 37.14
-3 5 -3 1223.89 37.56
3 -5 -3 1175.68 36.84
3 5 3 1238.8 38.6
-3 -5 3 1202.39 37.3
-3 5 -3 1296.15 39.19
3 5 3 1230.04 39.03
3 -5 -4 228.48 9.13
-3 5 -4 244.46 9.17
-3 5 -4 243.28 11.32
3 -5 -4 227.96 8.97
3 -5 -4 219.99 9.41
3 -5 -4 227.79 9.06
-3 -5 4 234.79 8.68
3 5 4 241.89 9.43
3 -5 -4 208.87 9.06
-3 -5 4 236.76 9.52
-3 -5 4 239.73 9.22
3 5 4 243.42 9.59
-3 5 -4 244.83 9.92
3 5 4 239.36 10.57
3 -5 -4 233.43 8.86
-3 -5 4 243.71 9.54
3 -5 -4 228.13 9.02
-3 5 -4 251.66 10.75
-3 5 -4 251.1 11.16
3 -5 -5 400.48 14.67
3 -5 -5 428.35 15.14
3 -5 -5 426.69 15.21
3 -5 -5 430.39 15.5
-3 5 -5 433.61 17.5
3 5 5 415.22 16.07
-3 5 -5 448.01 15.21
3 -5 -5 434.58 15
3 5 5 414.91 15.25
-3 -5 5 422.63 15.46
-3 -5 5 429.74 15.25
-3 5 -5 422.61 15.96
3 -5 -5 414.7 14.68
-3 -5 5 439.69 15.61
3 -5 -5 430.62 15.01
-3 5 -5 438.54 16.94
-3 5 -5 449.61 17.4
3 5 5 448.41 15.6
3 -5 -6 45.93 3.02
3 -5 -6 33.93 3.01
-3 5 -6 32.05 2.91
3 -5 -6 30.27 2.67
3 -5 -6 31.4 3.1
-3 -5 6 33.61 3.14
3 5 6 26.96 2.83
3 5 6 33.26 2.99
-3 -5 6 29.1 2.43
3 5 6 27.62 2.75
-3 5 -6 30.05 3.96
-3 -5 6 31.9 3.05
3 5 6 28.41 2.46
-3 5 -6 33.05 3.39
3 -5 -6 34.75 2.7
-3 -5 6 30.97 3.18
3 -5 -6 31.24 2.67
3 5 6 32.09 3.2
-3 5 -6 29.67 3.87
-3 5 -6 31.27 4.24
3 -5 -7 64.03 3.96
3 -5 -7 64.42 4.15
3 -5 -7 66.11 4.53
-3 5 -7 69.71 3.99
-3 5 -7 69.72 4.6
3 5 7 62.04 4.65
-3 5 -7 61.63 5.91
3 -5 -7 62.47 4.51
3 5 7 67.22 4.54
-3 -5 7 61.38 4
-3 5 -7 69.26 5.69
-3 -5 7 66 4.7
3 5 7 64.03 4.07
-3 5 -7 65.07 5.11
3 -5 -7 62.95 4.05
-3 -5 7 65.86 4.82
3 -5 -7 70.06 4.32
3 5 7 70.43 4.63
-3 -5 7 70.71 4.8
-3 5 -7 68.3 5.85
3 -5 -8 62.49 4.46
3 -5 -8 60.31 4.02
-3 5 -8 58.53 3.82
-3 5 -8 62.95 5.73
-3 5 -8 57.86 4.43
-3 5 -8 57.33 5.59
3 5 8 53.94 4.24
3 -5 -8 54.33 4.3
-3 5 -8 61.37 5.55
3 5 8 51.44 4.17
-3 -5 8 55.65 3.91
3 -5 -8 56.15 3.76
-3 -5 8 49.7 4.34
3 5 8 51.61 3.78
-3 5 -8 58.19 4.97
3 -5 -8 57.88 3.96
-3 -5 8 51.53 4.61
3 -5 -8 54.22 3.92
3 -5 -9 9.03 1.65
3 -5 -9 9.73 1.92
3 -5 -9 10.17 1.75
-3 5 -9 8.8 2
-3 5 -9 10.17 3.17
-3 5 -9 9.01 3.65
3 5 9 10.38 1.9
-3 5 -9 8.25 2.72
3 5 9 14.25 2.28
-3 -5 9 11.19 2.42
-3 5 -9 8.93 1.64
-3 -5 9 9.43 1.8
-3 -5 9 10.82 2.4
3 5 9 11.93 2
-3 5 -9 11.75 2.61
3 -5 -9 10.57 1.8
-3 -5 9 14.39 2.83
3 -5 -10 101.08 5.38
-3 5 -10 97.44 7
3 -5 -10 111.37 6.51
-3 5 -10 96.41 5.69
-3 5 -10 97.7 6.3
3 5 10 92.69 5.61
-3 5 -10 93.96 6.88
-3 5 -10 104.6 7.97
3 5 10 95.98 6.17
-3 -5 10 95.73 5.74
-3 -5 10 97.81 6.52
-3 -5 10 99.99 6.57
3 5 10 96.8 5.72
-3 5 -10 105.06 7
3 -5 -10 103.03 5.91
3 -5 -10 103.45 5.8
-3 -5 10 94.69 6.66
3 -5 -10 100.59 5.94
-3 5 -10 112.2 8.05
3 5 10 95.8 6.07
-3 5 -11 2.84 1.17
3 -5 -11 3.19 1.18
3 -5 -11 3.9 1.47
-3 5 -11 3.07 1.7
3 -5 -11 1.97 1.12
-3 5 -11 1.63 2.13
3 5 11 1.58 1.53
-3 -5 11 3.24 2.5
-3 -5 11 3.69 1.47
-3 5 -11 3.39 1.74
-3 -5 11 0.87 1.78
3 5 11 4.24 1.46
-3 -5 11 1.1 2.19
3 -5 -11 3.44 1.21
3 -5 -11 2.63 1.19
3 5 11 2.27 1.26
3 -5 -12 225.04 10.43
-3 5 -12 220.89 9.68
-3 -5 12 211.51 10.71
-3 5 -12 232.38 10.5
3 5 12 225.08 10.28
-3 -5 12 221.09 9.86
-3 5 -12 231.85 10.31
-3 -5 12 214.36 10.82
3 -5 -12 228.36 10.1
-3 -5 12 213.22 10.46
3 5 12 221.61 9.7
3 -5 -12 238.22 9.9
-3 -5 12 214.12 10.71
3 -5 -12 220.02 9.74
3 -5 -12 227.09 9.09
-3 5 -13 12.74 1.87
-3 -5 13 11.38 2.49
-3 5 -13 11.38 2.26
-3 -5 13 12.74 2.51
3 -5 -13 11.68 2.01
3 5 13 11.89 2.1
-3 -5 13 12.91 2.67
-3 5 -13 12.78 2.05
-3 -5 13 13.14 1.97
-3 -5 13 11.02 2.41
3 5 13 12.74 1.94
-3 5 -13 12.72 2.64
-3 -5 13 9.13 2.55
3 -5 -13 14.31 1.97
3 -5 -13 14.68 1.71
3 -5 -13 10.52 1.73
-3 -5 14 172.68 8.45
3 -5 -14 192.47 8.53
-3 -5 14 188.58 8.04
3 5 14 189.05 7.91
-3 5 -14 174.99 8.85
3 -5 -14 186.2 7.84
-3 -5 14 197.06 8.74
-3 -5 15 6.73 1.61
-3 -5 15 6.94 1.62
-3 -5 15 5.83 1.4
-3 -5 15 7.4 1.33
3 5 15 6.9 1.21
-3 5 -15 5.81 1.61
3 -5 -15 6.26 1.31
3 -5 -15 5.25 1.04
3 5 16 11.1 1.34
-3 -5 16 12.12 1.3
3 5 16 12.35 1.2
-3 5 -16 10.9 1.47
-3 -5 16 13.82 1.62
3 -6 16 1.89 0.5
-3 -6 -15 32.07 2.26
-3 -6 -15 32.65 2.19
-3 6 15 34.07 2.52
-3 6 15 23.82 2.04
-3 6 15 36.64 2.66
3 -6 15 30.68 2.16
-3 6 15 35.13 2.42
-3 6 15 28.99 2.34
3 6 -15 29.04 2.4
-3 -6 -14 8.16 1.51
-3 -6 -14 16.07 1.93
3 6 -14 13.23 1.44
-3 6 14 12.55 2.02
3 -6 14 9.92 1.49
-3 6 14 12.3 1.98
3 -6 14 11.33 1.5
-3 6 14 11.56 1.72
3 6 -14 10.21 1.63
-3 -6 -14 12.69 1.52
-3 6 14 12.04 1.95
3 6 -14 9.15 1.76
-3 -6 -13 35.1 3.34
-3 6 13 53.75 4.14
-3 -6 -13 50.39 3.73
3 6 -13 54.57 3.34
3 6 -13 48.85 4.43
-3 6 13 44.01 3.87
3 -6 13 47.3 3.51
-3 6 13 43.43 3.21
3 -6 13 47.62 3.4
3 6 -13 42.49 4.27
3 6 -13 37.87 3.62
-3 6 13 56.11 3.91
-3 -6 -13 44.86 3.29
-3 -6 -12 24.5 2.94
-3 -6 -12 24.35 2.96
3 6 -12 24.53 2.44
3 -6 12 22.96 2.65
-3 6 12 23.61 2.6
3 -6 12 24.7 2.54
3 6 -12 24.89 3.52
-3 6 12 25.64 2.85
3 6 -12 18.62 2.69
-3 6 12 23.76 3.68
-3 -6 -12 22.22 2.47
-3 -6 -12 21.06 2.13
-3 6 12 20.43 2.95
3 6 -11 103.56 5.63
3 -6 11 101.64 5.99
-3 6 11 100.18 5.88
3 -6 11 105.92 5.93
3 6 -11 99.56 5.04
3 6 -11 93.72 7.23
3 6 -11 89.16 6.41
-3 6 11 106 7.43
-3 -6 -11 101.92 5.98
-3 -6 -11 105.94 5.55
-3 6 11 92.14 6.67
-3 -6 -11 104.7 6.34
-3 -6 -10 167.78 8.83
3 -6 10 162.65 8.26
3 6 -10 183.6 8.18
-3 6 10 161.96 9.63
3 6 -10 175.22 10.24
-3 6 10 159.76 9.24
3 -6 10 182.54 8.55
-3 6 10 169.07 8.38
3 -6 10 172.44 7.96
3 -6 10 167.3 8.13
3 6 -10 175.3 7.6
3 6 -10 157.83 9.09
-3 6 10 159.23 9.64
-3 -6 -10 171.13 8.37
-3 -6 -10 176.16 7.96
-3 -6 -10 178.7 9.05
-3 -6 -9 135.96 7.75
3 -6 9 126.75 7.02
3 -6 9 133.45 7.16
-3 -6 -9 110.66 7.11
3 6 -9 136.82 6.81
-3 6 9 127.58 8.3
-3 6 9 128.52 6.97
3 -6 9 135.09 6.94
3 6 -9 133.8 6.5
3 6 -9 135.94 8.77
3 6 -9 120.9 7.7
-3 -6 -9 127.63 7.01
-3 -6 -9 123.23 6.47
3 -6 9 128.07 6.74
-3 -6 -9 129.15 8.71
-3 6 9 135.58 8.65
-3 -6 -9 140.52 9.15
-3 -6 -8 234.22 10.94
-3 -6 -8 221.37 12.24
-3 -6 -8 237.37 9.88
3 -6 8 228.47 10.32
3 6 -8 236.17 9.93
-3 -6 -8 238.33 12.3
3 -6 8 234.67 10.11
-3 6 8 227.72 11.65
3 -6 8 223.06 10.22
-3 6 8 226.66 10.2
3 -6 8 235.2 10.03
3 6 -8 225.42 9.64
3 6 -8 241.35 12.2
3 6 -8 223.38 11.21
-3 -6 -8 224.49 10.3
-3 6 8 252.06 12.27
-3 6 8 226.79 10.28
-3 6 7 120.64 7.14
3 6 -7 138.54 6.74
-3 -6 -7 131.29 7.56
-3 -6 -7 115.08 8.49
3 -6 7 125.8 6.89
-3 6 7 126.92 6.46
-3 -6 -7 131.21 6.51
-3 -6 -7 120.07 8.38
-3 6 7 125.43 7.96
-3 6 7 121.01 6.94
3 -6 7 126.88 6.79
3 -6 7 126.79 6.51
3 6 -7 136.32 6.51
3 6 -7 124.44 7.98
3 6 -7 114.96 7.37
-3 -6 -7 126.13 6.91
3 -6 7 126.54 6.71
3 6 -7 122.2 7
-3 6 7 118.43 6
-3 -6 -6 288.66 12.4
3 6 -6 285.15 11.08
3 6 -6 301.64 11.29
3 -6 6 318.05 12.71
3 -6 6 279.61 11.4
3 -6 6 281.51 11.73
-3 6 6 274.81 12.16
3 -6 6 290.2 11.56
-3 -6 -6 276.09 13.67
-3 6 6 263.98 10.68
3 -6 6 289.57 11.25
3 6 -6 264.5 12.76
-3 6 6 267.29 11.11
3 6 -6 266.64 12.38
-3 -6 -6 276.11 11.72
-3 -6 -6 274.81 11.09
3 6 -6 270.88 12.21
-3 -6 -6 276.23 13.47
-3 6 6 275.87 12.35
-3 6 5 660.9 23.71
-3 -6 -5 646.11 24.84
3 -6 5 668.15 22.68
-3 6 5 666.6 22.31
3 6 -5 662.33 21.94
3 -6 5 742.89 23.83
-3 -6 -5 599.15 21.94
-3 6 5 656.2 23.51
3 -6 5 662.95 22.27
3 -6 5 650.18 22.06
3 6 -5 685.18 22.01
3 6 -5 661.85 23.94
-3 -6 -5 655.73 22.77
3 6 -5 649.04 23.53
-3 6 5 623.74 21.58
-3 -6 -4 210.48 10.85
3 6 -4 235.06 9.57
-3 6 4 258.99 10.18
-3 -6 -4 233.74 9.77
3 -6 4 244.11 10.85
-3 6 4 239.61 9.59
-3 -6 -4 235.4 10.38
3 -6 4 229.71 9.21
-3 6 4 254.3 11.4
3 -6 4 255.65 10.04
3 6 -4 249.7 9.75
3 6 -4 238.23 10.93
-3 -6 -4 252.31 12.1
-3 -6 -4 243.1 12.21
3 6 -4 243.54 11.19
-3 -6 -3 675.45 26.02
-3 -6 -3 750.93 24.75
-3 -6 -3 707.07 25.86
-3 -6 -3 701.65 25.08
3 -6 3 717.32 23.9
-3 6 3 726.12 24.39
3 -6 3 687.64 22.87
3 -6 3 645.12 23.13
3 6 -3 692.19 23.07
3 6 -3 748.78 23.4
3 -6 3 720.25 23.37
3 6 -3 695.23 24.81
-3 -6 -3 744.11 24.33
-3 6 3 722.55 23.31
3 6 -3 738.07 25.22
-3 -6 -2 211.68 9.7
3 -6 2 190.44 8.57
-3 6 2 201.59 9.53
3 6 -2 197.9 9.65
3 -6 2 211.79 9.28
-3 6 2 197.43 9
3 6 -2 196.75 8.11
3 -6 2 199.68 8.15
-3 6 2 187.3 8.22
3 6 -2 198.06 8.29
3 6 -2 194.49 9.35
-3 -6 -2 195.28 8.58
-3 -6 -2 192.13 8.94
3 6 -2 203.72 9.76
-3 6 2 201.38 8.32
3 -6 2 197.79 8.25
3 -6 1 49.08 3.62
-3 6 1 60.72 4.95
3 -6 1 54.63 4.19
-3 6 1 56.28 4.46
-3 -6 -1 54.11 3.86
-3 -6 -1 58.8 4.64
3 -6 1 53.08 3.54
-3 6 1 55 3.75
3 -6 1 59 3.64
-3 -6 -1 51.52 3.99
3 6 -1 51.55 3.8
3 6 -1 55.4 4.25
3 6 -1 55.05 4.45
3 6 -1 62.14 4.57
3 6 -1 53.79 3.5
-3 -6 0 1.88 1.91
-3 -6 0 2.56 1.18
3 -6 0 0.1 0.61
3 -6 0 0.62 0.97
-3 6 0 0.54 2.17
-3 6 0 1.41 1.76
-3 -6 0 -0.17 0.75
3 -6 0 0.12 1.27
3 -6 0 0.6 0.95
-3 -6 0 4.85 1.62
-3 6 0 1.82 1.22
3 6 0 0.34 0.67
3 6 0 0.85 0.93
3 6 0 0.1 0.72
3 6 0 1.12 1.09
3 6 0 0.94 1.12
3 6 0 0.58 0.81
-3 -6 0 -0.12 0.86
-3 6 -1 65 4.59
-3 -6 1 64.85 4.32
3 -6 -1 73.41 4.35
-3 -6 1 74.44 4.67
3 -6 -1 74.7 4.16
-3 6 -1 72.55 5.84
3 -6 -1 70.28 4.54
-3 6 -1 80.41 5.64
3 -6 -1 67.37 4.25
3 -6 -1 65.06 3.96
-3 6 -1 74.91 4.64
-3 -6 1 69.72 4.71
3 6 1 63.25 4.06
3 6 1 74.77 4.82
-3 -6 1 67.16 4.45
3 -6 -1 65.43 3.84
-3 -6 1 72.4 4.09
3 6 1 69.49 5.05
3 6 1 68.4 4.64
3 6 1 68.63 4.19
3 -6 -2 200.43 8.77
-3 -6 2 190.14 8.88
-3 -6 2 201.35 9.17
3 -6 -2 209.25 8.5
-3 6 -2 213.85 9.77
-3 6 -2 212.4 9.37
-3 6 -2 195.6 10.22
3 -6 -2 201.59 8.36
-3 -6 2 204.86 9.41
-3 6 -2 213.46 9.39
3 6 2 213.47 9.32
3 -6 -2 198.63 8.64
3 -6 -2 201.08 8.27
-3 -6 2 207.51 8.59
-3 6 -2 221.5 10.95
3 6 2 203.62 8.74
-3 -6 3 821.49 27.04
-3 -6 3 837.51 27.89
3 6 3 836.38 28.48
3 6 3 843.44 27.26
-3 6 -3 884.26 29.06
-3 6 -3 842.64 29.46
3 -6 -3 848.57 27.34
-3 -6 3 822.63 27.56
3 -6 -3 804.51 26.68
3 6 3 818.88 26.76
-3 -6 3 816.54 28.11
-3 6 -3 909.71 28.31
3 6 3 839 27.73
-3 6 -3 798.17 26.87
3 -6 -3 812.08 26.62
3 6 3 851.24 29.19
-3 6 -3 863.78 28.49
3 -6 -4 197.44 8.46
-3 -6 4 204.26 9.05
-3 -6 4 202 9.74
-3 6 -4 206.98 8.5
-3 6 -4 217.05 11.37
-3 6 -4 226.93 10.86
3 -6 -4 205.93 8.66
3 6 4 204.87 10.2
3 -6 -4 212.88 8.78
3 6 4 212.15 8.95
-3 -6 4 207.6 10.06
-3 6 -4 215.84 9.27
-3 -6 4 214.82 8.81
3 -6 -4 217.14 8.52
3 -6 -4 205.44 8.88
-3 6 -4 223.9 10.53
3 6 4 203.11 9.12
3 -6 -5 566.32 19.97
3 -6 -5 608.03 20.6
-3 -6 5 584.37 21.77
-3 6 -5 609.86 20.43
-3 6 -5 587.08 23.48
-3 6 -5 610.99 22.74
-3 6 -5 626.85 23.29
3 -6 -5 588.65 20.39
3 -6 -5 622.01 20.54
3 6 5 599.42 20.75
-3 -6 5 584.71 21.92
3 -6 -5 629.19 20.73
-3 6 -5 630.62 21.46
-3 -6 5 586.01 20.63
3 -6 -5 600 20.14
-3 6 -5 602.58 22.97
-3 -6 5 615.27 21.04
3 6 5 592.91 21.85
3 6 5 618.92 21.08
3 -6 -6 249.54 10.89
3 -6 -6 256.25 10.67
-3 6 -6 255.96 13
-3 -6 6 248.19 11.59
-3 6 -6 259.19 10.62
3 6 6 247.04 11.4
-3 6 -6 248.27 12.68
-3 6 -6 255.55 12.74
3 -6 -6 262.76 10.56
3 6 6 246.4 11.15
3 6 6 243.22 10.72
-3 -6 6 250.82 9.75
3 -6 -6 251.24 10.05
-3 6 -6 266.96 12.56
-3 6 -6 254.29 11.41
-3 -6 6 248.89 10.79
3 -6 -6 261.92 10.26
3 -6 -6 252.82 10.42
-3 -6 6 256.78 10.98
3 6 6 261.47 10.96
3 -6 -7 121.65 6.34
3 -6 -7 124.48 6.37
3 -6 -7 124.51 6.68
-3 -6 7 124.48 6.91
-3 6 -7 122.51 6.62
3 6 7 107.15 6.72
-3 6 -7 120.64 8.35
-3 6 -7 111.36 8.19
3 -6 -7 124.14 6.92
-3 6 -7 110.92 8.02
3 -6 -7 115.03 5.9
3 6 7 126.27 6.82
-3 -6 7 111.35 5.79
-3 -6 7 106.31 6.34
3 6 7 114.37 5.9
-3 6 -7 117.26 7.1
3 -6 -7 122.73 6.2
-3 -6 7 114.08 6.79
3 6 7 128.66 6.85
-3 6 -7 124.17 8.28
3 -6 -8 206.9 8.69
3 -6 -8 218.8 9.86
3 6 8 186.68 9.56
-3 6 -8 192.86 9.41
-3 -6 8 206.41 9.94
-3 6 -8 213.69 11.58
-3 6 -8 217.55 11.76
3 -6 -8 188.05 9.47
-3 6 -8 214.67 11.34
3 6 8 210.48 9.78
-3 -6 8 195.42 8.7
-3 -6 8 198.92 10.72
-3 6 -8 212.53 10.34
3 -6 -8 222.89 9.31
-3 -6 8 209.59 9.79
3 6 8 190.96 8.73
-3 6 -8 216.94 10.52
3 -6 -8 205.15 9.02
-3 -6 8 216.53 10.14
3 -6 -8 207.37 9.24
-3 6 -8 206.5 11.37
3 -6 -9 117.49 6.07
3 -6 -9 141.27 7.37
-3 -6 9 129.54 8.11
-3 -6 9 130.77 7.52
3 6 9 114.53 6.81
-3 6 -9 130.84 8.56
-3 6 -9 131.09 8.36
3 6 9 126.92 7.21
-3 -6 9 122.73 6.39
-3 6 -9 127.01 7.63
-3 -6 9 133.37 8.31
-3 -6 9 126.04 7.27
3 6 9 124.33 6.5
-3 6 -9 133 8
3 -6 -9 128.16 6.63
-3 6 -9 127.43 7.17
3 -6 -9 123.19 6.6
-3 -6 9 135.48 7.68
3 -6 -9 130.17 6.8
3 -6 -10 162.95 7.42
3 -6 -10 179.1 8.83
-3 -6 10 172.25 9.53
-3 6 -10 178.65 8.79
3 6 10 146.36 7.69
-3 6 -10 173.22 9.68
3 6 10 170.24 8.58
3 6 10 175.91 8.69
-3 -6 10 157.37 7.78
-3 6 -10 177.68 9.12
-3 -6 10 172.89 9.58
3 -6 -10 180.56 8.38
3 6 10 165.82 7.92
-3 6 -10 167.25 9.2
3 -6 -10 167.37 8.01
-3 -6 10 165.34 8.98
-3 6 -10 167.16 9.6
3 -6 -10 169.24 8.35
-3 -6 10 170.58 8.98
3 -6 -11 99.55 6.16
3 6 11 105.63 6.3
-3 -6 11 101.53 7.03
-3 -6 11 93.29 6.3
-3 6 -11 108.6 6.42
-3 6 -11 98.62 6.6
-3 6 -11 96.08 6.62
3 -6 -11 105.67 6.04
3 6 11 110.15 6.45
-3 -6 11 98.74 5.64
-3 6 -11 108.46 6.56
-3 -6 11 101.25 7.02
3 6 11 101.15 5.68
-3 6 -11 102.01 6.89
3 -6 -11 108.91 5.96
-3 -6 11 101.91 6.61
3 -6 -11 108.77 6.08
3 -6 -11 100.07 5.17
3 -6 -12 32.66 3.2
-3 -6 12 29.21 3.67
3 6 12 26.15 2.99
-3 -6 12 26.58 2.65
-3 6 -12 32.26 3.25
-3 -6 12 31.43 3.77
-3 6 -12 37.01 3.54
3 6 12 30.84 2.82
-3 6 -12 28.3 3.62
3 -6 -12 32.43 2.93
-3 -6 12 28.42 3.38
3 -6 -12 35.65 3.16
3 -6 -12 35.41 3.1
3 -6 -13 60.93 4.23
-3 6 -13 60.36 4.32
3 6 13 62.33 4.21
-3 6 -13 59 3.94
-3 -6 13 57.92 3.79
-3 -6 13 56.3 4.43
3 6 13 61.34 3.83
-3 -6 13 53.96 4.38
3 -6 -13 65.84 4.03
3 -6 -13 55.12 3.79
3 -6 -14 10.81 1.71
-3 -6 14 12.87 2.06
-3 6 -14 15.67 2.04
3 6 14 13.72 1.81
-3 -6 14 10.94 1.89
-3 -6 14 12.46 1.59
3 6 14 14.36 1.61
-3 6 -14 10.5 1.99
-3 -6 14 12.89 2.05
3 -6 -14 13.25 1.6
3 -6 -15 32.33 2.48
3 6 15 30.4 2.34
-3 -6 15 30.71 2.1
-3 6 -15 29.14 2.68
3 6 15 30.26 1.96
-3 6 -15 30.57 2.61
3 -6 -15 30.82 2.04
-3 -6 15 30.72 2.51
3 -6 -16 1.19 0.52
-3 6 -16 0.69 0.52
-3 -6 16 0.37 0.58
-3 -6 16 1.26 0.63
-3 7 15 4.39 0.91
3 -7 15 4.6 0.71
3 7 -15 3.02 0.85
-3 7 15 4.1 0.78
-3 -7 -14 121.77 5.5
-3 -7 -14 112.7 4.91
-3 7 14 128.4 5.53
3 -7 14 132.47 5.36
-3 7 14 124.57 5.68
-3 7 14 119.56 5.46
3 7 -14 113.63 5.61
-3 -7 -14 124.37 5.16
-3 7 14 109.6 5.11
3 7 -14 124.96 6.25
-3 -7 -13 53.15 3.66
-3 7 13 52.97 3.75
-3 -7 -13 52.54 3.36
3 7 -13 48.83 2.87
3 -7 13 49.74 3.35
-3 7 13 48.67 3.17
-3 7 13 42.07 3.11
3 7 -13 50.52 3.81
-3 7 13 49.99 3.52
-3 7 13 46.06 4.01
-3 -7 -13 52.98 3.31
-3 7 13 47.37 3.44
3 7 -13 54.33 4.3
-3 -7 -12 249.38 10.05
3 7 -12 246 9.31
3 -7 12 238.5 9.86
-3 7 12 245.81 9.82
3 7 -12 217.68 11.08
3 7 -12 225.42 10.69
-3 7 12 258 10.29
-3 -7 -12 245.99 10.4
-3 7 12 218.34 10.87
-3 -7 -12 252.41 9.91
-3 -7 -12 227.02 9.05
3 7 -12 243.94 11.64
-3 -7 -11 113.96 6.43
3 7 -11 120.06 5.91
-3 7 11 113.11 7.3
3 -7 11 125.81 6.46
-3 7 11 121.4 6.35
-3 -7 -11 114.38 5.76
-3 -7 -11 114.97 6.86
3 7 -11 107.39 7.33
3 7 -11 102.12 6.84
-3 7 11 112.15 7.39
3 -7 11 117.31 6.12
-3 -7 -11 124 6.43
-3 -7 -10 58.96 4.65
3 7 -10 58.67 4.06
-3 7 10 56.38 5.22
3 -7 10 58.29 4.38
-3 7 10 63.4 4.57
3 -7 10 66.25 4.36
3 7 -10 60.03 3.72
3 7 -10 61.42 5.35
3 7 -10 53.08 4.84
-3 7 10 69.37 5.81
-3 -7 -10 59 4.36
-3 -7 -10 61.37 4.07
-3 7 10 53.14 5.33
-3 -7 -10 69.76 5.23
3 7 -9 61.54 4.25
-3 -7 -9 60.08 4.99
-3 -7 -9 52.74 4.55
-3 7 9 55.38 5.44
3 -7 9 61.07 4.44
-3 7 9 55.53 4.4
3 -7 9 54.57 4.06
3 7 -9 59.82 3.9
3 7 -9 56.36 5.23
3 7 -9 47.73 4.8
-3 7 9 51.79 5.62
-3 -7 -9 62.36 4.57
-3 -7 -9 55.28 3.98
-3 -7 -8 272.77 13.45
-3 7 8 274.73 13.9
3 7 -8 301.08 11.63
-3 7 8 270.83 13.37
-3 -7 -8 270.92 12.5
3 -7 8 285.01 11.87
-3 7 8 277.75 11.97
3 -7 8 282.02 11.57
3 7 -8 308.42 11.31
3 7 -8 261.39 13.18
3 7 -8 254.17 12.79
-3 -7 -8 278.66 12.09
-3 -7 -8 278.38 11.44
-3 -7 -8 267.91 13.37
-3 -7 -7 1022.23 35.97
3 7 -7 1082.72 33.47
-3 7 7 995.99 34.52
-3 -7 -7 1061.63 34.32
-3 7 7 1064.37 36.12
3 -7 7 1034.13 33.83
3 7 -7 1109.05 33.29
3 7 -7 954.11 35.37
3 7 -7 913.21 34.95
-3 -7 -7 1061.92 33.46
3 7 -7 1023.4 34.59
-3 -7 -7 1021.76 35.99
-3 7 7 1053.29 36.52
-3 7 7 1007.79 32.88
3 -7 6 390.34 14.81
3 -7 6 403.47 15.52
-3 7 6 385.67 14.95
-3 -7 -6 395.89 17.1
-3 -7 -6 417.68 17.66
-3 7 6 377.09 16.24
-3 -7 -6 390.85 14.89
-3 7 6 383.87 14.49
-3 7 6 387.51 16.97
-3 7 6 385.36 16.04
3 -7 6 325.23 14.49
3 7 -6 431.79 14.99
3 7 -6 404.18 16.28
3 7 -6 404.43 14.68
3 7 -6 387.71 16.44
-3 -7 -6 390.12 17.12
-3 -7 -6 399.44 15.58
-3 -7 -6 395.14 16.52
-3 -7 -6 430.29 17.65
3 -7 5 60.63 4.22
-3 -7 -5 56.78 5.61
-3 -7 -5 64.43 6.21
-3 -7 -5 62.49 6
3 -7 5 61.46 4.65
-3 -7 -5 52.25 5.12
3 7 -5 61.06 4.2
-3 7 5 55.09 4.26
-3 7 5 57.71 5.29
-3 -7 -5 57.18 4.64
-3 7 5 60.5 5.28
3 7 -5 57.2 4.06
3 7 -5 53.12 4.96
-3 -7 -5 58.93 4.22
3 7 -5 57.19 4.99
-3 -7 -5 58.34 5.64
-3 7 5 57.66 3.99
-3 7 4 127.29 8.08
-3 -7 -4 114.8 8.52
-3 -7 -4 127.78 8.62
-3 -7 -4 132.56 8.04
-3 7 4 133.51 7.03
3 7 -4 118.18 7.6
-3 -7 -4 124.74 7.63
-3 7 4 133.93 8.07
3 7 -4 132.62 6.59
3 7 -4 122.91 7.59
-3 -7 -4 129.14 7.23
-3 -7 -4 127.92 6.67
3 7 -4 121.57 8.04
-3 7 4 122.42 6.37
3 7 -4 132.54 6.54
3 -7 4 131.31 6.59
-3 -7 -3 155.09 8.72
-3 7 3 162.07 8.38
-3 7 3 159.97 9.28
-3 -7 -3 160.53 9.82
-3 -7 -3 179.55 10.07
-3 -7 -3 163.97 9.16
3 7 -3 168.83 7.61
3 7 -3 170.96 9.38
3 -7 3 157.48 7.19
-3 7 3 166.6 9.37
-3 7 3 164.25 7.65
-3 7 3 151.77 7.29
3 7 -3 170.5 7.67
3 7 -3 152.23 8.16
3 7 -3 158.63 8.83
-3 -7 -3 162.56 8.4
3 7 -3 161.28 8.99
3 7 -3 159.49 7.35
3 -7 3 177.86 7.77
-3 -7 -2 706.83 25.48
-3 -7 -2 684.65 26.47
-3 -7 -2 755.03 25.74
3 7 -2 700.51 23.59
3 -7 2 723.58 23.52
-3 7 2 732.59 25.53
-3 7 2 703.9 24.68
3 -7 2 727.41 23.85
-3 -7 -2 730.24 24.98
-3 7 2 718.92 26.18
-3 7 2 685.6 23.78
3 7 -2 734.93 23.86
3 7 -2 653.58 24.17
3 7 -2 721.51 25.53
-3 -7 -2 711.96 24.43
3 7 -2 742.1 26.12
-3 -7 -2 727.2 25.84
3 7 -2 754.81 26.07
3 7 -2 683.63 23.55
-3 7 2 741.07 24.02
-3 -7 -2 668.96 26.36
-3 -7 -1 261.5 11.79
3 7 -1 253.86 11.52
-3 7 1 255.47 10.4
-3 7 1 248.15 11.85
-3 7 1 248.63 11.31
3 -7 1 241.84 10.08
3 -7 1 240.01 10.07
3 7 -1 227.35 10.25
3 7 -1 250.62 11.33
-3 -7 -1 248.7 10.74
3 -7 1 249.71 10.16
-3 -7 -1 253.05 11.15
-3 7 1 249.63 10.52
3 7 -1 261.77 11.97
3 7 -1 237.4 10.08
-3 -7 0 404.64 16.51
-3 7 0 419.25 17.11
-3 7 0 412.78 16.51
3 7 0 408.41 15.92
3 -7 0 407.01 14.8
3 -7 0 410.5 14.74
3 7 0 376.38 14.73
-3 7 0 412.71 15.39
3 7 0 396.83 15.85
-3 -7 0 400.8 15.38
3 -7 0 380.47 14.28
3 7 0 424.39 16.68
3 -7 0 398.58 14.7
3 7 1 230.39 10.22
3 -7 -1 211.87 9.6
-3 7 -1 217.76 10.96
3 -7 -1 220.43 9.54
-3 7 -1 223.54 11.62
3 -7 -1 225.57 9.31
-3 7 -1 226.37 10.04
-3 -7 1 228.97 10.17
3 7 1 213.61 10.16
3 -7 -1 228.5 9.44
-3 -7 1 222.94 9.99
3 -7 -1 204.46 8.97
-3 -7 1 225.53 9.24
3 7 1 222.19 9.54
-3 -7 2 620.06 24.14
-3 7 -2 698.02 25.8
-3 -7 2 675.28 22.51
3 -7 -2 564.56 22.31
-3 7 -2 683.54 24.96
3 -7 -2 678.28 22.92
3 -7 -2 687.2 22.49
3 -7 -2 712.2 22.7
-3 7 -2 719.74 23.83
-3 -7 2 699.81 23.81
3 7 2 663.86 23.48
-3 -7 2 674.35 23.45
3 -7 -2 655 22.26
-3 -7 2 713.35 23.56
3 7 2 633.75 22.74
-3 -7 3 161.35 9.16
-3 -7 3 176.38 8.64
-3 7 -3 181.91 10.41
-3 -7 3 159.7 8.43
-3 7 -3 175.25 10.03
3 -7 -3 177.3 8.33
3 7 3 175.45 9.54
3 -7 -3 171.13 7.79
3 7 3 159 7.53
-3 7 -3 176.63 8.83
-3 -7 3 166.51 8.84
3 -7 -3 158.29 7.53
3 7 3 163.15 9.05
-3 -7 3 164.76 7.93
3 7 3 168.52 8.08
3 -7 -4 176.56 8.17
3 -7 -4 167.28 7.61
3 -7 -4 178.39 8.54
3 7 4 171.42 9.38
3 -7 -4 171.98 7.91
-3 -7 4 172.95 8.95
3 7 4 179.57 8.14
-3 7 -4 176.11 9.06
-3 -7 4 175.46 9.22
-3 7 -4 159.19 7.93
3 -7 -4 170.17 7.54
-3 -7 4 162.33 8.51
3 -7 -4 163.74 7.8
-3 -7 4 178.11 8.28
3 7 4 171.89 8.35
3 -7 -5 67.41 4.25
3 7 5 64.42 4.7
3 -7 -5 73.34 4.71
-3 -7 5 74.61 5.64
-3 7 -5 68.67 4.38
3 -7 -5 60.25 4.85
-3 7 -5 60.64 6.29
3 7 5 68.61 5.33
-3 7 -5 73.67 6.76
3 7 5 71.38 4.72
-3 -7 5 72.98 5.79
-3 7 -5 65.32 4.79
3 -7 -5 66.2 4.22
-3 -7 5 74.16 5.27
-3 -7 5 71.34 4.92
3 -7 -5 67.98 4.49
3 -7 -6 475.57 17.15
3 -7 -6 475.36 17.16
-3 -7 6 461.48 18.6
-3 7 -6 477.29 17.16
-3 7 -6 473.21 20.26
3 7 6 439.08 18.25
-3 7 -6 467.47 19.73
3 7 6 454.7 18.03
3 -7 -6 461.85 17.14
3 7 6 465.24 17.48
-3 7 -6 516.33 18.92
-3 -7 6 465.66 18.8
3 -7 -6 465.26 16.6
-3 7 -6 478.22 18
3 -7 -6 467.61 16.79
-3 -7 6 478.47 17.74
3 7 6 492.89 17.94
3 -7 -7 1085.87 34.09
3 -7 -7 1082.65 34.84
3 -7 -7 1107.8 35.02
3 -7 -7 1084.72 35.61
-3 -7 7 1024.29 36.31
-3 7 -7 1095.32 35.07
3 7 7 1000.83 35.8
-3 7 -7 1101.48 38.19
-3 7 -7 1088.22 37.75
-3 -7 7 1021.29 33.58
3 7 7 1099.3 35.33
-3 7 -7 1151.78 36.71
-3 7 -7 1064.76 35.92
3 -7 -7 1095.69 34.47
3 -7 -7 1080.21 34.81
-3 -7 7 1060.64 35.53
3 7 7 1136.11 35.7
3 -7 -8 261.65 10.47
3 -7 -8 282.26 11.62
3 -7 -8 279.44 11.27
3 7 8 225.79 11.34
3 7 8 248.23 11.69
-3 7 -8 261.31 13.4
-3 7 -8 256.11 13.23
-3 -7 8 259.25 10.42
3 7 8 281.03 11.84
-3 7 -8 298.63 12.8
-3 -7 8 264.83 12.76
-3 7 -8 252.74 12.16
-3 7 -8 281.25 11.63
3 -7 -8 267.42 10.99
3 -7 -8 284.86 11.36
-3 -7 8 269 11.94
3 -7 -9 62.46 4.22
-3 7 -9 55.99 5.62
-3 -7 9 50.82 5.24
-3 7 -9 56.79 4.5
3 7 9 52.98 4.24
3 -7 -9 60.02 3.79
-3 7 -9 52.69 5.43
3 7 9 59.92 4.6
-3 -7 9 56.99 3.86
-3 7 -9 65.74 5.4
-3 -7 9 53.27 5.33
3 -7 -9 56.72 4.39
3 7 9 59.85 4.01
-3 7 -9 58.17 5.04
3 -7 -9 59.53 4.11
3 -7 -9 65.09 4.47
-3 -7 9 56.12 4.76
3 -7 -10 72.82 4.06
3 -7 -10 73.6 5
3 7 10 68.37 4.49
-3 -7 10 71.55 5.76
-3 7 -10 75.08 5.1
-3 7 -10 76.05 6.03
-3 7 -10 69.47 5.79
3 7 10 67.28 4.95
-3 -7 10 72.25 5.34
3 7 10 72.61 5.06
-3 -7 10 68.33 4.31
-3 7 -10 78.59 5.62
-3 -7 10 71.6 5.82
3 7 10 69.3 4.37
-3 7 -10 70.11 5.5
3 -7 -10 77.3 4.71
3 -7 -10 79.65 4.94
-3 -7 11 84.11 5.79
-3 7 -11 105.26 6.13
-3 7 -11 98.35 6.33
3 7 11 102.03 6.03
-3 -7 11 102.39 5.32
-3 7 -11 109.13 6.41
-3 -7 11 109.06 6.8
3 7 11 106.95 6.14
3 -7 -11 109.78 6.06
3 7 11 101.98 5.29
-3 7 -11 100.38 6.5
3 -7 -11 100.86 5.48
3 -7 -11 107.03 5.82
3 -7 -11 107.01 5.92
-3 -7 11 104 6.41
-3 -7 11 106.57 6.73
-3 -7 12 226.78 10.34
3 -7 -12 249.87 9.85
3 -7 -12 233.25 9.88
3 7 12 244.27 10.02
-3 -7 12 224.09 9.06
-3 7 -12 231.62 9.88
-3 -7 12 225.56 10.27
3 7 12 220.16 8.92
-3 7 -12 212.74 10.23
3 -7 -12 238.4 9.45
3 -7 -12 258.94 9.93
3 -7 -13 48.2 3.4
-3 -7 13 44.03 3.56
-3 7 -13 43.62 3.04
3 7 13 49.19 3.41
-3 -7 13 41.84 2.73
-3 -7 13 42.25 3.43
-3 7 -13 47.84 3.61
3 7 13 43.74 2.72
-3 7 -13 44 3.56
3 -7 -13 51.16 3.13
-3 -7 13 44.11 3.51
3 -7 -13 44.99 3.11
3 7 14 102.38 4.7
3 -7 -14 97.6 4.68
-3 7 -14 98.85 4.87
-3 -7 14 90.83 4.68
3 -7 -14 89.98 4.27
-3 -7 14 98.89 4.9
3 -7 -15 4.06 0.79
-3 -7 15 5.36 0.97
3 7 15 3.7 0.73
-3 -7 15 4.25 0.89
-3 -8 -14 77.66 3.59
-3 8 14 74.69 3.51
3 -8 14 81.96 3.44
-3 8 14 84.51 3.66
3 8 -14 75.52 3.96
3 -8 14 76.81 3.37
-3 -8 -13 117.75 5.43
-3 8 13 121.7 5.43
3 -8 13 121.14 5.14
3 -8 13 120.22 5.15
-3 8 13 108.87 4.87
3 8 -13 98.12 5.52
3 8 -13 118.16 5.77
-3 8 13 124.77 5.41
3 8 -13 119.33 6.16
-3 -8 -13 118.54 5.06
3 -8 12 55.48 3.45
-3 -8 -12 54.16 3.74
-3 8 12 47.71 3.16
3 -8 12 51.82 3.28
-3 8 12 53.98 3.65
-3 8 12 54.43 3.45
-3 -8 -12 51.81 3.14
3 8 -12 55.29 4.09
-3 8 12 52.26 3.57
-3 8 12 51.93 4.07
-3 -8 -12 55.4 3.42
-3 -8 -12 46.88 2.77
3 8 -12 56.72 4.39
-3 -8 -11 8.8 1.57
-3 8 11 6.82 2.15
3 -8 11 6.2 1.3
-3 8 11 8.28 1.63
3 -8 11 7.99 1.56
3 8 -11 6.72 1.73
-3 8 11 6.66 2.11
-3 -8 -11 8.45 1.54
-3 -8 -11 6.83 1.2
3 8 -11 8.44 2.15
3 -8 10 59.48 4.06
3 8 -10 63.54 3.91
3 -8 10 58.64 4.13
-3 8 10 61.4 4.31
-3 -8 -10 59.72 4.26
3 8 -10 53.41 4.75
-3 8 10 53.6 4.9
-3 -8 -10 63.45 4.32
-3 -8 -10 59.58 3.83
-3 8 10 49.23 4.85
3 -8 9 36.52 3.23
3 8 -9 36.6 3.09
3 8 -9 34.72 3.49
-3 8 9 35.19 4.35
-3 8 9 41 3.63
-3 -8 -9 39.84 3.6
3 8 -9 40.6 4.16
-3 8 9 39.86 4.45
-3 -8 -9 32.05 3.22
-3 -8 -9 35.26 3.03
-3 8 9 37.76 4.65
-3 8 8 11.48 1.7
-3 -8 -8 13.28 2.34
3 8 -8 13.54 2.08
3 -8 8 12.41 1.97
-3 8 8 14.86 3.39
-3 8 8 14.92 2.4
-3 -8 -8 14.94 2.43
-3 -8 -8 16.48 2.2
3 8 -8 15.91 2.34
3 8 -8 15.84 3.08
-3 8 8 16.31 3.86
-3 -8 -7 100.38 6.38
-3 8 7 99.45 7.56
-3 8 7 104.75 6.32
3 8 -7 100.67 5.68
3 -8 7 93.47 5.64
-3 -8 -7 100.2 5.83
3 8 -7 102.82 6.57
-3 -8 -7 101.27 6.95
3 8 -7 112.73 5.97
-3 8 7 93.05 5.45
3 8 -7 103.12 7.6
3 -8 6 16.48 2.19
-3 8 6 14.69 4.11
-3 8 6 15.4 3.23
-3 -8 -6 14.74 2.96
-3 -8 -6 14.27 2.17
-3 8 6 16.43 2.46
3 8 -6 17.67 2.4
3 8 -6 14.43 2.84
-3 -8 -6 15.03 2.95
3 8 -6 12.62 2.63
-3 -8 -6 15.44 2.76
3 8 -6 15.81 2.71
3 8 -6 15.81 2.21
-3 -8 -6 13.17 3
-3 8 6 14.16 2.01
-3 -8 -5 183.47 9.6
-3 -8 -5 183.05 10.56
-3 -8 -5 178.54 10.44
3 8 -5 171.09 8.17
-3 8 5 169.51 8.6
-3 8 5 167.73 9.73
-3 8 5 168.27 10.09
-3 8 5 170.95 9.62
3 8 -5 154.95 8.75
3 8 -5 178.77 8.17
3 8 -5 182.13 9.87
-3 -8 -5 176.48 8.98
-3 -8 -5 165.12 8.25
-3 -8 -5 170.4 9.64
3 8 -5 163.94 9.39
-3 -8 -5 165.78 9.48
3 8 -5 171.8 10.07
-3 8 5 175.77 10.42
-3 8 5 164.73 8.03
3 -8 5 169.72 8.08
-3 -8 -4 257.94 13.11
-3 -8 -4 261.31 12.94
-3 -8 -4 241.83 12.18
-3 8 4 243.24 12.49
-3 8 4 239.23 11.01
-3 -8 -4 232.34 11.8
-3 8 4 250.86 12.53
3 -8 4 249.47 10.63
-3 -8 -4 247.23 11.96
3 8 -4 243.35 11.2
3 8 -4 249.03 12.07
-3 -8 -4 252.86 11.6
-3 -8 -4 247.56 10.85
3 8 -4 244.53 12.15
3 8 -4 251.41 12.64
-3 8 4 249.56 10.63
3 -8 4 257.37 10.6
3 8 -3 442.29 16.72
-3 -8 -3 495.37 20.14
-3 -8 -3 494.64 20.01
-3 -8 -3 477.4 19.27
-3 8 3 495.19 18.13
-3 8 3 463.36 18.03
-3 -8 -3 464.04 18.88
3 -8 3 460.8 16.49
-3 8 3 496.89 19.72
3 -8 3 475.77 17.28
3 8 -3 427.4 17.27
-3 8 3 472.53 19.63
3 8 -3 484.29 19.03
-3 -8 -3 455.52 18.22
3 8 -3 480.03 19.33
3 8 -3 498.69 19.35
-3 8 3 463.24 17.34
3 -8 3 498.08 17.28
-3 8 2 109.33 7.94
-3 -8 -2 118.58 8.3
-3 -8 -2 119.87 7.79
3 -8 2 118.69 6.06
3 -8 2 111.92 6.08
-3 8 2 122.58 8.28
-3 8 2 115.15 6.41
3 -8 2 117.51 6.3
-3 8 2 112.47 6.31
-3 8 2 114.79 7.27
3 8 -2 117.18 7.37
-3 -8 -2 105.19 7.2
3 8 -2 120.48 7.73
3 8 -2 105.79 7.08
-3 -8 -2 107.47 8.09
3 8 -2 112.45 6.16
-3 -8 -1 35.78 4.32
-3 -8 -1 45.61 4.72
-3 -8 -1 45.52 5.12
3 8 -1 36.32 3.3
-3 -8 -1 37.14 4.39
-3 8 1 45.49 4.87
3 -8 1 39.69 3.37
-3 -8 -1 43.25 5.14
3 -8 1 39.66 3.36
-3 8 1 31.09 4.72
-3 8 1 35.76 3.48
-3 8 1 44.31 4.33
3 8 -1 35.45 3.78
3 8 -1 40.8 4.01
-3 -8 -1 38.35 3.72
3 -8 1 38.05 3.17
3 8 -1 42.58 4.42
-3 8 1 35.79 3.39
3 -8 1 37.5 3.23
3 -8 0 724.58 24.3
-3 8 0 699.22 26.49
-3 -8 0 631.12 25.92
3 8 0 690.99 24.81
-3 -8 0 681.76 25.97
-3 8 0 716.37 26.27
-3 -8 0 744.45 24.79
-3 8 0 718.19 25.7
3 -8 0 713.12 23.79
3 -8 0 685.48 23.59
-3 8 0 662.19 24.32
-3 8 0 748.19 24.44
3 8 0 706.86 25.02
3 -8 0 649.85 23.16
3 8 0 709.39 25.99
3 8 0 676.3 23.8
3 -8 0 708.99 23.63
3 -8 -1 41.07 3.68
3 -8 -1 45.33 3.52
-3 8 -1 47.13 5.25
3 -8 -1 41.66 3.69
3 8 1 40.34 3.56
3 -8 -1 38.8 3.36
-3 8 -1 44.04 5.39
-3 8 -1 41.17 4.73
-3 8 -1 39.51 3.87
3 8 1 43.45 3.99
-3 -8 1 47.65 4.23
3 -8 -1 37.88 3.27
-3 8 -1 45.17 3.89
-3 -8 2 125.03 8.26
-3 8 -2 147.81 9.34
-3 8 -2 144.23 9.41
-3 8 -2 146.47 8.99
3 -8 -2 126.11 7.08
3 8 2 131.42 7.15
-3 -8 2 132.95 6.81
3 -8 -2 133.74 6.87
-3 8 -2 144.02 7.94
3 8 2 128.74 7.38
-3 -8 2 142.39 7.8
3 -8 -2 129.21 6.72
3 8 2 138.35 8.39
-3 -8 3 421.51 18.11
-3 8 -3 463.3 19.71
3 -8 -3 444.94 16.88
-3 -8 3 461.55 17.41
3 8 3 452.67 18.86
-3 -8 3 428.88 16.44
3 -8 -3 448.68 16.34
-3 8 -3 428.53 18.93
-3 8 -3 470.69 17.84
3 8 3 409.23 15.86
-3 -8 3 473.34 17.74
3 8 3 435 16.77
3 8 3 456.65 18.3
3 -8 -3 442.13 16.25
-3 8 -3 464.54 19.2
3 -8 -4 207.79 9.27
3 -8 -4 215.41 9.88
-3 8 -4 219.47 11.47
-3 -8 4 226.22 11.52
3 -8 -4 231.89 10.43
-3 8 -4 211.79 12
3 8 4 229.03 10.33
-3 8 -4 224.17 12
3 8 4 228.47 11.61
3 -8 -4 234.46 9.82
3 8 4 213.81 9.58
-3 8 -4 232.08 11.13
-3 -8 4 226.76 11.01
-3 -8 4 219.2 9.91
-3 8 -4 208.07 9.4
-3 -8 4 238.21 10.72
3 -8 -4 222.15 9.75
-3 8 -5 165.68 9.36
-3 -8 5 145.15 9.16
-3 -8 5 158.3 8.81
-3 8 -5 146.7 10.21
3 -8 -5 171.6 8.59
3 8 5 151.18 8.76
-3 8 -5 158.07 9.56
3 8 5 160.33 7.89
-3 -8 5 178 9.41
-3 8 -5 142.32 7.67
3 -8 -5 160.21 7.37
-3 -8 5 164.98 8.63
3 -8 -5 162.34 7.86
3 -8 -5 153.36 7.27
-3 -8 5 163.11 8.15
3 8 5 156.9 8.17
3 -8 -5 160.84 7.98
3 -8 -6 21.83 2.6
-3 8 -6 18.65 3.23
-3 -8 6 17.41 3.47
-3 -8 6 19.41 3.45
-3 8 -6 16.82 4.39
3 8 6 14.14 2.55
-3 8 -6 17.52 4.01
3 8 6 20.29 2.7
3 -8 -6 15.74 2.84
-3 8 -6 21.44 3.61
3 8 6 22.64 2.71
-3 -8 6 20.02 3.61
-3 8 -6 19.78 3.45
-3 -8 6 19.27 2.74
3 -8 -6 20.53 2.23
-3 8 -6 17.96 2.54
3 -8 -6 19.57 2.23
-3 -8 6 17.3 3.02
3 -8 -6 17.63 2.34
3 8 6 18.83 2.61
3 -8 -7 72.64 4.86
3 -8 -7 78.66 4.77
-3 -8 7 71.41 5.99
3 8 7 82.51 5.57
-3 -8 7 81.63 6.11
-3 8 -7 72 6.85
-3 8 -7 77.23 6.79
-3 8 -7 79.88 5.95
3 8 7 80.52 5.29
-3 8 -7 80.48 6.18
3 -8 -7 72.95 4.36
-3 8 -7 72.07 5.27
3 -8 -7 77.04 4.67
3 -8 -7 77.5 4.96
-3 -8 7 75.96 5.34
3 8 7 67.34 5.31
3 -8 -8 8.15 1.39
3 -8 -8 10.06 1.7
-3 -8 8 8.02 2.08
3 -8 -8 8.73 1.65
-3 -8 8 7.82 2.67
-3 8 -8 5.48 2.82
3 8 8 6.7 1.69
-3 8 -8 8.15 2.94
3 8 8 8.36 1.79
-3 8 -8 8.51 2.47
3 -8 -8 7.74 1.63
-3 8 -8 8.09 2.06
3 8 8 5.93 1.68
3 -8 -8 6.61 1.44
3 -8 -9 45.76 3.51
-3 -8 9 38.28 4.06
3 -8 -9 42.54 3.5
3 8 9 42.01 3.57
-3 8 -9 38.18 4.52
-3 8 -9 44.44 4.74
3 8 9 46.51 3.81
-3 8 -9 45.69 4.31
-3 -8 9 41.98 4.46
-3 8 -9 38.28 3.76
3 -8 -9 48.5 3.44
-3 -8 9 44.14 3.94
3 -8 -10 53.4 3.83
-3 -8 10 54.17 4.35
-3 -8 10 56.33 4.79
-3 8 -10 50.36 4.72
3 8 10 58.26 4.21
-3 8 -10 55.95 4.5
-3 -8 10 58.46 4.95
-3 8 -10 55.63 4.39
3 -8 -10 61.11 3.81
-3 -8 10 56.02 4.49
3 -8 -10 59.06 3.99
-3 -8 10 58.59 4.42
3 -8 -11 13.2 1.84
3 -8 -11 17.19 1.97
3 -8 -11 18.56 2.07
-3 -8 11 16.26 2.31
-3 -8 11 16.61 2.18
3 8 11 13.43 1.99
-3 -8 11 16.79 2.64
-3 8 -11 16.22 2.35
-3 8 -11 15.59 2.21
3 -8 -11 14.72 1.72
-3 -8 11 17.8 2.41
3 8 11 15.42 2.04
3 -8 -12 50.03 3.28
-3 8 -12 48.52 3.42
3 8 12 53.73 3.51
-3 8 -12 48.66 3.65
3 -8 -12 58.06 3.22
-3 -8 12 55.74 3.87
3 -8 -12 58.93 3.53
3 -8 -12 55.91 3.5
-3 -8 12 50.33 3.65
3 -8 -13 133.17 5.59
3 -8 -13 131.6 5.59
3 8 13 142.23 5.81
-3 -8 13 141.6 6.13
3 8 14 84.49 3.57
-3 -8 14 82.62 3.75
-3 9 12 99.97 4.46
3 -9 12 95.25 4.29
-3 9 12 94.68 4.34
3 9 -12 96.22 4.99
-3 -9 -12 102.62 4.41
3 9 -12 86.09 5.03
3 -9 12 99.81 4.25
-3 -9 -11 57.44 3.74
-3 9 11 53.12 3.35
-3 9 11 56 3.41
3 9 -11 44.1 3.24
3 9 -11 57.32 4.03
-3 9 11 50.76 3.68
-3 -9 -11 57.87 3.4
-3 -9 -11 49.33 2.78
3 -9 11 53.37 3.15
-3 -9 -10 150.37 7.09
3 -9 10 141.38 6.2
3 9 -10 132.34 7.58
-3 9 10 139.53 6.62
3 9 -10 125.39 6.58
3 9 -10 129.55 7.22
-3 9 10 123.5 6.8
-3 -9 -10 139.6 6.49
-3 -9 -10 135.4 5.94
-3 9 10 134.03 7.43
3 -9 9 60.05 3.74
-3 -9 -9 57.46 3.76
3 9 -9 48.56 3.84
-3 9 9 56.19 4.05
3 9 -9 45.28 3.8
-3 9 9 51 4.36
-3 9 9 46.38 4.79
-3 -9 -9 59.38 4.09
-3 -9 -9 56.35 3.58
3 9 -9 52.85 4.76
-3 -9 -9 59.72 4.37
3 9 -8 305.65 13.42
-3 9 8 322.71 14.08
-3 9 8 323.89 12.85
3 9 -8 302.41 12.71
3 9 -8 298.16 12.27
-3 -9 -8 306.62 12.25
3 9 -8 291.03 13.55
-3 9 8 306.61 13.18
-3 9 8 290.08 11.5
-3 -9 -8 339.06 12.83
-3 -9 -8 325.87 12.15
3 9 -8 327.96 14.41
3 -9 8 308.36 12.01
-3 -9 -8 346.23 13.48
3 -9 7 54.8 3.92
-3 -9 -7 52.43 3.92
-3 -9 -7 58.98 4.76
3 -9 7 54.55 4.08
-3 9 7 59.69 4.5
3 9 -7 51.06 4.14
3 9 -7 58.04 5.01
-3 9 7 59.01 4.83
-3 -9 -7 61.91 4.54
3 9 -7 53.17 4.43
-3 9 7 55.84 5.64
3 9 -7 56.2 5.14
-3 9 7 54.8 3.83
-3 9 6 242.92 12.77
3 -9 6 270.25 10.98
-3 9 6 274.03 11.66
-3 -9 -6 273.51 12.14
3 9 -6 212.94 10.68
-3 9 6 256.93 13.15
3 9 -6 259.55 12.49
-3 9 6 262.25 10.8
-3 -9 -6 270.03 11.77
-3 -9 -6 272.61 11.12
3 9 -6 248.38 11.87
3 9 -6 276.69 13.03
3 -9 6 278.46 10.9
-3 9 5 58.55 5.52
-3 9 5 50.56 4.35
-3 -9 -5 53.68 4.62
-3 9 5 52.22 5.54
3 -9 5 55.3 4.09
3 9 -5 60.34 5.2
-3 9 5 52.84 5.72
-3 -9 -5 60.2 4.39
-3 -9 -5 55.91 4.98
3 9 -5 48.47 4.69
3 9 -5 60.44 5.32
-3 9 5 53.85 4.07
3 -9 5 54.15 3.96
-3 9 4 266.73 13.44
-3 -9 -4 294.89 12.95
-3 -9 -4 291.93 13.64
-3 -9 -4 293.96 13.37
-3 9 4 287.6 12.27
-3 9 4 289.86 13.72
-3 9 4 265.78 13.22
3 -9 4 278.63 11.51
3 9 -4 269.39 12.99
-3 -9 -4 271.71 11.82
3 9 -4 268.38 13.01
3 9 -4 286.72 13.34
-3 9 4 254.55 13.5
-3 9 4 273.71 11.58
3 -9 4 289.41 11.45
-3 -9 -3 107.87 7.89
-3 -9 -3 123.86 8.16
-3 -9 -3 114.2 6.68
-3 9 3 118.17 7.07
-3 -9 -3 117.91 7.73
-3 9 3 119.09 8.32
-3 -9 -3 118.24 7.56
-3 9 3 121.62 8.25
-3 9 3 115.64 8.12
3 -9 3 119.35 6.45
3 9 -3 111.55 7.39
3 9 -3 117.54 7.81
-3 9 3 119.07 6.67
3 9 -3 120.97 7.61
-3 9 3 114.51 8.18
3 9 -3 106.52 5.96
-3 9 3 120.4 6.71
3 -9 3 122.64 6.42
-3 -9 -2 8.76 2.53
3 -9 2 6.02 1.41
-3 -9 -2 4.6 2.33
-3 9 2 3.37 1.85
-3 9 2 4.59 2.08
3 -9 2 5.42 1.49
-3 9 2 5.66 3.16
-3 -9 -2 4.65 2.81
3 -9 2 3.46 1.25
3 9 -2 7.02 1.91
-3 -9 -2 4.61 2.67
3 -9 2 3.69 1.2
3 9 -2 2.68 1.88
3 9 -2 5.55 1.67
3 9 -2 4.32 1.31
-3 9 2 3.4 1.41
3 -9 1 86.69 5.53
-3 -9 -1 89.32 6.44
-3 -9 -1 85.81 6.75
-3 -9 -1 89.81 6.95
-3 -9 -1 85.35 6.48
-3 9 1 94.91 6.29
3 -9 1 88.64 5.28
-3 9 1 78.21 6.27
3 9 -1 88.62 5.98
3 -9 1 86.31 5.14
3 -9 1 86.18 5.32
-3 9 1 81.35 5.48
3 9 -1 84.79 5.98
3 -9 1 78.36 4.94
3 9 -1 83.69 6.5
-3 9 1 88.52 5.63
3 9 -1 83.51 5.3
-3 9 0 329.03 15.67
3 -9 0 332.61 13.25
-3 -9 0 332.14 14.32
-3 -9 0 310.47 14.5
-3 -9 0 326.11 14.87
-3 -9 0 310.27 14.18
-3 9 0 339.1 15.02
3 -9 0 304.1 12.39
3 -9 0 320 12.71
3 -9 0 325.6 12.94
-3 9 0 308.44 15.33
-3 9 0 319.14 13.5
-3 -9 0 297.44 13.72
3 9 0 309.09 14.65
3 9 0 333.55 13.96
-3 -9 0 344.06 13.9
3 9 0 308.88 12.94
-3 9 0 340.58 13.47
3 -9 0 330.07 12.79
-3 -9 1 93.53 7.05
-3 9 -1 109.51 8.18
-3 -9 1 98.55 6.82
-3 -9 1 96.55 7.22
-3 -9 1 109.86 7.58
-3 9 -1 109.81 7.9
3 -9 -1 97.39 5.98
3 -9 -1 116.96 6.25
-3 9 -1 108.53 8.17
-3 9 -1 106.56 6.74
3 9 1 111.7 6.69
-3 -9 1 113.34 6.84
-3 -9 1 117.6 7.26
3 -9 -1 105 5.89
-3 -9 1 107.07 7.23
3 -9 -1 105.83 6.29
3 9 1 105.75 6.33
-3 9 -1 117.45 6.62
3 -9 -2 4.06 1.27
-3 9 -2 10.03 3.54
-3 -9 2 5.87 2.63
-3 -9 2 4.89 2.94
3 9 2 5.51 1.57
-3 9 -2 5.23 1.77
-3 9 -2 2.45 2.86
-3 9 -2 3.56 2.69
3 9 2 6.2 2.24
3 -9 -2 3.82 1.77
-3 -9 2 7.12 2.84
-3 9 -2 3.88 3.26
3 -9 -2 3.93 1.29
-3 9 -2 6.12 2.22
-3 -9 2 6.01 1.89
-3 -9 2 4.97 2.12
3 9 2 3.73 1.91
3 -9 -3 131.11 6.75
3 -9 -3 133.19 7.31
-3 -9 3 142.1 8.68
-3 -9 3 128.32 7.93
-3 -9 3 127.64 8.13
3 9 3 138.19 7.49
-3 9 -3 142.44 9.56
3 -9 -3 145.36 7.51
-3 9 -3 138.94 9.05
-3 -9 3 124.2 7.84
3 9 3 142.24 8.92
-3 9 -3 144 9.01
3 -9 -3 148.31 7.21
-3 9 -3 148.71 9.41
-3 9 -3 138.86 8.19
-3 -9 3 140.74 7.85
3 -9 -3 130.73 6.86
-3 9 -3 149.76 7.88
3 -9 -4 255.95 10.28
3 -9 -4 256.82 10.99
-3 9 -4 272.73 12.82
-3 -9 4 247.96 12.23
3 -9 -4 269.08 11.36
-3 9 -4 261.23 13.22
-3 -9 4 229.83 11.61
3 9 4 247.7 12.38
-3 9 -4 255.93 12.92
-3 9 -4 270.63 12.24
3 9 4 232.84 10.23
-3 -9 4 261.54 11.8
3 -9 -4 257.91 10.71
-3 -9 4 252.69 11.73
3 9 4 265.46 11.53
3 -9 -5 65.75 4.07
3 -9 -5 62.88 4.55
-3 9 -5 63.71 5.5
3 9 5 66.68 5.42
3 9 5 63.6 5.17
-3 9 -5 73.07 6.05
3 9 5 58.67 4.21
3 9 5 66.63 4.84
-3 -9 5 71.13 5.87
-3 -9 5 63.29 5.06
3 -9 -5 67.75 4.56
-3 -9 5 63.27 4.6
3 -9 -6 269.46 10.96
3 -9 -6 274.61 10.26
-3 -9 6 263.87 12.41
3 -9 -6 271.7 11.21
-3 9 -6 258.52 13.44
3 9 6 268.42 12.23
-3 9 -6 268.17 13.23
-3 9 -6 256.45 12.24
3 9 6 261.35 10.9
3 9 6 282.37 11.79
-3 9 -6 261.61 11.74
-3 9 -6 236.39 10.55
3 9 6 244.35 11.26
-3 -9 6 272.66 11.36
3 -9 -7 54.43 3.42
-3 -9 7 53.16 4.82
3 -9 -7 56.71 4.05
3 -9 -7 62.91 4.2
3 9 7 66.32 4.67
3 9 7 51.26 4.39
-3 9 -7 62.27 5.84
3 9 7 57.47 4.11
-3 9 -7 56.27 4.58
-3 9 -7 60.69 5.03
-3 9 -7 54.1 4.01
3 -9 -7 60.48 3.7
-3 -9 7 54.43 4.22
3 -9 -8 337.72 12.56
-3 -9 8 315.23 13.43
3 9 8 341.65 13.29
3 9 8 310.19 12.92
-3 9 -8 336.93 14.7
-3 9 -8 371.73 14.29
3 9 8 312.7 12.57
-3 9 -8 291.78 12.57
3 -9 -8 325.15 11.92
3 -9 -8 345.85 12.73
-3 -9 8 344.88 13.11
-3 -9 9 62.43 4.46
3 9 9 64.79 4.17
-3 9 -9 63.24 5.12
-3 9 -9 67.5 4.84
3 9 9 53.32 3.73
-3 9 -9 63.37 4.29
3 -9 -9 71.14 3.79
-3 -9 9 64.6 4.7
3 -9 -9 77.07 4.36
-3 -9 9 69.07 4.52
3 -9 -9 73.38 4.49
-3 -9 10 110.26 5.75
-3 9 -10 134.32 6.68
3 9 10 126.33 6.06
-3 9 -10 118.81 6.15
-3 -9 10 127.63 6.3
3 -9 -10 130.2 5.49
-3 -9 10 138.32 6.75
3 -9 -10 142.3 6.16
-3 9 -11 47.66 3.16
-3 -9 11 52.57 3.53
3 9 11 46.91 3.03
-3 9 -11 45.09 3.26
3 -9 -11 48.87 3.02
-3 -9 11 48.1 3.24
-3 9 -11 51.46 3.43
-3 -9 12 84.85 4.1
-3 9 -12 71.94 3.65
3 9 12 83.83 3.88
-3 9 -12 80.32 4.17
-3 -9 12 91.89 4.37
3 -9 -12 85.18 3.97
-3 -9 12 84.76 4.1
-3 9 -12 86.02 3.87
-3 -10 -11 27.1 1.89
3 -10 11 21.62 1.57
-3 10 11 23.25 1.7
-3 10 11 25.93 1.84
-3 -10 -11 25.2 1.72
3 10 -11 23.58 2.05
3 -10 10 5.52 0.89
-3 -10 -10 7.6 1.24
-3 10 10 6.96 1.07
-3 10 10 7.57 1.24
3 -10 10 6.42 1.01
-3 10 10 7.64 1.25
-3 -10 -10 5.93 1.06
-3 -10 -10 4.75 0.77
3 10 -10 5.66 1.29
-3 -10 -9 34.61 2.8
3 -10 9 34.66 2.52
-3 10 9 35.14 2.77
3 10 -9 36.68 3.22
-3 10 9 29.28 2.48
-3 -10 -9 40.96 2.87
-3 -10 -9 34.81 2.36
3 10 -9 30.38 3.02
3 -10 9 35.52 2.44
-3 -10 -8 48.09 3.62
3 10 -8 54.88 4.29
3 -10 8 54.44 3.43
-3 10 8 55.1 3.74
3 10 -8 46.84 3.74
3 10 -8 50.45 4.09
-3 10 8 48.95 3.47
-3 -10 -8 62.75 3.89
-3 -10 -8 47.65 3.17
-3 10 8 45.72 4.24
3 -10 8 53.66 3.26
-3 -10 -8 59.82 4.04
3 10 -7 51.06 4.36
3 10 -7 53.77 4.49
-3 10 7 60.42 4.95
3 -10 7 53.9 3.6
-3 10 7 55.87 4.07
-3 -10 -7 61.6 4.32
3 10 -7 53.07 4.38
3 -10 7 49.08 3.25
-3 10 7 51.34 3.81
-3 -10 -7 55.66 3.96
-3 -10 -7 56.26 3.67
3 10 -7 47.16 3.74
-3 10 7 50.85 4.76
-3 10 7 53.68 3.41
3 -10 7 59.78 3.61
3 -10 6 134.91 6.52
-3 -10 -6 149.79 7.69
-3 10 6 150.87 8.54
3 10 -6 132.81 8.15
-3 10 6 128.18 8.11
3 -10 6 154.11 6.91
-3 -10 -6 140.71 6.7
3 10 -6 146.58 8.02
3 10 -6 149.87 8.08
-3 -10 -6 151.91 7.02
3 10 -6 137.54 7.5
-3 10 6 136.39 6.64
3 -10 6 147.42 6.67
-3 -10 -5 264.4 11.39
3 -10 5 252.12 10.41
-3 10 5 234.31 11.99
-3 10 5 258.43 12.26
3 -10 5 256.55 10.27
3 -10 5 250.75 10.06
3 10 -5 243.89 11.49
-3 10 5 259.19 10.41
-3 -10 -5 255.88 10.57
3 10 -5 243.94 11.51
3 10 -5 253.08 11.72
3 -10 4 123.32 6.55
3 -10 4 127.15 6.21
-3 10 4 128.18 8.12
3 -10 4 120.31 6.28
-3 10 4 123.97 6.94
3 10 -4 114.91 7.23
3 10 -4 124.8 7.29
-3 -10 -4 121.43 7.23
-3 -10 -4 125.93 6.69
3 10 -4 124.31 7.64
-3 10 4 132.76 8.2
-3 10 4 133.67 6.72
-3 -10 -3 66.56 5.28
-3 -10 -3 65.97 5.28
-3 10 3 71.85 5.14
3 -10 3 71.62 4.81
-3 10 3 60.56 5.7
3 -10 3 68.12 4.43
3 10 -3 72.21 5.32
-3 -10 -3 65.83 4.69
3 10 -3 74.29 5.69
3 10 -3 65.99 4.98
-3 10 3 66.37 5.79
3 10 -3 63.53 4.09
-3 10 3 72.28 4.74
3 -10 3 68.55 4.29
-3 10 3 70.94 6.12
3 10 -2 44.15 4.56
-3 -10 -2 41.22 4.13
-3 -10 -2 40.72 4.15
-3 -10 -2 45.93 4.44
-3 10 2 53.2 4.36
-3 -10 -2 35.62 3.87
-3 10 2 49.42 4.99
-3 10 2 43.61 5.04
3 -10 2 45.25 3.49
3 -10 2 42.09 3.65
3 10 -2 41.59 3.97
-3 -10 -2 42.72 3.72
-3 10 2 42.34 3.74
-3 10 2 41.89 4.65
3 10 -2 41.72 3.33
-3 10 2 42.2 3.64
3 -10 2 43.39 3.34
-3 10 1 61.32 6.05
-3 -10 -1 64.12 5.17
-3 -10 -1 62.78 5.1
-3 -10 -1 69.6 5.49
-3 -10 -1 59.16 4.99
-3 10 1 54.02 4.77
-3 10 1 66.23 4.67
-3 10 1 59.7 5.44
3 -10 1 60.73 4.15
3 -10 1 57.86 3.86
3 10 -1 66.84 4.9
3 -10 1 62.13 4.55
-3 -10 -1 65.35 5.09
3 10 -1 69.07 5.68
3 10 -1 55.44 4.12
-3 10 1 56.13 5.19
3 -10 1 65.55 4.21
3 -10 0 1.41 1.05
-3 10 0 -0.22 2.64
-3 -10 0 1.71 1.87
-3 -10 0 1.6 1.94
-3 -10 0 1.18 1.67
-3 10 0 1.61 1.91
3 10 0 0.94 1.02
3 10 0 0.5 1.38
-3 10 0 2.05 2.04
-3 10 0 -0.46 2.76
-3 10 0 0.75 1.25
3 -10 0 0.85 0.96
3 10 0 0.77 0.85
-3 -10 0 2.32 1.75
3 -10 0 0.11 0.79
-3 -10 0 1.02 1.53
-3 10 0 2.2 1.29
-3 10 -1 51.96 4.5
-3 10 -1 56.71 5.71
-3 -10 1 55.2 4.72
3 10 1 54.19 4.12
-3 -10 1 52.6 4.5
-3 -10 1 54.16 4.78
-3 -10 1 58.43 4.77
-3 10 -1 59.43 4.87
-3 10 -1 59.04 5.43
3 10 1 57.13 5.4
3 -10 -1 55.92 3.94
-3 10 -1 55 4.85
-3 10 -1 58.33 5.87
-3 10 -1 57.62 4.58
-3 -10 1 52.6 4.55
3 -10 -1 51.09 3.72
-3 10 -1 56.98 4.39
3 -10 -2 29.06 2.77
-3 -10 2 34.24 3.7
-3 -10 2 30.53 3.51
-3 -10 2 31.39 3.59
3 -10 -2 32.1 2.79
-3 10 -2 33.72 3.67
-3 10 -2 33.13 4.38
3 -10 -2 34.22 2.97
-3 10 -2 31.32 3.49
-3 10 -2 35.51 4.68
-3 10 -2 31.6 3.47
3 10 2 33.26 4.03
-3 10 -2 30.78 4.29
-3 -10 2 35.71 3.64
-3 -10 2 30.62 3.53
3 10 2 33.23 3.25
-3 10 -2 40.36 3.67
3 -10 -3 67.39 4.11
-3 10 -3 79.48 6.53
3 -10 -3 73.82 4.88
-3 -10 3 71.59 5.22
-3 -10 3 71.41 5.11
-3 -10 3 73.82 5.33
3 10 3 71.37 5.68
-3 10 -3 70.15 6.12
-3 10 -3 66.21 5.26
-3 -10 3 67.71 5.11
3 -10 -3 73.77 4.48
3 10 3 74.87 4.98
-3 10 -3 69.42 5.12
-3 10 -3 69.55 5.8
-3 10 -4 115.03 7.13
3 -10 -4 112.59 5.37
-3 -10 4 101.6 6.37
-3 -10 4 108.78 6.88
3 -10 -4 112.35 6.12
-3 -10 4 103.43 6.21
-3 10 -4 101.44 7.62
3 10 4 92.86 6.49
-3 10 -4 110.52 7.32
-3 10 -4 104.82 6.69
3 10 4 114.83 7.16
-3 -10 4 113.58 6.59
3 -10 -4 107.8 5.74
-3 -10 4 114.94 6.68
3 10 4 117.11 6.45
3 -10 -5 231.5 9.56
-3 -10 5 203.7 9.55
3 10 5 231.42 9.86
-3 -10 5 221.66 10.29
-3 -10 5 196.33 9.21
3 10 5 205.29 10.2
-3 10 -5 216.61 10.07
3 10 5 199.3 9.71
-3 10 -5 205.19 10.33
-3 10 -5 216.3 10.36
3 -10 -5 214.31 8.31
3 -10 -5 224.54 9.14
-3 -10 5 218.88 10.14
-3 10 -5 228.39 9.92
-3 10 -6 137.86 8.49
-3 -10 6 138.48 7.45
-3 10 -6 151.3 7.44
-3 10 -6 132.04 7.33
3 10 6 126.69 6.15
3 -10 -6 150.13 6.91
3 -10 -6 146.34 6.7
-3 -10 6 140.32 7.44
3 10 6 136.87 7.46
3 10 6 149.05 7.3
3 -10 -7 47.2 3.29
-3 -10 7 41.49 3.61
3 10 7 43.34 3.52
-3 10 -7 50.83 4.14
3 10 7 41.07 2.94
3 10 7 47.1 3.6
3 -10 -7 46.79 3.24
-3 -10 7 44.99 3.79
-3 10 -7 53.15 3.88
3 10 8 38.89 2.97
3 10 8 49.52 3.5
-3 10 -8 46.43 3.79
3 10 8 40.4 2.81
-3 -10 8 36.78 3.35
3 -10 -8 51.16 3.15
-3 -10 8 44.25 3.53
3 -10 -8 48.48 3.33
-3 10 -8 54.97 3.7
-3 10 -9 31.42 2.25
-3 10 -9 31.53 2.81
-3 10 -9 24.17 2.12
-3 -10 9 34.2 2.83
3 -10 -9 33.38 2.34
-3 -10 9 29.18 2.63
3 -10 -9 28.23 2.35
3 10 9 28.29 2.13
-3 10 -9 35.07 2.73
3 10 10 9.38 1.07
-3 10 -10 8.5 1.37
-3 10 -10 8.66 1.15
-3 -10 10 10.64 1.51
3 -10 -10 11.6 1.24
3 -10 -10 10.67 1.3
-3 -10 10 9.7 1.41
-3 10 -10 12.15 1.41
-3 -10 11 36.21 2.32
3 -11 9 57.27 2.71
-3 11 9 60.44 3
3 11 -9 56.15 3.19
-3 11 9 59.48 2.93
-3 -11 -9 60.66 2.93
-3 -11 -8 36.71 2.15
-3 -11 -8 33.98 2.26
3 -11 8 42.54 2.38
-3 11 8 38.99 2.6
3 11 -8 37.65 2.78
-3 -11 -8 36.53 2.45
3 -11 8 35.62 2.04
3 -11 7 4.77 0.76
-3 -11 -7 4.75 1.03
3 -11 7 5.7 0.98
3 11 -7 5.05 1.23
3 11 -7 4.03 1.13
-3 -11 -7 5.44 0.99
-3 11 7 3.94 1.61
3 -11 6 25.76 2.01
-3 -11 -6 21.42 2.07
3 11 -6 24.95 2.75
3 -11 6 25.38 2.11
3 11 -6 25.98 2.56
-3 -11 -6 27.33 2.22
-3 11 6 24.9 2.86
-3 11 6 26.58 2.07
3 -11 6 27.11 2.02
-3 -11 -6 31.58 2.63
-3 -11 -5 21.12 2.36
3 -11 5 20.42 1.94
3 11 -5 17.56 2.53
-3 11 5 19.09 2.73
3 -11 5 18.89 1.86
-3 11 5 20.93 2.36
3 11 -5 20.44 2.31
-3 -11 -5 18.56 1.93
3 11 -5 20.25 2.4
-3 11 5 17.79 1.89
3 -11 5 19.36 1.78
-3 11 5 17.21 2.65
-3 -11 -4 112.16 6.01
3 -11 4 114.28 5.63
3 11 -4 112.37 7.1
-3 -11 -4 110.32 5.99
-3 11 4 112.11 6.65
3 -11 4 115.41 5.49
-3 11 4 113.35 5.64
-3 11 4 126.23 6.22
3 11 -4 122.75 6.35
-3 -11 -4 120.75 5.84
-3 11 4 109.98 6.63
3 11 -4 110.98 6.43
3 -11 3 89.71 4.91
-3 11 3 84.01 5.21
3 11 -3 80.87 5.58
3 11 -3 80.62 6.11
-3 -11 -3 85.52 5.15
-3 11 3 84.19 5.77
-3 11 3 89.13 5.71
3 -11 3 87.03 4.62
3 11 -3 90.36 5.29
-3 -11 -3 87.54 5.19
-3 -11 -3 88.73 4.98
-3 11 3 92.06 4.99
-3 11 2 136.11 7.06
-3 11 2 138.92 7.54
3 -11 2 149.79 6.45
-3 -11 -2 139.18 7.01
3 11 -2 133.95 6.78
-3 -11 -2 137.35 7.03
-3 -11 -2 146.71 6.87
3 11 -2 126.7 7.49
-3 11 2 137.77 6.56
-3 11 2 140.22 7.41
3 11 -2 116.1 5.87
-3 11 2 143.94 6.85
3 -11 2 146.07 6.74
-3 -11 -1 212.7 9.34
-3 -11 -1 211.62 8.17
-3 11 1 184.21 9.09
-3 -11 -1 226.41 9.59
3 11 -1 207.65 10.76
3 -11 1 215.48 9.09
-3 11 1 201 9.61
3 -11 1 213.07 8.6
-3 -11 -1 210.91 9.17
-3 11 1 213.21 9.32
-3 11 1 223.05 9.27
3 11 -1 200.18 8.51
3 -11 0 8.57 1.58
-3 -11 0 12.16 2.1
-3 -11 0 8.76 1.7
-3 11 0 9.3 1.73
-3 -11 0 9.59 1.82
3 11 0 11.79 2.39
-3 11 0 9.47 2.03
3 -11 0 10.44 1.51
3 -11 0 10.47 1.43
-3 -11 0 10.49 2
-3 11 0 12.67 2.05
3 11 0 11.33 1.68
3 -11 -1 187.08 7.56
-3 -11 1 170.29 8.37
-3 -11 1 180.28 8.19
-3 11 -1 204.2 9.1
3 11 1 191.28 9.86
3 -11 -1 196.23 7.95
-3 -11 1 199.92 8.88
3 -11 -1 174.04 7.43
3 11 1 194.51 8.29
-3 11 -1 204.26 8.75
-3 -11 2 136.99 6.59
3 -11 -2 142.6 6.05
3 11 2 141.34 6.85
3 11 2 137.03 7.85
-3 -11 2 132.92 6.88
-3 11 -2 154.19 7.55
-3 -11 2 144.23 7.28
3 -11 -2 141.24 6.18
-3 11 -2 156.83 7.37
3 -11 -3 103.06 5.27
-3 -11 3 92.43 5.18
-3 11 -3 101.13 5.71
3 -11 -3 97.24 4.7
3 11 3 95.08 5.98
3 11 3 87.43 5.66
3 -11 -3 88.02 4.24
-3 -11 3 87.29 5.38
3 11 3 90.45 5.12
-3 11 -4 111.26 5.78
3 11 4 94.73 5.8
-3 -11 4 91.16 4.99
-3 -11 4 91.24 5.41
3 11 4 88.26 5.29
-3 11 -4 91.22 5.56
3 -11 -4 98.99 4.71
3 -11 -4 98.67 5.12
3 11 4 99.24 5.27
-3 11 -5 31.67 2.79
3 11 5 25.78 2.68
-3 -11 5 27 2.69
-3 11 -5 28.6 2.71
-3 11 -5 27.39 2.86
3 -11 -5 28.69 2.42
3 -11 -5 27.37 2.14
3 11 5 23.94 2.4
-3 11 -6 29.31 2.59
-3 11 -6 32.91 2.72
3 11 6 27.15 2.5
3 -11 -6 29.66 2.29
3 -11 -6 31.37 2.21
-3 -11 6 29.1 2.63
3 11 6 33.38 2.65
3 -11 -6 29.97 2.32
-3 11 -7 8.18 1.22
3 11 7 8.34 1.21
-3 11 -7 10.72 1.52
3 -11 -7 10.85 1.19
-3 -11 7 9.48 1.45
3 -11 -7 7.68 1.12
3 11 7 9.97 1.39
-3 -11 8 36.65 2.6
3 -11 -8 33.38 2.02
-3 -11 8 41.05 2.57
3 -11 -8 34.58 2.27
3 11 8 42.31 2.59
-3 11 -8 42.26 2.63
3 -11 -9 38.33 2.22
-3 11 -9 55 3
-3 12 6 29.21 1.94
-3 -12 -6 27.35 1.83
3 -12 5 123.75 5.05
3 12 -5 137 6.31
3 -12 5 138.12 5.18
-3 12 5 148.65 5.78
-3 -12 -5 154.42 5.74
-3 -12 -5 139.36 5.36
3 12 -4 20.34 1.89
3 -12 4 19.94 1.6
3 -12 4 20.57 1.52
3 12 -4 23.17 2.4
3 -12 4 19.65 1.52
-3 12 4 22.41 1.94
-3 -12 -4 27.58 2.07
-3 -12 -4 21.08 1.71
-3 12 4 22.54 1.7
-3 -12 -4 20.25 1.68
3 -12 3 61.61 3.14
3 -12 3 70.28 3.58
3 -12 3 74.01 3.41
-3 12 3 75.88 3.91
3 12 -3 67.55 4.06
-3 12 3 74.03 3.68
-3 -12 -3 71.82 3.85
-3 -12 -3 74.4 3.7
-3 -12 -3 71.35 3.55
3 -12 2 9.22 1.02
3 -12 2 10.07 1.3
3 12 -2 10.33 1.6
3 -12 2 12.07 1.23
3 12 -2 8.65 1.71
-3 12 2 9.87 1.43
-3 -12 -2 9.47 1.28
-3 -12 -2 11.53 1.42
-3 -12 -2 10.19 1.49
-3 12 2 11.65 1.43
3 -12 1 3.33 0.65
3 -12 1 4.46 0.98
3 12 -1 2.32 0.99
3 12 -1 2.02 1.1
-3 -12 -1 3.31 0.9
-3 12 1 6.76 1.29
-3 -12 -1 4.99 1.16
-3 -12 -1 3.47 0.96
-3 12 1 3.99 1.04
3 12 0 104.24 5.74
-3 -12 0 96.74 4.58
-3 12 0 118.28 5.55
-3 -12 0 111.3 5.25
3 -12 0 108.37 5.03
3 12 0 103.59 5.92
-3 12 0 112.57 5.12
-3 -12 0 113.88 5.17
-3 12 0 105.27 5.03
3 12 0 95.86 4.47
-3 12 0 114.82 5.23
-3 -12 1 5.7 0.86
-3 12 -1 7.43 1.3
-3 12 -1 7.36 1.41
3 12 1 8.16 1.53
-3 -12 1 7.04 1.27
-3 -12 1 7.05 1.36
-3 12 -1 7.62 1.35
3 12 1 8.6 1.13
3 -12 -2 13.74 1.53
-3 12 -2 17.46 1.92
3 12 2 13.62 1.87
-3 -12 2 12.46 1.26
3 12 2 12.99 1.42
-3 -12 2 14.5 1.7
-3 -12 2 13.39 1.65
-3 12 -2 15.03 1.85
-3 12 -2 15.29 1.74
-3 12 -3 87.3 4.34
3 12 3 80.84 4.54
3 -12 -3 82.94 3.94
-3 -12 3 78.47 4.06
-3 -12 3 79.37 4.03
-3 12 -3 83.86 4.52
3 12 3 78.38 3.87
3 12 4 17.31 1.57
-3 12 -4 18.79 1.78
3 12 4 14.67 1.7
3 -12 -4 20.12 1.64
-3 -12 4 18 1.7
-3 12 -4 19.97 2.08
3 -12 -5 131.98 5.16
-3 12 -5 125.89 5.18
3 12 5 119.7 5.34
-3 12 -5 134.56 5.97
-3 -12 5 126.29 5.24
3 12 5 132.38 5.29
-3 12 -6 22.5 1.97
-3 12 -6 25.12 1.75
-4 0 0 1253.85 34.94
-4 0 0 1361.08 35.84
-4 0 0 1236.06 35.38
-4 0 0 1274.29 35.34
4 0 1 635.77 19.2
-4 0 -1 597.28 18.05
-4 0 -1 644 19.89
-4 0 1 627.63 18.68
-4 0 -1 632.6 19.26
-4 0 1 634.84 19.27
-4 0 -1 610.85 19.53
-4 0 1 635.57 18.08
-4 0 -1 627.77 18.78
-4 0 1 611.22 19.17
-4 0 -1 623.52 18.06
4 0 2 64.12 3.05
-4 0 -2 60.55 3.11
-4 0 2 62.64 2.92
-4 0 2 62.79 2.51
4 0 2 64.05 2.79
-4 0 -2 60.44 2.87
-4 0 2 62.19 2.33
-4 0 -2 63.6 2.31
-4 0 -2 65.34 3.63
-4 0 2 61.13 2.95
-4 0 2 61.77 3.12
-4 0 -3 398.61 11.78
-4 0 3 407.7 12.86
-4 0 -3 415.33 13.82
-4 0 -3 415.73 13.06
-4 0 3 415.89 11.84
-4 0 3 394.03 12.07
-4 0 -3 420.93 12.7
4 0 3 401.96 12.71
4 0 3 410.98 12.48
4 0 -4 2.09 0.75
-4 0 4 3.15 0.54
-4 0 4 2.36 0.59
-4 0 -4 0.68 0.49
-4 0 -4 1.94 1.2
4 0 4 0.92 0.9
4 0 4 1.98 0.3
-4 0 4 2.35 0.5
4 0 4 2.37 0.55
4 0 -4 1.35 0.66
-4 0 -4 2.86 0.95
4 0 -4 1.96 0.66
4 0 -5 630.36 19.71
4 0 -5 618.33 20.26
-4 0 5 603.17 20.04
4 0 5 609.65 20.59
-4 0 -5 623.82 20.2
4 0 5 603.38 20.71
-4 0 5 615.76 19.39
4 0 5 610.89 19.93
4 0 5 632.78 20.56
4 0 5 623.75 19.73
4 0 -5 571.17 20.67
-4 0 -5 596.1 20
4 0 5 633.12 18.61
4 0 5 614.3 19.61
-4 0 5 614.89 19.09
-4 0 -5 633.56 21.36
-4 0 5 635.37 19.75
4 0 -5 626.2 19.98
-4 0 -5 625.02 20.34
4 0 -6 16.84 1.7
-4 0 6 14.09 1.46
-4 0 -6 13.11 2.65
4 0 -6 14.6 1.74
-4 0 -6 12.02 1.57
-4 0 -6 13.46 1.77
-4 0 -6 14.59 2.28
4 0 6 12.15 1.77
4 0 -6 13.99 1.59
4 0 6 12.47 1.84
4 0 6 12.46 1.57
-4 0 6 14.66 1.37
4 0 6 13.99 1.53
4 0 6 14.28 1.6
4 0 -6 13.65 1.93
-4 0 -6 15.22 2.51
-4 0 6 15.49 1.71
-4 0 -6 16.03 1.92
4 0 -7 6.94 1.26
-4 0 -7 7.36 1.51
-4 0 -7 6.45 2.18
4 0 7 7.82 1.45
-4 0 7 11.34 1.29
4 0 7 8.93 1.59
-4 0 7 8.21 1.33
4 0 -7 9.12 1.58
4 0 7 7.18 1.31
-4 0 7 6.37 1.11
4 0 -7 7.35 1.55
4 0 -7 6.21 1.19
4 0 7 7.79 1.32
-4 0 -7 8.14 2.09
4 0 -7 5.61 1.23
4 0 -8 199.5 8.29
-4 0 -8 205.23 10.49
-4 0 -8 199.51 8.87
4 0 8 208.9 8.89
4 0 8 197.1 8.62
4 0 8 199.1 8.68
4 0 8 221.62 9.52
4 0 -8 192.24 9.58
4 0 8 195.13 8.44
4 0 -8 198.81 8.49
-4 0 -8 203.15 9.91
-4 0 -9 229.03 11.56
-4 0 -9 222.3 9.99
4 0 9 228.91 9.87
4 0 9 235.64 9.95
4 0 -9 209.26 10.67
4 0 9 229.09 9.65
4 0 -9 221.6 9.58
4 0 -10 168.85 8.25
-4 0 -10 166.65 10.17
-4 0 10 159.54 7.68
-4 0 -10 164.07 8.24
4 0 10 157.29 7.66
4 0 -10 160.63 8.95
4 0 10 160.95 7.77
-4 0 10 167.89 8.21
4 0 -10 159.94 7.66
4 0 -11 58.45 4.65
-4 0 -11 62.6 6.38
-4 0 -11 72.85 5.11
4 0 11 68.15 4.44
-4 0 -11 66.63 5.17
-4 0 11 61.02 4.46
4 0 -11 52.24 4.85
4 0 11 70.01 4.76
-4 0 -11 71.41 5.89
-4 0 11 53.61 4.45
4 0 -11 64 4.41
-4 0 -11 59.89 5.91
-4 0 -11 58.63 5.9
-4 0 -11 67.19 6.05
4 0 -11 70.53 4.7
-4 0 12 62.67 4.52
-4 0 -12 68.27 5.1
-4 0 12 62.85 4.75
4 0 12 65.05 4.22
4 0 -12 65.07 4.56
-4 0 -12 73.44 5.42
-4 0 -12 61.01 5.51
4 0 -12 63.99 4.86
4 0 -12 59.18 5.09
4 0 12 64.15 4.65
-4 0 -12 68.05 5.81
-4 0 12 66.67 4.84
4 0 -12 64.86 4.46
-4 0 -12 62.43 5.99
-4 0 12 66.1 5.32
-4 0 -12 62.53 5.71
-4 0 -12 74.93 6.72
4 0 -13 143.1 7.7
-4 0 13 129.09 6.94
-4 0 -13 127.1 7.48
-4 0 13 134.16 7.3
-4 0 -13 123.91 7.51
-4 0 -13 138.5 8.6
-4 0 13 144.47 8.3
4 0 13 138.81 7.24
4 0 -13 130.77 7.69
4 0 13 129.3 6.96
-4 0 -13 134.44 8.15
4 0 -13 129.4 6.66
-4 0 13 135.81 7.84
-4 0 -13 132.2 7.98
-4 0 -14 74.83 5.11
-4 0 14 74.86 5
4 0 -14 64.22 4.78
-4 0 -14 75.3 5.24
-4 0 14 76.09 5.63
4 0 14 65.88 4.64
4 0 14 69.41 4.56
4 0 -14 70.96 4.34
-4 0 -14 71.18 5.41
-4 0 14 70.14 5.3
4 0 -15 113.74 6.19
-4 0 -15 131.18 6.6
-4 0 15 110.34 6.11
-4 0 -15 132.98 6.62
-4 0 15 123.47 6.89
4 0 15 118.06 6.02
-4 0 15 116.6 6.49
4 0 15 115.05 5.93
-4 0 15 121.5 6.86
4 0 -15 106.31 5.31
-4 0 -15 98.74 6.03
-4 0 15 123.85 6.66
-4 0 -16 30.32 2.69
-4 0 16 32.39 2.74
4 0 -16 29.11 2.53
-4 0 -16 31.3 2.72
4 0 -16 30.8 2.53
-4 0 16 29.35 2.91
4 0 16 33.05 2.55
-4 0 16 30.41 2.83
4 0 16 32.68 2.54
-4 0 16 33.68 3.06
-4 0 -16 26.01 2.38
-4 0 16 30.49 3
-4 0 -17 90.37 4.23
-4 0 -17 78.5 3.87
4 0 -17 89.06 3.91
4 0 17 80.83 3.77
-4 0 17 81.88 4.19
4 0 17 85.31 3.88
-4 0 17 73.84 4.11
-4 0 17 69.06 3.89
-4 -1 -17 10.19 1.2
4 1 -17 13.67 1.3
-4 1 17 10.78 1.58
4 -1 17 12.5 1.24
4 -1 17 13.54 1.35
-4 1 17 11.55 1.51
-4 1 17 10.25 1.35
-4 -1 -16 205.41 8.26
4 1 -16 218.97 8.12
-4 1 16 186.51 8.66
4 -1 16 198.31 7.97
-4 1 16 172.6 8.28
4 -1 16 214.72 8.16
-4 1 16 202.36 8.65
-4 1 16 202.41 8.46
-4 1 16 187.88 8.39
-4 1 16 198.13 8.59
4 1 -15 45.34 3.48
-4 1 15 47.32 3.78
-4 -1 -15 42.37 3.58
-4 1 15 46.22 4.16
4 1 -15 47.33 3.42
4 -1 15 45.57 3.4
-4 1 15 44.64 3.8
4 -1 15 47.02 3.45
4 1 -15 40.58 2.79
-4 -1 -15 41.49 3.45
-4 1 15 46.41 4.03
-4 1 14 213.94 9.61
-4 -1 -14 217.99 10.01
-4 1 14 227.15 10.03
4 1 -14 208.76 9.62
-4 1 14 214.39 10.58
4 -1 14 212.67 9.39
4 -1 14 224.05 9.47
4 1 -14 191.04 10.08
4 1 -14 212.63 8.82
-4 -1 -14 207.78 9.97
-4 1 14 220.55 10.39
-4 -1 -14 219.27 10
4 1 -13 2.91 1.3
-4 1 13 3.21 1.59
-4 -1 -13 0.81 1.59
-4 1 13 2.66 1.75
-4 -1 -13 2.81 1.82
4 -1 13 3.08 1.36
4 1 -13 0.63 1.21
4 -1 13 2.06 1.24
-4 1 13 1.11 0.91
-4 -1 -13 1.46 1.98
-4 1 13 2.39 1.81
-4 -1 -13 2.08 2.09
-4 1 13 2.16 2.08
4 1 -13 1.98 1.06
-4 -1 -12 290.3 14.63
4 1 -12 310.47 13.07
-4 1 12 327.15 12.98
-4 -1 -12 317.2 13.38
4 -1 12 311.72 12.02
-4 -1 -12 305.37 13.3
-4 -1 -12 292.95 13.59
-4 -1 -12 294.2 14.17
4 -1 12 315.32 12.76
4 1 -12 284.28 14.01
4 -1 12 313.61 12.71
-4 1 12 305.03 11.92
4 1 -12 313.21 12.26
-4 -1 -12 315.85 13.95
-4 1 12 308.47 13.29
-4 -1 -11 40.68 5.15
-4 1 11 37.99 3.58
-4 -1 -11 39.06 3.88
4 -1 11 40.38 3.38
4 1 -11 33.28 3.4
-4 -1 -11 29.92 4
4 -1 11 33.11 3.31
4 -1 11 42.19 3.57
4 1 -11 25.3 3.7
-4 1 11 38.77 3.13
4 1 -11 36.4 3.24
-4 1 11 34.46 3.83
-4 -1 -11 36.21 4.68
4 1 -10 477.82 17.95
-4 -1 -10 465.23 20.39
-4 -1 -10 506.7 18.45
4 -1 10 490.99 17.53
-4 -1 -10 515.82 20.41
4 1 -10 453.88 19.51
4 -1 10 490.91 17.66
-4 1 10 480.11 16.91
4 1 -10 486.08 17.34
-4 -1 -9 282.45 13.46
4 1 -9 284.36 11.59
-4 -1 -9 272.65 13.72
-4 -1 -9 276.22 13.02
-4 -1 -9 269.75 11.58
4 -1 9 279.96 11.26
4 1 -9 275.33 10.93
4 -1 9 288.07 11.24
4 1 -9 268.81 12.84
4 -1 9 267.06 10.99
-4 1 9 272.25 10.55
4 1 -9 282.29 11.08
4 1 -8 416.8 15.33
-4 -1 -8 424.17 17.54
-4 -1 -8 402.27 15.38
4 -1 8 417.79 15.16
4 1 -8 410.28 14.6
4 -1 8 426.98 15.21
4 -1 8 402.92 14.96
4 -1 8 457.57 16.05
4 1 -8 368.77 16.37
4 -1 8 411.79 14.84
4 1 -8 416.18 14.85
-4 -1 -8 413.32 16.85
4 1 -7 2.8 1.04
-4 -1 -7 4.7 1.5
4 -1 7 4.61 1.23
4 -1 7 4.75 1.3
-4 -1 -7 5.01 2.4
4 -1 7 3.97 1.32
4 -1 7 4.15 1.09
-4 1 7 5.52 1.03
-4 1 7 4.92 0.91
4 -1 7 4.82 1.64
4 1 -7 3.11 1.23
4 -1 7 5.02 1.14
-4 -1 -7 1.73 1.99
4 1 -7 4.59 1.13
4 1 -7 2.41 0.9
4 1 -7 2.55 1.03
-4 -1 -7 2 1.29
-4 -1 -6 805.11 24.89
4 1 -6 711.22 24.22
4 -1 6 760.14 24.54
-4 1 6 741.27 23.43
4 -1 6 745.27 24.62
4 1 -6 764.6 23.74
-4 1 6 727.47 23.55
4 -1 6 775.67 24.17
-4 -1 -6 736.29 24.12
4 -1 6 819.24 24.92
4 -1 6 738.15 23.86
-4 -1 -6 771.21 24.87
4 1 -6 728.07 25.5
4 -1 6 758.65 23.88
-4 -1 -6 739.24 22.87
-4 -1 -6 714.59 25.76
-4 -1 -6 705.05 25.31
4 1 -6 753.69 22.99
-4 1 6 756.08 23.57
-4 -1 -6 769.8 26.22
4 1 -6 744.51 25.01
-4 1 5 445.84 14.29
4 1 -5 437.82 15.19
-4 1 5 431.25 14.82
4 -1 5 451.33 15.41
4 -1 5 420.51 15.49
-4 1 5 438.85 14.3
4 1 -5 451.04 14.58
4 -1 5 443.63 14.92
-4 -1 -5 438.91 14.9
4 -1 5 469.94 15.52
4 -1 5 440.52 14.69
4 1 -5 420.65 16
4 -1 5 452.23 14.69
-4 -1 -5 438.99 13.72
4 1 -5 434.09 14.84
4 1 -5 431.86 13.76
-4 -1 -5 443.97 16.47
-4 -1 -5 455.8 15.26
-4 1 5 431.16 14.34
4 1 -5 439.44 15.78
-4 -1 -5 444.42 15.52
4 1 -4 377.89 13.06
-4 1 4 367.64 12.57
-4 -1 -4 384.9 13.05
4 1 -4 369.37 12.39
4 -1 4 357.84 13.46
-4 1 4 382.99 12.18
-4 1 4 374.6 12.03
4 -1 4 369.6 12.71
-4 -1 -4 361.89 12.65
4 -1 4 384.42 13.23
4 -1 4 374.92 12.43
4 1 -4 357.05 13.71
-4 -1 -4 382.27 11.53
-4 1 4 372.39 12.09
4 1 -4 376.65 12.75
-4 -1 -4 381.65 14.1
4 -1 3 11.32 1.13
4 1 -3 12.15 1.4
-4 1 3 13.69 1.27
-4 -1 -3 12.34 1.37
4 -1 3 13.58 1.58
-4 -1 -3 13.92 2.04
4 -1 3 18.88 2.03
-4 1 3 13.38 0.99
-4 -1 -3 11.74 1.23
4 -1 3 13.68 1.2
-4 -1 -3 13.91 0.75
-4 -1 -2 167.73 7.11
4 -1 2 156.24 6.02
-4 1 2 168.19 6.23
-4 -1 -2 175.66 6.56
-4 1 2 174.91 6.33
-4 1 2 165.22 5.41
-4 1 2 168.86 5.34
-4 -1 -2 168.73 6.19
4 -1 2 166.46 5.89
-4 1 2 170.45 5.74
-4 -1 -1 135.46 5.98
4 -1 1 136.02 5.16
-4 1 1 133.73 5.44
-4 1 1 127.52 4.79
4 1 -1 137.18 4.82
-4 -1 -1 138.99 5.19
-4 1 1 122.84 4.89
-4 -1 -1 138.8 5.5
4 -1 1 134.47 4.8
-4 1 1 137.92 4.83
-4 -1 0 1635.83 47.37
-4 1 0 1751.66 47.74
-4 1 0 1588.52 47.62
-4 -1 0 1532.76 47.81
-4 1 0 1565.75 46.37
-4 1 0 1537.82 46.98
4 1 0 1565.69 46.56
-4 -1 0 1571.26 46.89
-4 -1 0 1680.46 46.83
-4 -1 0 1698.33 48.19
4 -1 0 1655.07 46.37
-4 1 0 1624.28 46.73
-4 1 -1 143.28 5.57
-4 -1 1 135.08 4.9
-4 1 -1 131.84 5.4
-4 -1 1 140.96 5.17
4 1 1 136.31 4.45
4 1 1 143.07 5.35
-4 -1 1 116.14 5.27
-4 -1 1 128.3 4.53
-4 1 -1 125.05 4.65
4 1 2 137.43 5.48
-4 -1 2 138.5 4.76
-4 1 -2 138.18 4.86
-4 -1 2 139.4 4.96
4 1 2 140.43 4.6
-4 -1 2 139.45 5.08
-4 -1 2 125.58 5.43
-4 -1 2 137.79 4.54
-4 -1 2 129.5 5.53
-4 1 -2 136.71 5.09
-4 1 -2 135.66 5.82
-4 1 -2 141.05 5.33
-4 -1 3 12.45 0.69
-4 -1 3 12.21 1.33
4 1 3 14.75 1.42
-4 1 -3 13.7 1.41
4 1 3 12.75 0.89
-4 -1 3 12.52 1
-4 1 -3 13.68 1.83
-4 -1 3 13.17 1.11
4 1 3 13.72 1.65
-4 1 -3 13.41 1.45
-4 -1 3 12.7 0.66
-4 -1 3 15.65 0.79
-4 1 -3 14.87 1.15
4 1 3 14.24 1.25
-4 1 -3 11.03 1.16
-4 1 -3 13.16 1.42
4 -1 -4 364.36 12.48
-4 -1 4 359.7 12.42
-4 1 -4 356.05 12.57
-4 1 -4 393.17 12.68
4 1 4 374.17 11.27
-4 -1 4 367.48 11.83
4 1 4 368.27 13.31
-4 -1 4 354.64 10.66
-4 1 -4 390.19 12.44
4 1 4 324.16 12.68
-4 1 -4 378.26 11.67
-4 -1 4 319.36 10.61
4 1 4 397.98 12.2
-4 1 -4 390.95 13.25
4 -1 -4 375.22 12.14
4 -1 -4 385.45 12.38
-4 1 -4 376.78 12.19
4 -1 -5 444.3 14.01
-4 1 -5 446.47 15.69
4 -1 -5 448.5 14.51
-4 1 -5 467.54 14.67
-4 1 -5 437.75 14.12
4 1 5 429.56 14.94
-4 -1 5 428.97 13.72
4 1 5 432.78 15
4 1 5 431.85 14.24
-4 -1 5 402.94 12.21
4 1 5 472.24 15.04
4 1 5 447.47 14.03
4 1 5 433.09 13.17
-4 1 -5 439.82 15.14
-4 1 -5 460.15 13.6
4 -1 -5 459.11 14.26
-4 -1 5 407.17 14.27
-4 1 -5 450.91 14.37
-4 1 -5 448.01 14.16
4 -1 -6 749.62 23.27
-4 1 -6 771.88 25.2
4 -1 -6 754.67 23.88
-4 -1 6 665.12 23.68
4 1 6 721.97 24.14
4 -1 -6 680.5 22.93
-4 -1 6 700.57 23.02
4 1 6 713.28 24.12
-4 1 -6 725.12 23.49
4 1 6 717.11 23.61
4 1 6 797.83 24.4
4 1 6 733.89 23.37
4 1 6 720.62 23.19
-4 1 -6 752.03 22.91
-4 -1 6 745.84 23.64
4 -1 -6 754.39 23.55
-4 1 -6 726.55 23.49
-4 1 -6 751.06 23.77
-4 1 -6 774.28 24.67
-4 1 -7 5.03 1.99
4 -1 -7 3.09 1.01
-4 1 -7 4.82 1.31
4 1 7 3.64 1.16
4 1 7 5.14 1.29
4 1 7 6.15 1.24
-4 1 -7 5.41 0.94
4 1 7 4.54 1.68
4 1 7 5.42 1.15
-4 1 -7 4.36 1.63
-4 1 -8 420.54 15.98
-4 1 -8 400.15 16.78
4 1 8 375.04 14.56
4 1 8 373.24 14.19
4 1 8 395.62 14.55
-4 1 -8 395.65 14.46
4 1 8 415.75 15.18
4 1 8 384.23 14.11
4 -1 -8 380.67 14.62
4 -1 -8 397.95 14.23
-4 1 -9 239.87 11.2
4 -1 -9 248.87 11.1
-4 1 -9 283.59 13.5
-4 -1 9 267.16 10.49
-4 1 -9 278.84 11.2
4 1 9 270.03 11.16
4 -1 -9 280.34 11
4 -1 -9 267.27 10.71
4 1 9 273.8 11.2
4 1 9 306.24 12.1
4 1 9 272.3 10.88
4 -1 -10 464.37 16.9
-4 -1 10 456.22 16.63
-4 1 -10 485.1 17.61
4 1 10 467.65 17.08
4 1 10 484.72 17.5
4 1 10 476.89 17.11
-4 1 -10 457.95 18.96
4 -1 -10 471.23 17.11
-4 1 -10 495.11 20.19
-4 -1 11 35.73 3.15
-4 1 -11 38.21 3.57
-4 -1 11 36.72 3.45
4 1 11 35.96 3.18
-4 1 -11 31.61 4.68
4 1 11 29.9 3.25
-4 -1 11 32.76 3.64
4 1 11 35.86 3.36
-4 1 -11 33.66 4.7
-4 1 -11 36.3 4.3
4 -1 -11 35.06 3.22
-4 1 -11 32.14 4.61
4 -1 -11 35.34 3.27
-4 -1 12 298.2 12.06
-4 -1 12 305.09 12.6
-4 1 -12 318.77 13.45
-4 1 -12 295.37 14.26
4 -1 -12 299.87 13.01
-4 -1 12 295.22 13.3
4 -1 -12 312.22 12.48
4 1 12 310.86 12.6
-4 1 -12 311.62 14.22
4 -1 -12 311.95 12.49
-4 -1 12 310.72 13.17
-4 1 -12 319.63 14.91
-4 1 -12 302.51 14.52
-4 1 -12 311.64 13.03
-4 1 -13 1.41 2.16
4 -1 -13 3.14 1.53
4 -1 -13 1.45 1.17
-4 1 -13 1.35 1.49
-4 -1 13 1.85 1.47
-4 1 -13 1.32 1.72
-4 1 -13 2.25 2.17
-4 -1 13 1.59 1.82
-4 -1 13 3.46 1.83
4 -1 -13 2.01 1.14
4 1 13 3.1 1.36
-4 1 -13 1.17 2
-4 1 -13 2.4 2.37
-4 -1 13 1.62 1.67
4 -1 -14 187.28 9.1
-4 1 -14 201.4 9.14
-4 -1 14 196.72 8.91
-4 1 -14 195.34 9.36
-4 -1 14 182.35 9.35
4 1 14 190.05 8.85
-4 -1 14 192.01 9.23
4 1 14 190.44 8.62
-4 -1 14 199.79 9.84
-4 1 -14 187.35 9.74
4 -1 -14 197.95 8.5
-4 -1 14 197.77 9.26
4 -1 -15 44.31 3.59
-4 1 -15 53.89 3.83
-4 -1 15 46.78 3.52
-4 1 -15 45.15 3.7
-4 -1 15 40.63 3.74
4 1 15 45.7 3.48
-4 -1 15 47.7 3.81
4 1 15 47.16 3.4
-4 -1 15 43.17 3.97
-4 1 -15 40.08 3.67
4 -1 -15 42.17 2.98
-4 -1 15 44.2 4.1
-4 -1 15 44.96 3.66
4 -1 -16 205.67 8.52
-4 1 -16 223.36 8.66
-4 1 -16 231.96 8.85
-4 -1 16 194.29 8.54
4 1 16 210.33 8.26
-4 -1 16 213.51 8.75
4 1 16 214.98 8.24
-4 -1 16 200.96 8.91
4 -1 -16 184.3 7.3
-4 1 -16 186.72 8.27
-4 -1 16 201.15 8.87
-4 1 -17 12.69 1.45
-4 1 -17 11.96 1.44
4 -1 -17 12.31 1.3
-4 -1 17 12.4 1.59
4 1 17 12.44 1.29
-4 -1 17 10.75 1.44
4 1 17 12.46 1.28
-4 -1 17 11.02 1.61
-4 -1 17 14.25 1.67
-4 -2 -17 76.68 3.69
-4 2 17 68.43 3.54
4 2 -17 69.07 3.12
-4 2 17 69 3.64
4 -2 17 72.61 3.36
-4 -2 -16 17.08 2.03
-4 2 16 14.49 1.94
-4 2 16 13.54 1.88
-4 -2 -16 14.8 1.7
4 2 -16 13.83 1.58
4 -2 16 12.23 1.46
4 -2 16 13.55 1.67
-4 2 16 13.16 1.96
-4 2 16 14.16 2.02
-4 2 15 31.63 3.01
-4 2 15 33.24 3.18
-4 -2 -15 33.75 3
4 2 -15 31.9 2.71
4 -2 15 30 2.64
4 -2 15 31.07 2.75
4 2 -15 24.7 2.92
-4 2 15 31.04 3.33
-4 2 14 105.04 6.04
-4 2 14 100.56 6.08
-4 -2 -14 95.54 5.87
4 2 -14 102.41 5.6
4 -2 14 101.28 5.6
4 -2 14 96.8 5.61
4 2 -14 83.17 6.25
-4 2 14 94.12 5.19
4 2 -14 96.77 4.96
-4 -2 -14 89.11 5.61
-4 2 14 100.58 6.19
-4 2 14 100.79 6.45
4 2 -13 61.57 4.49
-4 2 13 65.76 4.88
-4 -2 -13 59.58 4.84
4 -2 13 63.77 4.44
4 -2 13 59.84 3.95
4 -2 13 62.85 4.5
4 2 -13 60.05 5.43
-4 2 13 60.86 4.2
4 2 -13 61.62 4.05
-4 -2 -13 60.41 4.92
-4 2 13 59.07 5.07
-4 2 13 61.16 5.3
4 2 -12 174.9 8.87
-4 -2 -12 178.52 10.59
-4 2 12 177.62 9.03
4 -2 12 188.27 8.28
-4 -2 -12 171.94 9.14
4 -2 12 188.59 8.85
4 -2 12 173.66 8.06
4 -2 12 187.29 8.83
4 2 -12 186.89 10.67
-4 2 12 198.91 8.63
4 2 -12 180.31 8.27
-4 -2 -12 183.94 9.75
-4 2 12 179.54 9.59
-4 -2 -12 166.22 9.57
4 2 -11 42.57 3.81
-4 -2 -11 43.51 5.22
-4 -2 -11 42.7 3.39
4 -2 11 34.33 3.25
4 -2 11 38.89 3.54
4 -2 11 39.17 3.3
4 -2 11 34.83 3.36
4 2 -11 48.62 4.94
-4 2 11 37.55 3.3
4 2 -11 34.08 3.22
-4 2 11 37.16 4.13
-4 -2 -11 39.5 4.64
4 2 -11 42.48 3.98
-4 -2 -10 110.52 8.16
4 2 -10 112.57 6.4
-4 -2 -10 103.1 7.94
-4 -2 -10 97.02 6.42
4 -2 10 107.96 5.99
-4 -2 -10 107.03 7.69
4 -2 10 107.32 6.1
4 -2 10 100.6 5.62
4 -2 10 97.7 5.83
4 2 -10 108.43 7.64
-4 2 10 102.21 5.67
4 2 -10 104.56 5.79
4 2 -10 106.19 6.83
-4 -2 -9 87.67 7.24
4 2 -9 96.59 5.74
-4 -2 -9 88.86 7.18
4 2 -9 96.79 5.33
-4 -2 -9 104.95 6.2
4 -2 9 97.87 5.57
4 -2 9 101.35 5.73
4 -2 9 90.05 5.19
4 -2 9 92.39 5.42
4 2 -9 93.42 6.82
4 2 -9 93.51 5.31
-4 -2 -9 97.39 7.2
4 2 -8 4.86 1.32
-4 -2 -8 4.72 2.9
[truncated: 494,202 more chars]
